# Supplementary material for: 3D reconstruction method based on second-order semiglobal stereo matching and fast point positioning Delaunay triangulation
Source: PLoS One. 2022 Jan 25;17(1):e0260466. doi: 10.1371/journal.pone.0260466 (PMC8789135; doi:10.1371/journal.pone.0260466)
Supplement: S1 Dataset — (EML) [file pone.0260466.s001.eml]

MIME-Version: 1.0
Date: Fri, 19 Nov 2021 22:10:06 +0800
From: =?utf-8?Q?=E5=88=98_=E5=87=AF=E7=A5=A5?= <kaixiang2017@outlook.com>
Subject: Get your permission for the Middlebury dataset
Thread-Topic: Get your permission for the Middlebury dataset
Message-ID:
 <SY7P282MB3771A2A047ECF5A862F27F0CC29C9@SY7P282MB3771.AUSP282.PROD.OUTLOOK.COM>
To: "schar@middlebury.edu" <schar@middlebury.edu>
Content-Type: multipart/mixed;
	boundary="_1A92EB7E-990C-46C9-95A2-0A9F3056F132_"

--_1A92EB7E-990C-46C9-95A2-0A9F3056F132_
Content-Transfer-Encoding: quoted-printable
Content-Type: text/html; charset="utf-8"

<html xmlns:o=3D"urn:schemas-microsoft-com:office:office" xmlns:w=3D"urn:sc=
hemas-microsoft-com:office:word" xmlns:m=3D"http://schemas.microsoft.com/of=
fice/2004/12/omml" xmlns=3D"http://www.w3.org/TR/REC-html40"><head>
<meta http-equiv=3D"Content-Type" content=3D"text/html; charset=3Dutf-8"><m=
eta name=3D"Generator" content=3D"Microsoft Word 15 (filtered medium)"><sty=
le><!--
/* Font Definitions */
@font-face
	{font-family:SimSun;
	panose-1:2 1 6 0 3 1 1 1 1 1;}
@font-face
	{font-family:"Cambria Math";
	panose-1:2 4 5 3 5 4 6 3 2 4;}
@font-face
	{font-family:DengXian;
	panose-1:2 1 6 0 3 1 1 1 1 1;}
@font-face
	{font-family:DengXian;
	panose-1:2 1 6 0 3 1 1 1 1 1;}
@font-face
	{font-family:SimSun;
	panose-1:2 1 6 0 3 1 1 1 1 1;}
/* Style Definitions */
p.MsoNormal, li.MsoNormal, div.MsoNormal
	{margin:0cm;
	text-align:justify;
	text-justify:inter-ideograph;
	font-size:10.5pt;
	font-family:DengXian;}
.MsoChpDefault
	{mso-style-type:export-only;}
/* Page Definitions */
@page WordSection1
	{size:612.0pt 792.0pt;
	margin:72.0pt 90.0pt 72.0pt 90.0pt;}
div.WordSection1
	{page:WordSection1;}
--></style></head><body lang=3D"ZH-CN" style=3D"word-wrap:break-word"><div =
class=3D"WordSection1"><p class=3D"MsoNormal"><span lang=3D"EN-US">Dear Dr.=
 DANIEL SCHARSTEIN</span></p><p class=3D"MsoNormal"><span lang=3D"EN-US"><o=
:p>&nbsp;</o:p></span></p><p class=3D"MsoNormal"><span lang=3D"EN-US">We wo=
uld like to obtain your permission regarding the Middlebury dataset. Please=
 check the attachment for specific information. If you agree to grant permi=
ssion, please sign the attachment and send it to me.</span></p><p class=3D"=
MsoNormal"><span lang=3D"EN-US"><o:p>&nbsp;</o:p></span></p><p class=3D"Mso=
Normal"><span lang=3D"EN-US">Kind regards,<o:p></o:p></span></p><p class=3D=
"MsoNormal"><span lang=3D"EN-US">Kaixiang Liu<o:p></o:p></span></p><p class=
=3D"MsoNormal"><span lang=3D"EN-US">kaixiang2017@outlook.com<o:p></o:p></sp=
an></p><p class=3D"MsoNormal"><span lang=3D"EN-US">Hohai University</span><=
span lang=3D"EN-US" style=3D"font-size:12.0pt;font-family:SimSun"><o:p></o:=
p></span></p><p class=3D"MsoNormal"><span lang=3D"EN-US"><o:p>&nbsp;</o:p><=
/span></p><p class=3D"MsoNormal"><span lang=3D"EN-US" style=3D"font-size:12=
.0pt;font-family:SimSun"><o:p>&nbsp;</o:p></span></p></div></body></html>=

--_1A92EB7E-990C-46C9-95A2-0A9F3056F132_
Content-Type: application/pdf; name="content-permission-form-Middlebury.pdf"
Content-Transfer-Encoding: base64
Content-Disposition: attachment;
	filename="content-permission-form-Middlebury.pdf"

JVBERi0xLjYNCiWhs8XXDQoxIDAgb2JqDQo8PC9Db3VudCAxL0tpZHNbIDQgMCBSIF0vVHlwZS9Q
YWdlcz4+DQplbmRvYmoNCjIgMCBvYmoNCjw8L0Fjcm9Gb3JtIDI2IDAgUiAvTWV0YWRhdGEgMTcx
MSAwIFIgL09wZW5BY3Rpb25bIDQgMCBSIC9YWVogLTMyNzY4IC0zMjc2OCAxXS9PdXRsaW5lcyA0
MiAwIFIgL1BhZ2VNb2RlL1VzZU5vbmUvUGFnZXMgMSAwIFIgL1R5cGUvQ2F0YWxvZy9WaWV3ZXJQ
cmVmZXJlbmNlczw8L0NlbnRlcldpbmRvdyBmYWxzZS9EaXJlY3Rpb24vTDJSL0Rpc3BsYXlEb2NU
aXRsZSBmYWxzZS9GaXRXaW5kb3cgZmFsc2UvSGlkZU1lbnViYXIgZmFsc2UvSGlkZVRvb2xiYXIg
ZmFsc2UvSGlkZVdpbmRvd1VJIGZhbHNlL05vbkZ1bGxTY3JlZW5QYWdlTW9kZS9Vc2VOb25lL1By
aW50QXJlYS9Dcm9wQm94L1ByaW50Q2xpcC9Dcm9wQm94L1ByaW50U2NhbGluZy9BcHBEZWZhdWx0
L1ZpZXdBcmVhL0Nyb3BCb3gvVmlld0NsaXAvQ3JvcEJveD4+Pj4NCmVuZG9iag0KNCAwIG9iag0K
PDwvQW5ub3RzIDI1IDAgUiAvQ29udGVudHMgMTY5MiAwIFIgL01lZGlhQm94WyAwIDAgNjEyIDc5
Ml0vUGFyZW50IDEgMCBSIC9SZXNvdXJjZXMgMTY5MCAwIFIgL1R5cGUvUGFnZT4+DQplbmRvYmoN
CjYgMCBvYmoNCjw8L0FzY2VudCA5NjMvQ0lEU2V0IDE1IDAgUiAvQ2FwSGVpZ2h0IDAvRGVzY2Vu
dCAtMzA3L0ZsYWdzIDMyL0ZvbnRCQm94WyAtNTAyIC0zMDcgMTI0MCA5NjNdL0ZvbnRGaWxlMiAx
MyAwIFIgL0ZvbnROYW1lL0FBQUFBQStDYWxpYnJpL0l0YWxpY0FuZ2xlIDAvU3RlbVYgMC9UeXBl
L0ZvbnREZXNjcmlwdG9yPj4NCmVuZG9iag0KNyAwIG9iag0KPDwvQmFzZUZvbnQvQUFBQUFBK0Nh
bGlicmkvQ0lEU3lzdGVtSW5mbzw8L09yZGVyaW5nKEtB5ZJcKD9i9biu/alJKzFRvHDi7spovhEn
FPOvn9FfcykvUmVnaXN0cnkoyoDsLkUaOTWqvhxlzne9Vx/GBfEz+b0gzRnw4mYeTuUpL1N1cHBs
ZW1lbnQgMT4+L0NJRFRvR0lETWFwIDE0IDAgUiAvRm9udERlc2NyaXB0b3IgNiAwIFIgL1N1YnR5
cGUvQ0lERm9udFR5cGUyL1R5cGUvRm9udC9XIDEyIDAgUiA+Pg0KZW5kb2JqDQo4IDAgb2JqDQo8
PC9CYXNlRm9udC9BQUFBQUErQ2FsaWJyaS9EZXNjZW5kYW50Rm9udHNbIDcgMCBSIF0vRW5jb2Rp
bmcvSWRlbnRpdHktSC9OYW1lL0YxL1N1YnR5cGUvVHlwZTAvVG9Vbmljb2RlIDE2IDAgUiAvVHlw
ZS9Gb250Pj4NCmVuZG9iag0KMTIgMCBvYmoNClsgMzIgMzIgMjI2IDQwIDQwIDMwMyA0MSA0MSAz
MDMgNDIgNDIgNDk4IDQ0IDQ0IDI0OSA0NSA0NSAzMDYgNDYgNDYgMjUyIDQ3IDQ3IDM4NiA0OCA0
OCA1MDYgNTIgNTIgNTA2IDU4IDU4IDI2NyA2NSA2NSA1NzggNjYgNjYgNTQzIDY3IDY3IDUzMyA2
OCA2OCA2MTUgNzEgNzEgNjMwIDcyIDcyIDYyMyA3MyA3MyAyNTEgNzYgNzYgNDIwIDc3IDc3IDg1
NCA3OCA3OCA2NDUgNzkgNzkgNjYyIDgwIDgwIDUxNiA4MiA4MiA1NDIgODMgODMgNDU5IDg0IDg0
IDQ4NyA4OSA4OSA0ODcgOTcgOTcgNDc5IDk4IDk4IDUyNSA5OSA5OSA0MjIgMTAwIDEwMCA1MjUg
MTAxIDEwMSA0OTcgMTAyIDEwMiAzMDUgMTAzIDEwMyA0NzAgMTA0IDEwNCA1MjUgMTA1IDEwNSAy
MjkgMTA2IDEwNiAyMzkgMTA3IDEwNyA0NTQgMTA4IDEwOCAyMjkgMTA5IDEwOSA3OTggMTEwIDEx
MCA1MjUgMTExIDExMSA1MjcgMTEyIDExMiA1MjUgMTEzIDExMyA1MjUgMTE0IDExNCAzNDggMTE1
IDExNSAzOTEgMTE2IDExNiAzMzQgMTE3IDExNyA1MjUgMTE4IDExOCA0NTEgMTE5IDExOSA3MTQg
MTIxIDEyMSA0NTIgODIxNyA4MjE3IDI0OV0NCmVuZG9iag0KMTMgMCBvYmoNCjw8L0RlY29kZVBh
cm1zWyBudWxsXS9GaWx0ZXJbL0ZsYXRlRGVjb2RlXS9MZW5ndGggMTUyMTYvTGVuZ3RoMSAwPj5z
dHJlYW0NCrPTyRcKThYy9g+GEBPSLYSa+r23QoudnpsFKTWu+ew3KiLrvl39vlv9QotzkO8h+FLF
hTHyl89SE2RJYIfillOTL6PZVawQ81JkLmSIDU0Qq+sRPKZ4NGHYobF+4G7TLa0uiRdh0b6eqXSY
+xMovQSxlOKfqAk6RjdiOY61y+Kj/IlMF3Roz3CsEa2g7JKz5h5KiuAw4HRfFK5C+jnS/VZpsS0i
snLaUyXqrjbLHd7fxV42o2ii6v+OEpCjOB06R5YKGLf5+2rnRmFE6zVmz5rs8JAGTkAkcY3q7CVd
UeD4mg0SomOrHRqRfXjfIybt7Fwf4ftnV7aUCcSykoAfEOUXIvJDv/9xn781Q3o0y/z/8CdiFgHh
Ooek3AQ6pn8ZQthuw9+c6tmQ/zDbAqsOstOLPV+H2nVGCB8aBTxhKYmQvAVsoygMpw4lBxSuYuOL
8GFQv/F/e7esWkL307sK6V/usDQOnImRfNqStOTV5nKkBOeeTdo3BxU7VcHHgd3giwt+WQBJsFVL
n/EY4FOgP3JFsHfuuyQzWtLruEbHgENXJ0CIZDnQHHD3pBmgi3GnEMr0egLQLPLVZEc+wi4L45I6
mFzlUQEdb9KEearpaHZguIGJtnmbroIvwZZ0+IHOPVPiU32xxgjcq/3FmFspkhkmYy6Yl4tdHcjq
+ayKyPNEYGkv7O2JBVSl1hpjnMhRJyisJ+vV/dcFSU8HZPkR1DgRezY9tb9R0FGXbgKK2Iz7Am9s
km40p3E4WhmzFTJrbYepjiQD0lbI0hANtNBCgAWoOTDeTViyPEknSmEcFY8UVNx9EooY8cNOxfdQ
hTMeYjzTa894fva/HM8kZ+5h11fHM/Vpqxcr5r+yNXUUA902/jnCen+wPkYUTlfTNz69IyMZcOKT
H5M1s5eVqW4vmAu4Gjvsr+uzpOYrQEaRfRfxvzR6LFZw1t9boLkGsCkEiQvUM7FQD6bs7fQo0ULZ
77bFJ+87ZGH5m8XDVCqrIPYXl0QTRyyEQjxSnugBGz2jiRjoZlDeK8p0YF+rU150EmDXUoD7suGV
B7cbRQoz9knMsQ/DmG9drw9ScWLDjK7qgkemIHzfMzDSxaHZ42fn3bYTqNLpmOjBV4Nj26J4irG6
4yPwIe5JuvrR0I4I62Cd5Ig4D9aKPCFJhRwlAmSDS6hJwm02mx6EU8JUFixcA4DPX4jGGWDdRmcO
waY7nDWtNDpHG50asRgb2QY6QcaTv4TPQo3NRHCcoxdPUEdwtCjKzb8Wk2x3PEvyyBbveQZ/a8q9
jM3QJZNhRwHYuH24yaYS6F3nEsEPliYiNna4o2RhFeMkeRYGCHck6aT+UrpTc9TTZ1cMytuYLrUm
/IYQF2ONN0VrVSvX3wKUnhk38uy+NO909k7CB8m5nxYl6sqh1RNUd/ix0jfpWAI+wULYJsdJoxOX
ruD4vri7gdpe8Ptr2xbJzqy3r2yWMvUJOczOpmZFIuIk6df5mQbeakSGG1mOFSV0xIzpNWVngz1X
DiriEQ1dHUIy3rL+6AhBkr/S1UfFaZptBtYp4WiF9aJn4Zp9CvtrlN2AopHvVDv0U6V+Ih1v0pLw
Uc8vhUNKxZGJviofD9M/l9/oIEwd9s6snyD/MICvym3gV8pqZOYbdItGatMMeHU1R5DCnZW82uSf
Ovpx/UapXxmv7q3WuSGIGJjkQGkiT/aY1JDQ02VYMklK7/mn7NgStstHKOHDY9VBfK9+7gEDf0ll
Oto0MJBKmrdwLhQ5tt6OM9IrQneAk0wUBw9KwIDaZNf/meZNu5IiCBM/71B+R7q8mRAiZgmhZ5dB
7PCbEjREPqxQCtWVMFoDYxD8XFz2ZHu/rz0q5qnNpwDNtvmLPaGwpZQYOy04RvE02WtFf8ujxgqL
6fC7CG/uiI5k6kpxH8QERutmOQscr2EBgyye5DHAlnb824pDv8V3gflXqu2uVSEsYsU8eT31fbUK
eeg+0r6w6q4qfaZpOWGT0OBV3wImLOQg9X7oIq3Oia16C376wlRQ/U/bI9zf01+Z/1qTmm597HTH
Kv1qjvQatI0Hdu5vAoPpttI+dXW104Byy1SYo8FMRqhfMhWkuRQr1P91sCOC5Gm0pu+KMwuWMMWr
6VG1/78tdehBcMMWTIPZUkTiQ67m+dS/djnH2Hc4LDJi6p7IM+SJfdf8TK/QEfFys+C9QN0T6lFd
js7DvmGoobs1vP41vdbXEnI/BMaPXC6Vgxvm0hx5xCgtxf8BV3mP/hEdjYTxKm4VsedbHrgNrmmH
o8Y6/K75NJPGAhu5VLVyvEnroEmvGUFibt+I3EmsQoKMO/6FMx1w+NDgwg1VqrRylOI1yTt3Vv6P
FxU1TZ0ig2Mt0JxTGIlEoVWD6Mx1a2v0HMN6Vman2x/2Z6x0C5K82TvBtD3iQ5jAEPBmTCNi4unE
eCkoXwSQDf2s8To4dzE2KjRQdxYiFPDb1R9WfWJEADOsES+lHVlZSY4zFE8d+1BTG+WROhfT0Q2C
9crEL/UmiCsyaZ7F79vu5VJ48PshvLyJN6p5hZhKA1gY/KB4WpMQFZVqGjB1W8kKKMnD6gZycn9a
LQHhnmoqqAIbjqQbjilnTbquVHbaphZeMlAeNVUDaifuVwADr3jMtjAvNShdGkR0JAYt5lFZLIO9
W74I/tSm68ciWheFQ4jhe0c8DbBFNMexL9yhSfBcTPigMEHpcMhXC6IA0Xxg3RnDvnTQ2Mw8sOIe
qrcqp3Jxl1OkQdG3szNlweLbDp39l4GezAC7+GMvsTS54LmLMT/pdUywsPklqv3WsZA4jzxwR8i5
yC3nxL/GayO6U++Lugpl1mF8ohWPBfxYRjedEKBCCkktZGfxUgUx37jG1UYYyHtWs+5wez6zm5OD
sUE46ba93OnXvgQFwPm9/zobcf3cDNOsgcXNaeHKvurGNTFMcKMNMkB8Zd2EeJT6JE2cf1A6crdK
hWaIsfgvZcLuYqI+YbNZYAuw49/jOnZITCGBjsSVQLC6IvHV3msnRdPyAincJFrIwTCQ2jCT9LjE
DqBiu9Rz0UsvrDy0ZNa9fj4U8OvuUF+UfOz3TYgI8chZew7xFZ7SdEZFW44J1IxdYK/X9Mi0OSnV
L6oy2VljRJCY+9B5ccCcTuKZVdeBtJcoqAeA+RjZfaoTaOyEep/Qh7b6khoVT2ueC+urH38YEjYP
tu4X0OrhSDAu1QDc9IYKobyqNbYMBw45tcCL7jLRycYa8s8QkVxM7L+u4ME3SLolBTQQOftmsG/P
UlqQUMZOd+pCZ9OVYpB6/Visca20vDDzs8Fu4wCJ6YGhc490ngL9VKje5+lDFDEZWgSr8btpyVDf
njlIXCw1p/8Z6vwmccKMKOAHjkODpHnUJDFpj136Yc1lLgdyfxvURW19TNKjL+72+a3aVJW0Sz7C
/ya1V//XmjR3JVtHaGTooE1Q5CUDbpY7qr5uc9VV2qy6QxFM7PavkEyazXTpEdWs4Fv+j4l/5Ij7
z75En3+g64DpZEti4pOZXIQXmGq0AL7qvxYw6BGi5h+BZ9g7Pz38+6gARsmxYfQefawYh9sh0gFx
sdQ8WiJ0tLB5nLiFIQfS/ugV9TApQ67Wt8MOqa2/EyRh+p2QLVN62SJrhe4JyzhznVBX+RCqc0i6
hSWzoycFyEQeNRDB7ODxPbZo1oeSE+08jlLUyCUms3odj898uKFtdLt6kYq/7e4D3nl8sJCRMZfn
1vF4Z4KdIEGGRwr2ngvyhs/FebSFAz+wcQnYtML74SASO02LvmeGDjUyaq+cTT/2JC7lIIpVHeh6
NfoK/MDratSHtrjMttraU8bIpfCSdxWzC/UYA3xj7CmDY/tO5Zzlrg7bzOqr9l8poTLraTcUgrW7
945mhGpWC5VCj34EjHKQDVJ1JgINlKqpFe3ZTunQ68Ma9AI+ddsIwatBUPv9FbtyaOyZvNDrRQW+
N+9KVDvmHrRCaouvR2ys50k1vP5MC55D5q84Vn9OJhuXJ14Z5Lf0IGnmlu1m2zDQaAl0cr/m4njI
In/GX321i9gO7ZMYNdHSKrkPbyZC8jOa5eNY1E5BBgrHJxFvqfj/ZyttIQDSx5OpWDCvPzQM5M/V
QlcwkiUUUbA89FVLC8BjoiauhJNLpFiIr2PZZ1BIHYH9bdsYi+T/j2JW+DlZuY8RrSrIfT4Uz9eq
297oqBs16HJqxVjZQUhIbzPKvIR92Dh4F9MXWYtT48s97lwTOsRvBNziug4HOYLFtGeS1fSym+DL
cgp/WUOzw54OhpgAcPa4lmNB+N6vdWI9UBSyPj1NvAoAttn533CrbSj5JAuSCoTXqXv8g485af+Q
8KM/n386S8JjJqYyEMobhdH+f7dlMxYnX/t3LW5B94U7h60Kke1JdxoSDYdJzT4zZ0TQH4oJfTDQ
k+3MxZa46ryeJzMxndP8N+5kY6Ht9XKsWwVvwHpCoSArbUEClznk9VomSBAlchHddWtY1C+1ifqV
uHiM7Bmdw8hUPXAkoc5Mkc7fV0TtvpV5HJesVfaJtLp3s3oPgFAJeot75SVc1yUghU2T8YhaaDJ2
DPsxkAbs01b5Og1hQaHkZTc3fwqb/FZnwEkEiJlgk6gWKNBiJYbkwU3tnwLE8wK8hC9p5S27cwj7
X6+nfbV7YCUyyiqpui2H8kvdhP5hHJROL+d1Jqwm6GY2/+XZB4DtUNV5NAX0Hjeo95DYOf4QtdFs
O9O4bbFxsqsggq4ojCEUjIBVOkooQsQ6NNWJPyorOEiesd18fMAdSZzC3+g/ooDh98NO8jGZ3Q35
2PrN8ipYYqyDIsgy/qV23WFc5gcMhAFw0jcFItx5uzfIP8dh83ou3XHofOy2nOPng9OJ3OyZ2gcT
rHq5J9DHOD05JiFPvyLlPRLV6OfSGPk+WxblFEurLHZzbxTda39FBIuI6ixpDkO7/CWhp3zzla81
EmORRoGp1BGwIODqjPL2/v36s3t7oaNpBpjjdyXgFVyii2J3T2FsVv4EId+fAg9Wrxw1n76xCG7p
rJm677lQIAsquuym/JkhtEisIGyF8GzSqyYKOGz1qBxJZmFkIFAo0/20DYLNx18C3yXoztwGfAiE
ojBBjpVbTdKS/gWumFeeFwc5taPlGLZLQa41mhrp8nAnKZQH0tCtvjVaVqLoAWQgpHpt1LjiCWzt
4pjzQKvkJHxeUo4N1h7Omw0Whxzj9FEz/Ons5UTJsqkN/mLIFfBMa3m1/57S9ss7Pq0+/ktD34Vb
JtES+XWHlACVyMs0vZJ2zD9IKpnho0U4I/VJ99BknxBlULPmAvhEWpC8ShRf1qE4ge3a2466Y1yg
i5BGOYQZFxaL233D8xrr1tuBIm/Beqg15ZrIx6VgLEmUj4WgJcibCOzafbHahSk53dhJVWARCxVQ
bHAIwOzEwhlFSWaMByxgaD3c6nIU8cTZY8BxzFAxlrXcEVDDXd1wcPgEASvJzgBaaXAbWR5g2Pqe
RchGxViwA3ICkMsfnKw8VSkZghdy6SmXknZFnn9tSTo6ohrp8Ta5j4PYZoD/eLiVGmBh/uFNB5nL
kQBZo0ZUtkBzmCeQDBCul5aq6jImmfbvfw+6TAiOQLjlxYvl2qUtYUzhITzRn3VCDxFV7IbBkWmB
0NvGNb2H71kwFYuD0Xdx8QZ5e0Zs+VyGSInYwCmvMrqNcYNcYVxe5zxjG1PuGV+xGB+NQQ9ZzyGV
JMIiB0zkrSP3v6TwaMpV9Grqvg5rqZW2+nKIebiEyqLQCbWoULfmfZOyyHrNfTvp9mxN0pyjAK/Z
If4gO7Wu7PJFXy1M6qsp74hc1vcDbuYa8U325q0dCwp00MP4B2UAtmcR8dL4xBbXoMsNyPhG/3/v
hxgANHpq+o9GB49ZZfBkJ/BgV4A69CuKCL3Qc7yFJHjAi5uvn6ePcQJry+0prFrs4wuQ7XLL4Mfv
IDWFqwwFZ99Mfl78HrnET4VpbV022kTY9SeTWGEVo42VH5McfgawrvlCLUD3hn4CecS1ImBp2lAf
Ts4806qqaNlw+/+AGdg+6IGFdHRbFMXeND0aoBT/3FfXY0EVhEA07zZKWNVXth/VmvhKWzVvOl21
qx2Qi8gTPlnybPSZFIH2sKhXxGDWfLmvoGjcgEDhi6qFx3CMGIwOn4DXXsvli9WmXE4Kr3SPbFdT
7Fu/QK2OTP45zpRfibX+P/XCrTzvj7WdZfoUcTHz4p/tu5Fybhb8Dg9qzJmk4TX8gk/RjpK8XG9w
cvwjEyRHoQxehgVWWYhJeSbDlw34V6m2+L9BTVUAGt2fCYWKnMgsP37CuCXxZfxTPJ7OM9+sIp9G
Vpi3SOvttUoN2Gq+8TzaDWsSUw3QFa96jUNEx27Z1m+ik6MKCqyn8bGqRN3RZtYhpk8sX3RRCBXS
JLXoBZibQ9yumBF0QqccZ0qk92IQn7eySfDzV5Pk8ZrUeH/KpipkfvQThMI8pyVpYGIlS4AoRRho
XsdNKGOf0ZHpjtZhTfCR7+qtLDMItc6WvG4pHVo7FSc8IIFuyoDQhWjAH5sRVqVFqIIGs5VAx+30
UJaFI+TLTLtLWMlpUgWO0NvB/A+0mrB+VqVfHC5BNh7efjbf8qjNVHqMcOhtqJ/zAnx+Zrg3MN95
/gQLnOFZtdqfSzn4O0DUgXTbJdoU4ZZTBCvH3lSBcCfGlNqS9ifcYYy8ztQgy7/FVu8ARG04eVFb
mXbSA2Aw/0M0VyBbLKhedBwYz2qiPnFdZ0XqEZ3tbMpH49dH7o8P6nH/WpFO5vA96eoFjYqu24he
wsMBJDunpBVBjh7MOk60JjmUpLaecT39jbY31o/cf3VQGi52dxOvyqiymNW2hwQIAoBMnPTsmUl/
LHjWpXVBEO5xiV9mHVPSzeb123/dN26sgawww4j9qgSp+rreCjXcNeO5ZtQqpek/qxveZSRWQjqO
4rtGGcLtablwYYHpewZGzLvVdKN1YcFao+NiE10/88zBw6r4oNOS1mmkvtyxmwHnoIEvaOU/IpBI
0TtteSuU5Hfni7WLENLFBIQjLVSC14BV1D9RPwopWrYq5MDZd80koNHxz5sizyOSwCXM0xCKNE4C
d40DGiLtrsO78UmaVa0AjcRLhEp5aj8RmnJV1l2vsji/tL9tL5w5u6QJ0NnfppdQJdi9epUcYjur
vFEWSylNZEO3K1EeVcGplm2iRRJzqNCnPf3nvPgiM+iWe6ROPgfjsz4T+p3jmG50E3z2jos2V2I7
E6V122LV8PxQeCaNtBXZTvWLuAT/yA+FE4IQ7LLwV5apqnMDmr7nTDvPNE8Hs62kT7OHc7vncmt8
htv08XDdsxIU54/sdS6b4ssSpr7/R8cSqgYlBWBGR3iLRmSF3dYS8pQDS7/VjUvW50KpkGYD9km7
wYnvyWFesNKYpDFRoo0iETDdWRnrZHMoJHmQyM6PdWRHvK5Lb0SjnuqPsUwvz9RCaLkXsnWIam+p
cZhBPx/x9yKU2wTfnGqWaqzM/BEclLWUvtGpbQqOO/VLX6JrMS2L4JnhfLGbtBPRNMNLC0qhStX8
SUnsLP/5EEXhU688gpiDZ40T9gqf9VIEQbnveOtL300zEviAJvz/PMwL6XIQzL2OGkWKbDh7fdcZ
5nd/w0fTqTQvQwj9rUw0tOEFag+C6q5OEFUL8EnMfs61H94G9bu2FbdGyPTJ5IPxoyE92TEl23wQ
l45gjEcAMrHsTi08RpccL0mwGxjjgcaESkSiPPzA1gXI/zSS+55Q6X7ub43Q97LNlzEr7hqzW+sY
sAPnN4FJTvIkC7XfvM1gNCUl0P10sIhyYdj/j71jSwwGMzqh+xquKc7dtleF+7c3bjimhbVzMC7r
JfESuYeb2bJfMoY4pYitKEiG5nxoFuRrUtMk1nBQmDSzjupPz/75lRagvE9vu/ouH34yyGqvAort
zOKrbosp6k7JokA0wsoegLN49QjPHtZdo4LaPD6HLt1znjHX6zbsLACDThiIEQt9FKWG0TM/7io9
NX8bzrITN8yXsESx68GaR+p0gpriKn9YGz5Ifqpq27Kw1o0jU53Ly63EV/I2o0SP5f2Z9fKc8hjD
Bz/SKyb0fRJ1ABYUX3OHZHVsoRbqWTgAxspNkRnMww32AqO+wA1z+eT4dzBPWB73GrbRWXYTuCuE
b1aOV5vXPs92aor9EEXMsjOy9N0tPjJrOmpTDK9V/Voe9LbjwKimA4YwdyEInF9rfzjc7KasjEPD
Qtui+so4I01nNgbzaXVBWyhrkLQoX+EKmDH05ZmsiWlRDuwV316k7mQOU94eqmOPC9uExMLL9oPT
qZ6mpr7bPbhIRDo4QFy2FPgK+959Q/9gtV/aVxL+jGuubdYKRsY/0gxlXpWnAVtZgYQ5cQQZeHG/
ynA1jqadLinegZtlEZN5BXCBOZP49uXI0MMTELjoHwWUn/7o2eFke01JbVqGSkxiGFsIcOLcQlWM
rfBzJR2Lw7VKTfm2N1XddUaU72smrkZKfdt20HlEmsf6kEry7LGoNMp22X1+wekOAIM4ncxzr8Ac
0Fetw5Vhdvn7lUsFr0zzRNhk2igM40MtrSm+VAR8xDl6v4J51KNp7wI0NnLDgkoZnsn/idTSxC8W
iQIUPTKq3Ln+/QRoHNDDgNHRmZYrwwHFgTvdcvBEkQ3mXaf4pcdAwJkQpPu3j01caQJv6hxRT+aU
ZAcPHLPGZz3bVY5FbBK2SW3wpqzOuC6oOp5kIixSEGxLFll4eMo4trNVPTZfYqymoRe+poaCO2jG
hPW1FI5cvJEZvELW7z+RSZWcg/nH77DAgXxgMCaUwMTqWd2nnTBKh4Ze5gPYzFqPCNk8kwgzvgFT
weAj9iT4hlQoWDgBdGI+P4nK/mS3yCVw4n3DVZiDDOCXkZtJucdxwI8I6FyttgTVjdtls51LISW3
9hs4+6YxATL8VSQ0ak1UJ7sAk2XVsV4gQyTPPT3eqaFLY9deMqaklJIp/uM/TxGj075mPODFwJqq
SzL68AuE1yBaeWPBJBI9heYDEcufqPC7p3X0qD1f01NI4+nkpnxqGjXFpJWeRfoo6a7NXdbWaNnd
03o72xpvttON/2F3jr+FB4QmmjOCfOlsRcBrvxMbtTIY/26YduXJlqEelATEb/DYQqOzeQYugmkj
7YdZP17e4IeDYFrffyCtjmLRnL5YHswuKVVg5d8RVRn6JP/6D4LIumys7vfui0LP7K/4bn+wmptI
4laEZ6Ia8loF7iBW3dXOKVwEMUwXYa+O8YONbc9KR1/NYzwAV1RI+vhM5UY0FRrmiGU5gvdKYWAU
5Ds5YYwQJtEAzhEK7zLzvTZ+nvY/YRUMd90O+jUfJo2j7QazV34CmrTTzXoQ+z6pnJ+IWF4xTrKr
94NyQfDmqoumsq7m3tU2MKpti3N0zj05r7YCri2mG/Z6inKUZuocJ/bTFYxPZCKu+zav7gNrdT7e
7HeBRMi2IFvlNlXTIEAP3ZTNSiNXWIXp1Dv+hSZjDTR52U508Q7LjpXXZvE36o2Jg3ibPIKMX+mR
zhAb643HQ8j4zkMCJStqF5HP5otYh0xChhFOGOOYro49CMI2FBnrZKJLHHZeexaKt5UsH4Eh8GG6
5+KY8DuppnPfQtyPwTnRi8ZZbJNK2YpBcMrNRPVMi1Jp3ZMP7XQ8D0679aLDw1vJUk6uftCSMvlj
snICddivqZztm+LJ3bKErASoOuDY7AgNwbDB1q092epT0ZTKP2XZyAHmF3PgF1fBLD+fqYu5zMP3
J07dFFfySXmlbflTR7S6G5Ucxo1tRy522OqjV2KSqSZZ60rluW3BjbinxGqn32pnVia+TomxaYgZ
0T8GUotoBJsjsAzkL1PIAma8543Tofkn493Env820bfiDku6mKXO5aRtU4fJSCMbIE99fbSq6FW4
MkH81QjZfMOzNimNwFpsE5d993P75zinlLNdwveUcoB4hCBnzZzZGRGus4d6P5WjteLOrd++x/+k
IEABUpiaPBeAnohj3XA1+2EOmFqXCCdwrw/G0qIwivRwgwcQ74a6NYAfHmbmlcfCH/E7UNqM2Drx
+gV0g3YHwAWlndbYPLm0CQRnASQgoIjf/HJtVPL09FmQ5XXKeKSK4z+LOpLB7cJ/PkxAAo7d2Pw2
9WpJi3401oi4UY0PAVfjoFgUSAE3899aleBk8U9zvv/rFfGOFn7JRf4JC631VT2O7Xg+07As9WiQ
GZyhRB5ZlEAanbrQWZcHGBLVLINllma4gAblh6YomQDnbZloS6ijeO/KmKutOY0/OtJXSpFoQiui
rwzmZscQq+g9beAvPd022sZ69ThnO9PejpwaiH4MbbU1l0FI4fE4B8X8hu7YHeRj7vIxPSE6lVHj
2+hbDsj9fP/dT1p4EJHYX5FvnCIIkiypxKfkioEqcD6mnDeDUbV7HFHcVsA6v+l+mO4xhbm3hXfB
sh9vCVFULR9/LzG5RSW0FdkZUFC/X8WH7KroUKOZxFlD0UALoYip9+pnqKHvlb//OH2x8BieKpMI
xddKwsqctrhn2W09Acy5dMImc1N643Ueg1mivkOs/UbrhsDT4cO3ROJYeIFkEPbIXv4md01Q3ncQ
zCKS6n/ownxF2MhqnFHnVWQCwWO8Z3kzBXmcKOFIYWyoS1EFrs6LP2ls4BxY7Z0KrcM+kJDO+8P9
II7wwQ8bmfeRGigVFJ1B49yWhemjxzvsRrwp78Yj2LF7paTu6kU8VtqDsAn2orWhsZ4Ln0SY91X8
QL6kDZe+SzXIoDro/MpQveuWTDuda206/NR+YI6dRGBQ43F8eb5uHqeAB5N+WIVM8/upJMuleU8f
o9oPBfbY4NvU4ZELDvHaOAVAZ2kTidrK7J6cSfU1qcanAvUX7lIAmEidJwHVvATtWHz4bfoSgctn
7uXn/QsoAVdGQM2W7kAacgvffmPEftozYxpf2XVsv5Bwo+sBovk4nvVcGbWR7KUN0aC185Nc/AzC
a6+S9mBhLZNQhSFRjmUQtUIN0RpbOgCtgLd6vIzvwi6QsGmXDDxK2IzTH08IW9XVgwvZuzeeOWAp
olKCK9fG6LiY8lM717klHPj7r4rQHMPJC+ax3tS4aaugykKiLPCOjZZ2kghKvoXpq0yNDKWg9mbe
ONvJPYYHcA0r/K1+H2VHzMKW2KBwF05DC48yrbSXcGh9bXVhjw9vI8+pu66ZMTtydKDc2TYkUlT9
yENrx8eJ9rCycO1PuMFsG1Nfe02nbszJY1MzKojAli2jGnwgQt7+8VeH37IHUswmAdEuC5GALUH/
vJ2fRf2tm1EXwDETq0FW7w5B0hszH5exuVLtpHyJPAVolP6dbw3p4H09fBsMfRDMfECNDta1upJ6
5G60dZF3/f2H2rwaHePqiEMYEf/vEpD+PqCQG5ct7W1bI3FryzNFvC4g7FpHSf9+65nVbp4NHwM1
DM2gL5s9lBGR9Z9Bw0niGVxTIx4TjcmteIT41GqkJCynsUToy9+MOmnegdEcQSfn/jMhk5AbUsYk
2fEnduJmtKDMvZ/DEBxyJw9ZMRPQJ1c2I/Q4mCTim62rtqS5Pv4d+yRRqgqyDoU6wr3TbfCuA4dD
+VSdSrHUUj2UOnnsq+C5scokzOt1sSrgnNPe5wQVa3ToQIBp6nkVAto6qLhrxGFHHwruNdjW1smU
pLZpE5Rv55JlDKvHHjTra2ZA8iEG7iKDOr/uvjZiFmP6g1rWQ4UOyrIm+WSdbfB1Inbj5r1rj3m7
mZ3bF2RvFfcXa55y1XjN/YGo+ZqBN9iYBEzwghzKPhPrL8EwIrXjl0pjuionpiWXwIKjNvGcObId
mE/unWceDBlH4gjDjEuU7U5AXoEOfcClckbk8cSAM9gw94lTYzPWHT9g334Gi/2Up0nsZ1rx8Cko
x5MDs8jaN0pt1HVzKdOgkiPGVWb7cuIWkBbhKY1WlPJN7fLyDdFkVUKrO46K7iNZ7W7xBfRpv04N
1tS2n3+R/Om/PrRQMuMvRsfe3TbNid9VBtLuJoRBOFaVqPFDu7dlUCTroW5FbFf/djwhABsNiDrN
Pc7hAufvB/zbrt2p7e6HiqvGigFetKb/BYX7/cZNA3LhKGgkXPXbs0NWpQ8W7eqjGzjHLZxQg83k
nOH8Dft9nyLXiDHmhZp2pel/R84QsugDOC7z6pSfjp+k0998DuMDn5JKU0oaQjIdu4jpSlUw6Jyu
J9ASfg1ceS7uDU4CTbGrNZ3VtulXKB35ZKnNJ9pKF2hDiv7SY/YlhnA4lVTqjPgw8nPv1wcYq2cW
Tw3iJ4cyzUJdiXiPVL9O+QnRCBHLpgZrVMi4e5AmK84xv1Cvf5oiR2M7ReeRFQa1gz4NBLjJXjru
NP2yvq18Iue7bi7tjj4hyvyLFuSQa8exfb3ivVrUGjZfOOHHiV/9UsFoPWF6StTONDgFGmUzqbnX
rbmfRSDCAfMmN/YJ2TPlHX9qdWsC2lN95OBc/JQ47G5iYU8iP1l/4To3V7vbTSEGNTT4i7r1dlUR
km7vMbZC+3+N4+2CYDWwlyXXtOYIwJtIcPASiotK6R/xOCeUealhkMcK2MdGu2WcPsM995GPreAD
XV0r4JMZnGJ8J5hb5Q//eGWLwcWeawqZjEpC3WFUP1BNn+0I/d3ywowqA3BcdQP11RGvM9WRAi+L
ECmUd6qC8WiLd838/WX0ZQ48CNERnAjvQPKqGIv58Lxi+wWgahzbJFcd7ApZBvOft0qgL7pESSZ3
AE9u9o54Cbmi0Boyq9ZpWeVNsuSkqhYPyDZmZQ2Pltw/G3ibrS5CdefieBc8n3Tu7uzt4EfUd+Ku
Q2zJEBh5u7BHguXYhztAhfobmB3ZSw4G8vo58ccIzs9+Zf4hORZ2XhQJpJWg4bfmJYEQP0Kic4c0
+z+dbm721ZLpqq8XurdLUy5fo2827a3OD8wYhMF0tuYz+f9rl8M/Dg2syAuOxLZqHYotY/8oiMie
3FXWgnTxtWW+C2c8J5bvL00SZqPUOPNoDjJQNqB7yC40qpItZLst3Rl+NoH0OstnJPf6QYGqAzDT
PeS1/p7pdHuVXkP0kz0IdkyGANXD2gcRViphWX00FCK3sFURxwU8beJF8xYwfHO8eY0I6nd4mMcW
nrRh8NThrIxXKDcS32h9kPmd85IRMGiiKeq64xxc6Xts6Znc734tMPV6EsrC6GJQ1kkF7/bNSDsp
vcP8gU28OWPVHfFWimK+r0RWnKncV2ord5Dslj/DFRRRZ9Bvq3iexNAlatd/6GEIbDzjgXJUG7oj
lRibijp0dGDfcAlHpc51BYWxyP3Xy9b81MfpYRYz9MA0l75kR6nyFYMTI1R62YrX7Minq7RrDtJj
Fdiz9egExnykcscEkq3W9VZ80Th24myxH1Uq/8AUqgHdf/ZVT4Jw8LITGO0Al0ivR9eUMvFVr5sb
Q3gg61UIwlc7J4LNoa9zFpJxJm84fRnjGjWDh9yVKfc1A+sKA9ijGR64xtdweeqw+h3DTXVdl/xj
OC9HKmsrYYLc8Ob4dU7BPBY4vTS1i3HiDwqOdywghuWAIjndZGo94Eyc7l3gA9UyNduD4W4N5srr
6ev3OI4u7aUxfVbWTnFUP+sOc4XSUwtRTgRSLSp1wr0sugo8Fj1Gsqg6UDMLY0ZI4PZ45y+yM3bI
ukzNmSp8WmKOROICAnoADrecPJkmBTHsgp4X5XqRJT8NJefPmwYazzq+IFrIeN8O3iHyn+2NFfLZ
ALo48qJevurQHFRXKWofUKvwq2Cbztd+qLe/IHAyw2qihphHdu6WrUxBbYvXsoPvRT/LbPHYSTFq
Y21Xn/BwFl4N01Z9qVRXDssBz0v8Dc3chrd0OKvtzfa5sS9QSTWGInZBYkKtbojCfxI9Po9TUjP3
392dLwEjcBvvpXwb2JGsmc9kITSzjshBCG11WJ9N+zXyNu1lbhAQzIFN9H8WzmFbsEH1e83Xgk1b
OO1yUZNDu5l3wE9FQ7brBSWcvdZXSeaLCjf61kQ6ejZ/wax7bHbpOjSALvJqCqDcIakL5Q4CDdxk
cl4VMm3rjZDRQtGr1K8PxSQmJx7FTJ0OI5VgzothFm5Hj7oYoNbXebH7Xa2RF+EyZkJXwDA44czX
4BGMXtJlECmBUILyanLUnjG3dMGcBwSImfODJCLpKTMvrEgQmxdGKhU4UHjDPs0MqAwADa+Gbpsb
at7UH+n9zy6TbOHwpmhN/9BGoP6f+p992rX7MeofR10dSBTISDTWB2LVqqVNhkqu5wrIGfVuB5B/
UcBRGfnJ3XPIf1PVPZ98M3N+Ca65V+EOfki0IN86EzSJWBI3iuApQOWKjRnKli6FSUl/s0jqE4cu
VsOwpyeHIqA4yuXLb8oBAPY5gTjHXQ78Mb21QswrV4Ol4ZNhBPlqcZDlwXxy5R+ysRjhy66OP9Il
mfW90Z3i7hTrHOMx3+Hn0wBs3wdUM9Q0eCR/T1/xNO+i3yIaQU/JjwzacR4YAnhv/LhYlJHDLNB5
Xmm2RbYw8mddZ+Id5OBKZ0Y8PU6oOAyUWRsLSfPVd7bvqh0yQRa9cxOuPtjjz9qmnH5Ebk3qelit
Yd441TjtaT++eJ9de/fbugzNTjIwZpkU2FyuuT++T7gGoA0d4B4VXX5FpfX01234NVIcX6klM5Zn
s6pNGp2i71JdOhsp1S9c+JGD1mF/JgGZyRFDvC1JQj9X5hpH+0TZ0voFJLLJlr/ive/iEiibv9uQ
D4ARISw82KaBm6ulYWsLGvlws9k8SopYloNr5+q8EXYoOFmyqs0MiJMI/GuY8fjbDm4i5mdy6wM3
jjXNXsBtZtBoIGHWNIKfG9ySuOtolVDenX7WvWyHJhm6cx6fkQF3Qx8VbxkiBWpnK6X6O0+3VPdl
3CsOcOlKwCxQi6fVldlTUTyTobcU1Ylr4DFrcoTTVQEMM4LDYVuymDHmSfoILTsjjeOiyidqmsnh
2hPi2ozB52a7ajiWEM9Y+ipiQBHlnpWYYuTK+ZGNV2Bvbw6GlPNXXfnFLtZ7TbIDopggz3slNyY6
CFvPsuGTmCMvsA4blraCvHy2+B1IeA1VXYExUM9MwM+cLJ5F1j5MakTSsbYz8hbZQXfHjbz9aVsh
V+H7N/byDHG/tEH/DOJnvjHt9zqLa2TmlOznk2nDfBE/Ma/BJ3cIk/Y6V/TwwdjdlXZv2Lw8iWrQ
HdI63hDNCe6u242AZS4jsARR95vpgbc8DgE+AG8SYt0GndcHVlesw4KGTLjArTZy4pN+VNOQLBJ4
q4FemhutjTfjgH39zQAXe4BM1vHqpObRUojI4cFp4u7YJvs6I8Ymux9VEX2vlsGIhiwQyjttPT1t
sVneo/0iJBnEPTeaHGO8l3K8ziOgoWj1v0nGZGZ3pBM2JDJvB/CTohfA1PuMxYOB6Pbv/o+OyWWI
87IvbG6TaAJolqsTy5cuDomMhysgxEe15xnzUTxBjKP9r2f0Cx61fbzNc4SltiU5MQYmSEMAmRMb
o16361o3VyrQwWBWwjeYLLZoHUzeXN6Vdi9nIZIZ/hUFN386E0M+LFPqcssIMASgUbmaYznBpFqo
EINyL3Yjh7CCA1BioXwhVRDGWNiU/3PX9vbwkDKDrsfAQk966pE7jURLH7T9vUzseM12dtDUvye8
yt1q0CUHhORvDJLVHCxog5wIH1VAGdy7ux3kyp1jLNurjnZQQLvvogNIKwj7SEXZdv497O8Q6H2V
mBkFGhAlqGbWGt2FDSf0U3u06JCq2VP/LM4IUwIUF5pbOKslvkUpO6ZwYWEG50XmMcw5J7PMPOL8
8ShTsDB1zkKewXkxMEpfHy1dC3mDTUFgZ3y4W8/930UI8PwC78Zr5XW3f7sPuFaQz+iODJPKCzih
lhu9JxkcAowOWKiQcoPkW9gTNCQ3S93OWZl310DpeNpO+5L0UNlrG3DfEC/pY6jWEaQUIRNoT5ZX
JCLCaBz5KtwlvMJS3WBGusIWhuV33a1dYMwdLoiE9y4055WNBJXDXi/EpV5bRbVOoYUs6sE99L3o
IHeyQQj7nCLrsQEXD5jaN+rnYBaDEsvc+Rb7DEcah06bBP7KqUaYPE4ZMoVF06/PE+Xz8dkReYAO
ml+1pTtlQlIUKZmAf7x3/kOqMG+CP+457CKzxi31iX48MwWMr0sGDBc0eJRfg6cETDfZeB6FBCnH
YovkU61Zi2Oz0Yy6SmoeeDpYHcp5onrM/BRaXIO0W4dLYOGjC/gYPa5RO6vN8lQpMWC5nZT+IXkv
V17gpSoz6SymbBnqUzpqYBPrGf3EnU9XKBn96UvrB/bhtvI/JWXRZId5Twmzt3Jom/yLP7lr97yZ
k61o34qaBjqIvyMz9gO/MGIowjtsNA2sCZjFTH1d21Mzqcq0FsWdRtG5qzb44luEo/JrpMMCGzfH
isFDTigbj6M+KceLLuAW73XL460oU/z/pRL7nOdO5Y2LLCr/JWYTF9gR8oj1AZVaLesuUhJSOOYg
O9fnNk7WbZ1VOrUpuDVTW9MHpDCgJqipscqk9BbnZ/xxdxupEEnQ4zVtCNHGF4i3mPIfvRh/j0f7
kwt6aGueNpfWpFyI4SavWkQaC/iUrxHp+OnbuP4y9mf4PYKGNuChklzSnz6hYUDKFL8IHa73Pbnx
vvkXJT+a3geRz7UzIRHkbuBVBmqovXla0qaHB7CDH5KOP7b1wL/WHUg+8UhE8sFp9RD0UkKEmYnL
BDN+NHfrogxiW89TACTLRXfxCzp6BnE+2HTVTc8GgQCYC1DaK0iAB0K6IbUpNNQtsACzeN93Lw+9
WbhzR6bLCplpOSNf3gsIOHVIrwWpSPUpj1I2M5JYfDkvGH3Sg7k/h+Gp+fNDAgb5huW3J6gBo1/m
q2fU/QqTS1IVTDLImdbDJpM7GCG5gBhoVyYRI2Om1XDQlpYk/vYrEFUHD/f9BSZ7/t+Rf2vt6rRr
SOGuPqMB6PMrHvIxERAXmL1BPy4YK4OibDFvqI16NHG0GgVJLKlPDlnC4jbO5W4llOHQwakhv/Z4
V8lCi4b0zdeipLyyfUabVY61Rc9pvR8ZPhuJt80mvqIS2YTW/EFq6qNpObPn/FJ43CZlIW/ZPAGT
KzU3ThUODEBUghFb0MrYhmEWmMNqG/hJ+ExkBy4hCf3382iETzeBYLEjS+VRtK5EahcMTgMWyohj
BHsZYp9TSky2QIxTbtKZ+hxchSygdNK9TrrsTZhk9WyCMpXxmKgiWvukTRjYKCA6mUohxJBzqltr
+CmMTebIO3v3q6tuEIcL2Zlj0U+i/9OF4tdtognqagBUI0KtERxyRQr/uW5H//0Hj/8ZxOd08HKh
itGhrPJp0vFAQpM90jplQMNyk1iJaOupFAS+F2qwW+gUKAWbh35aFqkW/RcT5nwiuKAy1tjlseVy
w2kPWCM/SvZy+q2wU9zCH6YUftuB49Btq3ytmAIjhlbhGTE0kYwCSwOs9rAs+U4vFbgJAlaynvzg
egrHRkQGdtZNKQUtj0zFQQ0YZlEBFZiwf4hCXhMPKu9VTGcYk4YSDiK6bSvru9alWDowP3DhsewF
ZxiDQDQIc600WwkdfmgbKvzuwGwPZF/kMTdl4tZjM60JtzQMQcMaGhUpaq/h+xsBYxrjqqz0Vzqq
o42AMnh+kv82IBsB3fe6z+nAtBJ+2KpAkEq1DCncmezX4nPuhxOqqF8v9IAfsOT6G2KNb5hf+LmR
wbZctPewWykTX5VXzgqYg5BBCmbCI1ThfqhOZj/j3PoOEtLuhxtH5J9CHYDTuK47HFCAC4zZrhYX
UBE5PHRSMU6vfENHDoCZNmH9KsDwUeTcNDfnMehgTNf3VzT3OIEPOPlz7d49tPmchYfjl2F6Zl5b
zCT0xruKhWn73Qjvd3rFhrZmcs1Q78bSNK4+R2nxG18gxzFSBZkLRRUDljS1dzFXtF3KksEfT5JG
JPDA57VlvE3jx3hIxXkCOcQvrydLn6/V8DvkTHlEaCvQU/m8AX7/X+6uS/ffLi9DaJh0QzbNll6O
Qbid1kDt8RuRkT8jFUqO+itZ/Fh5jZfYNr75qlgwZzJp3eZwMXAYVyN6yojEVar2HnWrj5t0ITRc
8dc/TDlek1H4G5YuVsW+x0Y+ZbvjMIWh1bzyAeHLv+PMyrN+Yo6nreqv3Qv6pGfcFcxmBHp2HSgn
L+uD/LGsWcmK8hIorFeilDR4v78q/l/GloNU2zVton3jK5Q3pW3qDOKWpme1JPp3VLKxepg28YlK
ekOwSpbsPcZ0klPfnu1Zu/dLM2vPzichBqSOkPvG+SJzaJ8YQ4n2TD7+q2mFnwVy0z0dwNAFPaYr
fvE3ter1/V144+qknzfmeld0B775FViqJgZcYsTQoHPaMukUx1VeNKQRRggJBE9PFIRAGl6d1EGb
VXoyrQPF90JBsEV/w+0+mGeb5fPfA1yUpv8DloBmbdy0MXBhNwWSBbbLjRmHgdJR+U5LRFuPab+b
sCKmBLcEXOBAoLAIsQ0ps5KhpK+4XTQaBMvQz7mZbgYNznUehpDr/iCfWNnbhyaK+6MnXghmVg8P
ys5zFKMiBdfZi4BWSTAkb8a204QRqv5K2ynjRh/9ixE5cwvmBybvwYJ93Gum/Qws9LBajU+aoZuM
wDcuzD4MuvEl+9B9K6ISZYSx8KDX3XM0NxYUNRJ/ZaPjCTMXwApJ+NxQwXcC+1UYgQOX3xCAcCxd
zHUytJe6Q1LKTjOUmuFHRfPCEgqbucQs0M/oG0JhVVL3j22i/mvsn1soPfD9kbhVqvhFlD48KqIA
iFV57G1ZxG6nDAN5N3u+VWqacex8k3LJxbYtRbwiB/w29Za29D3ojCNnVVEj3H/YLj7jiPL7AgHF
nRO/tUShfzvs23coGjfu62yYzjNJ83sZTaTaF0Cj+qSpRgcKLyqZ/S3jtH1hmce6zB06azahoiGa
VQOn1dtzQzGM/jvcF9UD+0Th0BFhK4NZH91cOCz7C1geu3w9XwzQS5xAZGFSiQnGlnLjhRExhRVr
dbI32Ac1KtrOLVGlZ0wiYngLbJw7BR5JQwe1MU1cpYfPAbFR+G0FacweoLMonA0uYzxcM0Ws6/DN
9eJTYbMBEaq8MQ1lyjwKlkbU6F1AmG0uNprRSxw5+63g7Dbgw7eGyDWliTQgUrkmjb6zoiy/tyl0
y9JKoPgNtsjBS4xFHcubp4UWBLhr5aM+NUyGFfKH+crcwYAcyHWIckV8vaE/MBC2sqseByytEuMb
0VDm/X6SDmxFqvq6D6XgnNRha9T+598gsMPq4C70BVCGwmvWe2btLJn0vPjMQzufAsxIthyumzp4
GnvVz4DCOCoGf+IczdFqKhkUnIgv/7/u6NzDYGhCzvMFJ6EvlIUmadt/RFK0V75YJl/Q+Q3A3b3L
vRDaCfWAcMrumt92lAtm+KLLuxg+1CWn4YZ9QoZ5Pk6/hFfQbEClIsOlWezvhA/QbcXiXikoM4L0
10bW+Eex4mar7HOlAJp4YEcRMMaZbmXHs9RdSxkBLEXGTHeb8W0okLsiiX68kdK7Kmpinr7fltcH
K5kvrRjviAOwGJ9PJc+9eXOKoVOkQD5tnEuCNyRJTaFRgBYf30UYYBJ9XW1zjYy08kbSqdI+1qQs
mwYzFzIcdAtjSHon7e1zqBGptSo4JjM0ODZ4RfJnKwNHaBZ7d97GUPMQAI7snUzTUdABh5y2gKQd
ZDZIZywX56y1c9tDxAC4w6MYPwxNtProrGoYc9E98zzV2mE4x49zl5jqYXmU27csjMqkYtKwaGoT
Qy9/vhfIe9VKqifSyt9zEW9H2t1eeEp9y4q/j/tPLnRcTikiB5msjdE3TmT++QR0xNCdtgJrnELC
0v91A0g6LYVl9pG2bv+zSe6F+RR3CekiJe0dRFxkn1nLSTCXNGI2+JXnqEIAMdMN0PId6XOvqgD0
/ztNmsG+owSWiFieNOHNfHS24G8kDujpfU0P+4NEdqfXY68e0yw1slFg0yTTJC/FKA/UdDSC7FJ8
S7Vg8uACHtkYlG05GaQPA5iHrgekZWXT7fBAhePfU4v26Kh0chXY8Y7PoQrqEbNdL/XFSgG3uVWd
UfC2U+n2WqU4uFrR/3tGpdC6HROm3Fc/LGwxWSuWn0paLv/Tn2H9XwpBBbCwakyZWp3zlhws7+B3
os87sEuoKWKC2uQaPbKBUd45QmEKVIVT2hRor90HN/PSnJNBx8KzbAjZk+u8y+c07og8mRsKvCy7
tNHE/HcXCEfC6gz1wURLCLZbWVfWHi2ZgWEcJo7NUzyMnB2FDy8eszjWq552hcn7CFb92wuIojNW
OwaGyewCWCiJcSbvelOk80SDnj6Q0N58DFX6NBh2aK0HPReD9+DMN+WSZMb9ZEXdF8AL9xZUvXlu
bFP8gw0KZW5kc3RyZWFtDQplbmRvYmoNCjE0IDAgb2JqDQo8PC9EZWNvZGVQYXJtc1sgbnVsbF0v
RmlsdGVyWy9GbGF0ZURlY29kZV0vTGVuZ3RoIDM1Mj4+c3RyZWFtDQq3JraieNgC0e6vEyG6WSne
iOBfdTATJvfWv2/c/dyGsCwOIEl8JJoboD8vZKEPZ5SMasi0EsT5qoi6j/EMUkHN2nQipxSXW2DI
jOFCsFqLbqrlMiCbjBjti40zB3CSdKMMjR0bY72zA1wr32LS/rOLvbqznn1cMewbUofhyHWdqKPl
w7uhdulUOhULTb+QNUJOEelhvJrCLc5gpLQe2wtQI6EfqnregSzvefVvi2NGH7/NHCeOaENkvwwx
vDJGvdSP6Eh7WX8a2V13wdnPm3Af+9BEpvuxsbr0Q1LCVhjyCf8WXGiD8krTz7OWOvbSxtRhW3Pw
fytYdumD36sZZovKJ6vBXPKwE6HyXbTVfDC1lWa1ihAmx5ABHVsmNpVFS213+76CaihPDyWmGD+h
NLLfG98gK0zZSA0COHLfDmkztBAwoU0ygOktt4Ti6+CbtFUSqnualueveC1B/4J/QRCFDQplbmRz
dHJlYW0NCmVuZG9iag0KMTUgMCBvYmoNCjw8L0RlY29kZVBhcm1zWyBudWxsXS9GaWx0ZXJbL0Zs
YXRlRGVjb2RlXS9MZW5ndGggODA+PnN0cmVhbQ0KxqYqZc/0RzYh691LomqZqD/uR0SePeSfO3AH
zblsncXYOj+WazrLnekj1qo/GRpowIlGAA2GtovwZyidpTxXfHXh0bLhsIN054S7kUeELzsNCmVu
ZHN0cmVhbQ0KZW5kb2JqDQoxNiAwIG9iag0KPDwvRGVjb2RlUGFybXNbIG51bGxdL0ZpbHRlclsv
RmxhdGVEZWNvZGVdL0xlbmd0aCAyNDA+PnN0cmVhbQ0KEsDgNJEgbsdiTz2E7qCoaV5ZxgV4fE1e
Nk1VlDlbOzF9TmKxSDrmTGRLj2Spn/vIWXMqxrVAMK3x7ulQpLl7LK4wIFJFhNYXdj3+kGQQ/ix1
tG3iEVSo2/FvFOEbbOUNc/CnmF2FoAKMNtjCt2diTSDYp6CFWj2Lu/e1z/1dYuebhrdZf8CEcbo8
5fluZHbuuANu9D0QVj5hGCDbuOBUuw3Lksh+Vx6Y4AN6UV9wVeRpJVlvh4gaS8AJ3Sce6364yxsf
3OUTPi5DmSEHM151pIBRYsz6sG6duBgoAWVOWeClu9yg2UFGzn4ys4qs2qG1DQplbmRzdHJlYW0N
CmVuZG9iag0KMjEgMCBvYmoNCjw8L0F1dGhvcigMItAkfxg/XCjAqcsB/9m95PKML6lypF2MxNXJ
HIpQsNDBF8+tGVxc4pgRhY7FS4tRSikvQ3JlYXRpb25EYXRlKGS4M4ua2cNAjgZhN3QygyA/zi3U
ohn6crlvn6o/Gh0CZtxB5okMY1xy8mlhhZ43TFxcKS9DcmVhdG9yKAyvg/0jokQxXFyzGNowCeFh
DrSryVHKSnf1thHb9sGNwykvTW9kRGF0ZSg0dXdQmu1KY/s9SeFU+QIsoA6ccYwEFbkLqDYqK6rw
ExIIfS4lZOJy59GwajdDsqUpL1Byb2R1Y2VyKE62XG6XwnmfeXxwjIA/4E1H2m3OgWTnQIeIBSur
N4DfXG7B5Jg7AND6M25SnTam9ZZwom0n0JfCRC37b89umWhm0IeIqANb5kKhK8yr9ny1wn4pPj4N
CmVuZG9iag0KMjQgMCBvYmoNCjw8L0FQPDwvTiAxNjY5IDAgUiA+Pi9CUzw8L1MvUy9XIDE+Pi9E
QShcbl90KppDS1kwWrsrlNxstQjjWlxymrO3l7sckQVcbn66JCkvRiA0L0ZUL1R4L0ZmIDEyNTg3
MDA4L01LPDwvQkNbIDBdPj4vUCA0IDAgUiAvUmVjdFsgNzMuOCA0NjguNiA1MzQgNTAxLjZdL1N1
YnR5cGUvV2lkZ2V0L1QoWp0unGSHmCeoSO6YM0hIvXn8wAm3xXglX1YUfD3WIjspL1R5cGUvQW5u
b3QvVihu3vHCocMOSbXHgLw+wgviXHLAr4Chl1xcTHgSsRPl7hKuKT4+DQplbmRvYmoNCjI1IDAg
b2JqDQpbIDI0IDAgUiAgMzAgMCBSICA2MjQgMCBSICAzNCAwIFIgIDM2IDAgUiAgMzggMCBSICA0
MCAwIFIgIDM2MSAwIFIgXQ0KZW5kb2JqDQoyNiAwIG9iag0KPDwvRFI8PC9EUjw8Pj4vRm9udDw8
L0NhbGlicmkgNTM4IDAgUiAvSGVsdiAyOCAwIFIgPj4+Pi9GaWVsZHMgMjcgMCBSID4+DQplbmRv
YmoNCjI3IDAgb2JqDQpbIDI0IDAgUiAgMzAgMCBSICAzNCAwIFIgIDM2IDAgUiAgMzggMCBSICA0
MCAwIFIgIDYyNCAwIFIgXQ0KZW5kb2JqDQoyOCAwIG9iag0KPDwvQmFzZUZvbnQvSGVsdmV0aWNh
L0VuY29kaW5nL1dpbkFuc2lFbmNvZGluZy9TdWJ0eXBlL1R5cGUxL1R5cGUvRm9udD4+DQplbmRv
YmoNCjMwIDAgb2JqDQo8PC9BUDw8L04gMTY5OCAwIFIgPj4vQlM8PC9TL1MvVyAxPj4vREEouc63
sRGzdmRpowjNFVwoHOuGVuQQ9rqofOanP3DLhnrgvzzlaXlQU12pV+tnumIkBikvRiA0L0ZUL1R4
L0ZmIDEyNTg3MDA4L01LPDwvQkNbIDBdPj4vUCA0IDAgUiAvUmVjdFsgNzMuOCA0MjYgNTM0IDQ1
NS40XS9TdWJ0eXBlL1dpZGdldC9UKOlauL+3VdpcXBPqYD5ZlSXc5ThGmKZY9K5rwWdSfVxyuHAp
L1R5cGUvQW5ub3QvVijyr22A0uWDV0XpoMTsZw/6iiVqbUI4E2XC3obHNVxc4C+8rUO/sPkUYAQQ
11UDjCYDKT4+DQplbmRvYmoNCjM0IDAgb2JqDQo8PC9BUDw8L04gMTcwNyAwIFIgPj4vQlM8PC9T
L1MvVyAxPj4vREEoAjuPyuTh+bnRLSJW7jwDy/9vP7FP1lSe1frHUTAnlTopL0YgNC9GVC9UeC9G
ZiAxMjU4NzAwOC9NSzw8L0JDWyAwXT4+L1AgNCAwIFIgL1JlY3RbIDczLjkyIDI3Mi4xNiA1MzUu
MiAyOTUuNjhdL1N1YnR5cGUvV2lkZ2V0L1QojaoXsa4FBVwpxoJ/XCjA72oS31Yz9MGaOB+ze1X0
+U+ngikvVHlwZS9Bbm5vdC9WKELpP4sxT7GKd/eQrgSf7daTlr3kw/CS9tMTxv5B48wlVLf4kHMP
EBiB1rcMwIhQiF3X79Ov6WYPT+FWnWEwTVxyKT4+DQplbmRvYmoNCjM2IDAgb2JqDQo8PC9BUDw8
L04gNjIxIDAgUiA+Pi9CUzw8L1MvUy9XIDE+Pi9EQSgSJn/srvxFAXTXbZ+ap3Vazhf33Hs30fyz
V/RwnQIqdItQpDjv205ug+R1UmC0ePcpL0YgNC9GVC9UeC9GZiAxMjU4NzAwOC9NSzw8L0JDWyAw
XT4+L1AgNCAwIFIgL1JlY3RbIDczLjggMTY5LjIgNTM0IDIwMC40XS9TdWJ0eXBlL1dpZGdldC9U
KDDNkKmlh0v0jq9w7qOmKiVVPkTVxCvSB5gtOa4i+4oGKS9UeXBlL0Fubm90L1YoKT4+DQplbmRv
YmoNCjM4IDAgb2JqDQo8PC9BUDw8L04gMTY0MiAwIFIgPj4vQlM8PC9TL1MvVyAxPj4vREEoXG6L
a9jZsIsI1k4y0YF3d/tBLFr4GEKbn3q/pCT63pj4KS9GIDQvRlQvVHgvRmYgMTI1ODcwMDgvTUs8
PC9CQ1sgMF0+Pi9QIDQgMCBSIC9SZWN0WyA3NC44OCAxMjEuOTIgNTMzLjc2IDE1Mi4xNl0vU3Vi
dHlwZS9XaWRnZXQvVChUTUnNSXIOIZ2/i77TOQThMelQ+gTLrFSJi/2Z3Run2ikvVHlwZS9Bbm5v
dC9WKCk+Pg0KZW5kb2JqDQo0MCAwIG9iag0KPDwvQVA8PC9OIDE2NDQgMCBSID4+L0JTPDwvUy9T
L1cgMT4+L0RBKP1ApB03XG4fZXRQlWh9R7odhfZQU3vP7u61pVxyJyFcKLUhKS9GIDQvRlQvVHgv
RmYgMTI1ODcwMDgvTUs8PC9CQ1sgMF0+Pi9QIDQgMCBSIC9SZWN0WyA3NC40IDQ1LjYgNTMzLjI4
IDEwNS4xMl0vU3VidHlwZS9XaWRnZXQvVCg20jSeI/ZEOSyOqcSdQMEyX00rsGyJhLkyFllkPcPi
vykvVHlwZS9Bbm5vdC9WKCk+Pg0KZW5kb2JqDQo0MiAwIG9iag0KPDwvQ291bnQgMC9UeXBlL091
dGxpbmVzPj4NCmVuZG9iag0KODcgMCBvYmoNCjw8L0Jhc2VGb250L0NhbGlicmkvRW5jb2Rpbmcv
V2luQW5zaUVuY29kaW5nL0ZpcnN0Q2hhciAwL0ZvbnREZXNjcmlwdG9yIDg5IDAgUiAvTGFzdENo
YXIgMjU1L1N1YnR5cGUvVHJ1ZVR5cGUvVHlwZS9Gb250L1dpZHRocyA4OCAwIFIgPj4NCmVuZG9i
ag0KODggMCBvYmoNClsgLTEgLTEgLTEgLTEgLTEgLTEgLTEgLTEgLTEgNTA2IDUwNiAtMSAtMSAw
IC0xIC0xIC0xIC0xIC0xIC0xIC0xIC0xIC0xIC0xIC0xIC0xIC0xIC0xIC0xIC0xIC0xIC0xIDIy
NiAzMjUgNDAwIDQ5OCA1MDYgNzE0IDY4MiAyMjAgMzAzIDMwMyA0OTggNDk4IDI0OSAzMDYgMjUy
IDM4NiA1MDYgNTA2IDUwNiA1MDYgNTA2IDUwNiA1MDYgNTA2IDUwNiA1MDYgMjY3IDI2NyA0OTgg
NDk4IDQ5OCA0NjMgODk0IDU3OCA1NDMgNTMzIDYxNSA0ODggNDU5IDYzMCA2MjMgMjUxIDMxOCA1
MTkgNDIwIDg1NCA2NDUgNjYyIDUxNiA2NzIgNTQyIDQ1OSA0ODcgNjQxIDU2NyA4ODkgNTE5IDQ4
NyA0NjggMzA2IDM4NiAzMDYgNDk4IDQ5OCAyOTEgNDc5IDUyNSA0MjIgNTI1IDQ5NyAzMDUgNDcw
IDUyNSAyMjkgMjM5IDQ1NCAyMjkgNzk4IDUyNSA1MjcgNTI1IDUyNSAzNDggMzkxIDMzNCA1MjUg
NDUxIDcxNCA0MzMgNDUyIDM5NSAzMTQgNDYwIDMxNCA0OTggNDk4IDUwNiA0OTggMjQ5IDMwNSA0
MTggNjkwIDQ5OCA0OTggMzk1IDEwMzggNDU5IDMzOCA4NjYgNDk4IDQ2OCA0OTggNDk4IDI0OSAy
NDkgNDE4IDQxOCA0OTggNDk4IDkwNSA0NTAgNzA1IDM5MSAzMzggODQ5IDQ5OCAzOTUgNDg3IDIy
NiAzMjUgNDk4IDUwNiA0OTggNTA2IDQ5OCA0OTggMzkyIDgzNCA0MDIgNTEyIDQ5OCAzMDYgNTA2
IDM5NCAzMzggNDk4IDMzNSAzMzQgMjkxIDU0OSA1ODUgMjUyIDMwNyAyNDYgNDIyIDUxMiA2MzYg
NjcxIDY3NSA0NjMgNTc4IDU3OCA1NzggNTc4IDU3OCA1NzggNzYzIDUzMyA0ODggNDg4IDQ4OCA0
ODggMjUxIDI1MSAyNTEgMjUxIDYyNCA2NDUgNjYyIDY2MiA2NjIgNjYyIDY2MiA0OTggNjYzIDY0
MSA2NDEgNjQxIDY0MSA0ODcgNTE2IDUyNyA0NzkgNDc5IDQ3OSA0NzkgNDc5IDQ3OSA3NzIgNDIy
IDQ5NyA0OTcgNDk3IDQ5NyAyMjkgMjI5IDIyOSAyMjkgNTI1IDUyNSA1MjcgNTI3IDUyNyA1Mjcg
NTI3IDQ5OCA1MjkgNTI1IDUyNSA1MjUgNTI1IDQ1MiA1MjUgNDUyXQ0KZW5kb2JqDQo4OSAwIG9i
ag0KPDwvQXNjZW50IDc1MC9BdmdXaWR0aCAxMDY3L0NhcEhlaWdodCAwL0Rlc2NlbnQgLTI1MC9G
bGFncyAzMi9Gb250QkJveFsgLTUwMiAtMzA3IDEyNDAgOTYzXS9Gb250RmlsZTIgNTM0IDAgUiAv
Rm9udE5hbWUvQ2FsaWJyaS9JdGFsaWNBbmdsZSAwL0xlYWRpbmcgMC9NYXhXaWR0aCAxMjIwL01p
c3NpbmdXaWR0aCAwL1N0ZW1IIDAvU3RlbVYgMC9UeXBlL0ZvbnREZXNjcmlwdG9yL1hIZWlnaHQg
MD4+DQplbmRvYmoNCjM2MSAwIG9iag0KPDwvQSAzNjUgMCBSIC9CUzw8L1MvUy9UeXBlL0JvcmRl
ci9XIDA+Pi9Cb3JkZXJbIDAgMCAwXS9DWyAwIDAgMV0vSC9OL1AgNCAwIFIgL1JlY3RbIDE1NC44
IDYwNS40IDM4Mi4yIDYxNy40XS9TdWJ0eXBlL0xpbmsvVHlwZS9Bbm5vdD4+DQplbmRvYmoNCjM2
NSAwIG9iag0KPDwvUy9VUkkvVHlwZS9BY3Rpb24vVVJJKHGv8mTQ8khB1kZfCZb/hOarIuSkpFUP
QXgW0trlp6Jmj+LwVyGA6WVWp1Lv5+V7IZz/qQtqTGB1u0PjcR6tnZYpPj4NCmVuZG9iag0KNTM0
IDAgb2JqDQo8PC9GaWx0ZXIvRmxhdGVEZWNvZGUvTGVuZ3RoIDgyNDQ4L0xlbmd0aDEgMTc2Mjgw
Pj5zdHJlYW0NCl/FF8U+/DNjw4SSqwijqj+DQDfhBJM2GG5D8h5A4+EPbFu4lsFidBMG6wxuho0m
mXUyI7WPJ3WDII3/vgJwyViYP/dqUjnFqFrOlcwfUS1UEzUczJOqukYruCnpfPGgRoDEoiyG/0az
rHMHQK/Imu0Naab1k4gaYsvVZicHNmq0DZ32k0kmHmc5+S4LES9KYFZZyEVkYNHppSyc6qiQ8shu
D+vgCB46CK7hqTDcaVozxROBsUTVA08UWrPFWTV5szrdi2bzkwu4Gpdnb5vS1HpaU/qHoO+eU9P3
nmzMCphcFA4EJp0YqzP2hm9BOqKxtry3qfXIj41/VUOkz5AuOehHM4N/XD1ccpceSo5MY0VNAKSr
HF7fi4Hs3c/FmtE5MLVVHqbwS3mgKBv9xrS3ULni2lIPNK4/fwOJCDWHQqcwvw5McwkdKrBd44mL
TbUxDUiSCEyXg1h5dPNNGuoP6vhA884i2fqMh5iN44xJus0o+VSKulUsWBEmhIrPFXAuR0wA0nbv
5ueFBDLy+L0BNOQL9hWTrSbzqPup6zC2jQsTYgaeGsSb4PICsMtepiuwTaDEboo4YSa87CpZqNr8
Q8CbJq/vdcx/rCok+kumOe/014hrpF4k9fdgMM8hWI828YUG20+6atzQWrmOl0G8XIdJCGBnatEy
T2wKvx/nz5+tVUYxYg2wclg5uObCzkv/ZjmKgIbpryu1KVK9zvypqE5piarobiQyfZsHNlfcBQ7q
z/IWKFBoF+D2fHApleO7I+46KBS0NzzfGgTo+l6VGNTd60QxEbcHCVST178RD5x79bWmyryqOHB+
bbcaYXorsmQIDE8MEIFfxHmsBcC0mgJm9HzVy7IMvOJb+7OA5TxsviT2x01xiJiPA1zgPsyquyz1
MXk/55rmcKZKs13F28508lN4S3LPK21s1sBGvTSSvZ8CcPk/yDmemotagvkS/VFBGeq7meV+xwzQ
Uc8aazMf9UW8s1WxCKg6wclsytGqReEpQdJr12BzZNyiYGJUF5ZMFwV3ARA0b+75Ymnyu5ysZTeP
9wilcHd3KJVzOSA0pPyJZG9wr60OPWZOAFOwtXxr62Xajy7UNb3TfdHdXR9+p5kmOGEXFDS72es0
9tkDYsyV+Nx/Q61Vx3xWDgWvXGjW9rRxy96ge2xq8TJ7TBZBz79vEQl8mJAVit1o+m0W83hGoBzY
ksgryLE2RZSb9wcBTRzKqVu3bj9LgkcDQGzKmKeR9aV6EJoqrYmW4dfUX6TBcevmfHgn1gGZi3xY
olenMbhpm8cvMcTZXVyTul0datLlRHGiuVH0tBtw+LGhghWTwGOoeAxr0jIDKiQoQiEMm4pGVvux
+5a23jeNpfLI6Bli6KfgLpFCK/5EGQCCVSLeexKab3y+Ig4etz5VvActI7KFJAAAve4fEmI2vlCI
m3mcaEwghX2C715jxF0IcscL2hTKvVv9irhByVdkP4B7H8ndbk7FnR6hIWEN749pzGVTCTo8Zj0/
poXfkTM13arI3nHbSY/YvgXDoFFbFjDOCiCAW0ZqIMsKpXHZKLgsDwVo50+iNZZMKW7jNVhZSygG
BLih5KymP1RY0/c7dLtsC8/GphwcRORTIRW1J2vxDwUnDU+axKoy7SP2AugpCBawn2ICeoTGGCPc
UbSl+XLbaT55Y8/eZBjMWmzHNQMVbYOsmJ6wnqostGsT5r74bwY3Ogd33LaepLiaJc+FawAFmGGO
QCU4UZI3y+829CVK/BAS7WxkwnzWQ/rZMhdzy1cFSscadzTKuU3rQuSoJpEXqf3LZ69nfpjec2z3
QOGCOOH0QwXp+LnxzW+jae7fC74gBCONwxA44BJMIy2sPgXeovKpU9nIa11AWk6VT/firkppTnfn
vtSJMe0g9/zQKB9NrUmqtGT9ndR0ukiJeWEtQ6jK/dfZMsbhx30oC1N94FeHByI2uen+b+hT+f7S
YUmnvaA4K8MgwdkxmypejoRtKsoc+t6lM7wOXbNiJMkgEVIpw6YAvoVG66s4/wjI3d8pnvZngkuT
Qb1IZquqmMoY2XLN2mOtJ2atbwDMx3S1qb14O/nOhF7Hbfk9gLUwHisTyyWQ+kmlPV+EoB5IbCq5
V4xy4bmXeMFLFDT1UVaSs9P7bqQDgxYCD2Fm7NUM+n3P/v3O4hvwhv3ehNi9AQgEfBkajiiNK8hl
rx1EgbnGdZlfWxSXUfJdIQtEhxbdZBCmEwqkyVfXJyI6cX0pU1qFgtSQqRjjTXj515+g2StfQC7a
G/52tHdZ0ijY5ty5MWNEn7dattqXQmWyQ/GTtw4cp6iWBDYVLgDWJVJ1K77qMpJaCNHs+L9n3G0F
xn7do1k3HXXFPY4GRLPlWd2mSzg7sO2Oryjh8Ws2xXzyoGm8DZWlxhSNkXDI2qW6/sOGObY31fYd
CPAVhLHoU3vG0fbZwLj518pyhnJJWLZbaOnCuitkeIowmd06j5JeLjO+M+Ubnv3grsFbzHiz1vDp
IzyWrl2ccrWBDAQOJtJm8gx/If71biPP9kncT8ToPkBw0GhQViQzA1IuFu5S9/Forvda4PuZjSN+
eIZegcB1Pya25+sKujMiv03YIQNPb4A/MWhDVOLFbOZrgY9C9+pPm53aft64XocawfShrY0IjcCF
c/GSw76SiN4fjedCMUKIs2vu8bSMsWrY0oJ+1vb6O44e7XXhkGsC/ICEKrQLXoKQRIgltXOwU4Bp
kQjZ81RQnRsaxvv9K6uYCQceYgzsShc4PDidWmlARVefBI10DoA3WX5XYSQeIng9E6JOiNmOdPNP
IMRBOFXvbQVArQRxVEhBSUFNy0cfcPVgA4p3+eUoif5vQAturRmMHNHdjvuPNyLDkVoWG1elTkOn
DWPkdqyUCh2EfoMoW43cfMDcqtcF87lRQNXitVkH4/AFnmSdQ4gXX/tuoEBDyhKqcQv8XniM702f
0rNNqbegmpHU3/85xmeYJFQg72+jyc+CbaJ+tgZLubYl2MW3anKoqIgTM7jFkB4xKz7NRgpVPUlT
uRHcBd/WJR0CEVso2Jwe7ZvopmCroY7/kDeD9sb2uLPPcoBaHtmrDSvyJchqLFpXx6HmHcn/uuxV
BJ/UnwkxKnjmWZCjOU2DeIpMyzrg7MrsI0GxmpPzTFLmaiNN5D57e9TCGNEp8C62Di/T5Yw71xuZ
4BJb1uaM2vxSduvS5YQbAxsKJcWtm8HI86FuXZaD/4M4cMxXx9QaDjGeg1vmccJBVw4xrW11/Dye
52dxb1Yx4ZQX7QUc8leD8HFyQwBgfafrXxCT+oYL31j7SDd2JimlxdDI5M66easAvc5uS5HsxEsG
GXt2V1y9DwskG3tiMXDYsJNgxXxR3WuIqsslzoKHNNz9nrf7Iy3rd9Y7Bb+PnejKUwFh6STB4c2Z
56FfDM1RwOJiyItDtuwe/0nLc1cZ1b1B1y+UqO2uuNSrxpKcZE3OHiqJ1UbEkuoYxQzSsLudKkHB
+85iEM5ApM8cn/AukSN7poxr7H0WLdqXIg/bwh3RiC11t0tUNTriqFdOVocBjoU2iMvMqXQ92QwU
5S7bQrXLs0iiYjJIA+HQ9VfB2GjcD+Xt5v02Mz5vEaoe5dCMGaYyHv43daoMyscZ6Ip1V3wyYuFo
Ydqzl/7BU1x27J+duc9ijt/+ZaR7ttTIc9G7Iyn3qmdZLnE+vphksBAB8h1Q5NSvUbhqtFtIRkNf
P4zPVbAomhR6B19LOg0aX0pC6f4OHOCcSgSjcHkafV8b+m9SfIh2j0uIRVszW4Jh5lIqkfLzOP1n
+2Rv5FOkodzKQfpVkwumaRxhkv1D3qL8ddVl/VBsGr7/Fme9woqBv9qeUk5C4hUt1xlwrWXKvVGE
Shr7foyjAbxdWUVQQb3yAn+H8KHt1k9rWwi91X4+62O6tcSBZD0heq9lWPJ95g6bgHIIffu9V8dH
Eix51jFS7QMgbKRDX5ec5wX4HA0oWlPgsazr+gZLOd5//pE0qRta1ujhDoSDq76hP9ysINfZrePK
HA541aB1GHU35/4k8JnN3V62IL+hhQWUmGWZF+MeqR4EpAYx9U86AQ5jf4rN7ZKkcDp3MFoqyOWg
HFWn9ebx1cVaKmLiwKDG9/oFg62io9QIuJlAaN1kzwiF7PzdQ6/pRNKizAags7P23m6PYUY9FxEz
c7ENHZbIXcDuhBovEfJYdQ4/8hyd0YA8GRjxABriQ7t4PUFCJem5QbwTDL4TKeULqCTTgBA4QEIj
W79q7g6EXROuVkKaj2Cz0zLJ92dwwEnppf7d31Nz2YrAq55+tbpAvDCMTcle2Y2am8p3CnO6fgay
fyyOIjg4SFnDHuxkS6KfXnOAdPzvF1jcl/XZU2p8zSLzLVO9v0HxWXR743RcI1FvfHpf6OJvrQPv
x1Rj7mJGj89HcUqGHb9ksoW1oswFizPXzLqbLly23f2tcJJpdvYgPNq4JcaVnJkufYIFm6xn0HJc
G3lop+g6Ft9w9Y6/DKCb+kph5dlrPYQxZ2Xhy9BhQ3rzOWRt2elMaI31MkeobEDjpkahH2taiYRF
MutwkY8ogtn8yk3B2WH1sPUG9kgN5gFaG5xbJH7yZ0gKmDdMz+12T+iXHEZNhx3TJxobi7QbDvtP
oe+1MaYzNc/SSHGEFIaga+tGcgSpe1B8RUGut6UiMHclce0nUt9/Yf0tKx4AjSGC1q+5vCvFKRhz
8b0nlLapi7wQ9K+PeMcesoms7TgpqPkhVPwv41aMzBPVuThiDlLTktNcN1+1N8Buj7OJMnPFADJL
YE4ntAA62dRzW+j7uy06p6blVhxDv82H6JVLpaSTA24RwhrdXoqm2hz6rxqlR6qkTy8rv27oeHnS
K8or75Hbh4dPYVBJcYr4M+IAYiN4o83HTLQBLueDF/br9pxCsfEG3GLe7cbTeI5L+ZOud329cnls
8kJ8AH+DeKvzw7IiPsCY790C62usyrc0eGp6dN3q1aI96uV0Efxqs0pu+HdLFezSmoF9z+qH1TLb
R4gaLQ1JAl++RzMu9lvch+cKYYtRT7xj9tkZqp2oOqHQ4mjHz/J+QZaEM6Z2tout5sx+qAX6OqxG
joWnpJ6heB5UQY0CBXYOyHpgZfOfv8/R1As/Wk6znZE/A2cG455RGlLXFotxXMTk6DR9hWg5EpsY
kJOoq6RrpDVO2dm18lGGET4vup+Llxr1lfg28jgxT6PhZTgJMyr8cJu07gOTSscGFRp01EGZX7QL
Ep1ubw3BZmCqu5kA316WXKPz4TmPWqFchvy6Ze22Xa7FeL9tgFbXA1LadrQbFSERlh0qhRWgN+bS
LEEM6aUX+4+7VIxcbTjqViso9NfXz3jQaene92ENJehx94jR6Ca2GR+WdFlyLM29YFOUoB7B/KMl
LhLYOyD1kVH4p4czzJAhorBbGgoFSFZ9zWbPI3O/sZhpxRTF2ZGWDgzyp/8b0H9bccSHXTfe4Sp7
s9Tga5MoUchYdI3VfRNBut6i9v8yiQG7U0bfaUS0EuBMmCmNaBiofLWyr6f0qX1o0xZpsxHXWd47
mxzPcAtjdszG9icg1DHhu9d2c7DICi9tGDc1RDnvMPleU5jp5LdTj8hSzm4yPxk9sRYBaHd1v3kF
f4KgOng9pG9y3YGge+VVVF3lgPMsGsFsN2b4uHRrhMmUTztJSbf4rIESctaC7+w1bzFqW3rpUIrx
KkpWYsIYEHD9mZoZTXf/JNWxvrJ3HpIUnAhYHo9kBRCGBclGXLZHxhwarhA+qpIvyQ7lt9Gt/UNK
awb3pv5UJHcnn01A8hhfTBZaLpTGq+xo2q18S6zhjaGBMyJyANl4bJoZrAb/KKhBhUcK49muv895
eVou02N4j6/QBJgJVYT1GgNPNd69oOnqcXWmHLOxw36CXCfQ7oXQPqoG+xWWwrQBRSO3OtQ5w8EJ
NzZx7KhYaQQlgQwJOXrX1ndpdmiGSYhOelrragxlXrCmvEAuHRRxRkVDDYYRDPA+Mli39vDO+Zl8
CqFPar5AfAuK8UPN1AOIkY0J/d9A4GSbEMJ6ROIOFwj5NcbYRvFr3hPqcRkzbon3KentvFAcQbcP
5YFYDSurXVMWKXmKwb9XqVy2F//XDDFMGQSx/954hLnFPspnX0eIX+Z5RhfIoSH3frVC5RvmR0eq
9+avOIdtjRJU4D0Rd1eyHg2tyOtXlPvyRzfg3RCEgi8HtnoAKwQ9nRrrf+XvBJkAgWiwILqMNjxJ
U9prbpHqQNaIrxawettpsEBtmy1r0IqyMn4Vg53ZRxD9gy6LnNjMt32e4UlgDlnunF5o4I0wXhN1
J7BK0We/RUJGxyewqF03dvYHl2t9L5uziADSkj2llT2IgyACrvMaT7Vi7C27DjCJvj6XaG349XwM
TG3dcIgjq5mM0OKRcwx8XVEJbC/ZTxk46M+4T3VVg3KUUPz/zCuJFxDqQ/zLtZqzaPexNOEKdOl6
n/IUbWdR/ALZdlSyTDnIdCv2Bn+p/ZdYw66SvYob1BqedKkPrAL+fDp6XMPCFj81WhpITzQyXMLB
ya98qPy1OvhbQhAkpqqaBnFcdnqttlVgdPr1+WV82ImttWGuWKngta7EeCndxWg+Ga5FTRCb65Rb
f/+WhU4nhVUMqx8x9PhmNJcEyA/ouSWuRF2MgK748TKJ3lLIlHmXs/naTf9/6nJu3g8zqftdn8Qp
LmAmFm0ivVVFgpExcUGsPai+GaHzxavptrSBA5/rFIRSYB6mxz1SayLfszKf/B7KenbV8zVpoNri
Jp8ITkGEZmz7UVOffP6rSzEY03yLtBpX2p0OdFyan1arNKcUZVmhCSzIoIHgEJwoM4pxFE38WPTo
FCT/OaQ1XqI3EdrkvCOxX0ilNjJTteuTJQbX6lKSb351cUNgv0ASbo9bO+5ErmXOX/ab7V5SswPT
lZgup524ln/jYw52KywAF7tYkQ89Qhf2IZr//p9mvd7LL0ZUJkpgodoZxYPJjW/+IyMEVKS3oSxb
fNXtH5455kzqgbjH9mjIyuqs6eagG+XV/BBixmsi1lQ7j2dJAVvsLPTIm457jzkegH9vvNV7z9ez
lI8hOiLC1acRR3ZUonZQd+8dRdSly3ulZ1ahYVM/SQCaxJBNjz2yPZIVtRnB8J8xAgYbJjTpdSuN
z5PRGEns3jYs27BRN4XwCYdIzLFdnDCSbJe1O9eNDBYR0lIfvv/Bu5R6X7N6eMrzcWskHAWgSAD1
DaUtx9VGt+5/KHY+FP43Jy0VLU+gINV5qT2RAKx+0IJR2Q7K25dOWV0BWn5xmLpt+V3QaF7+ZGbA
Ea25rA3GEWVQEyrPLJ6C6wh1jpzeJTev4wqEypX3SC7PaEDP03dE1F8is7qPNuUC7bC9IdhzH6K3
HwI3Fq1JTS2vDlN0dDH6dLqGMlR5y7oJ1YqsfDybJEefCL+i+Tj+AuYsuF26ForXeXila4qW+13r
4BjE/jM0xGPwLUT0vzoY/v10aqVJZQ3v5O3FXmAcBd4MTRwbeeEu2LxRCpcwCXVunyQ1OuKrS6VV
KQHSofj8Vxi/LE9FHEPqpaB5D6COccbMqSFXgUwl4tL1AUJ4cvTPE6/Ky+cLVs3oOGjwv5UhcpGS
feS3ufSmlNEBxSzPfTMSny2iZwilFNrhCS868Qy3cxPzpWt8A0q+IexLjSQsAI5lTOv2HtK+rKp4
1dhN4vsvx4q2XOox2yvN0uwmA6kozLTI/7XIwGmyWOsLw8lzVsSvtd9e4jH8NYZIIVA2KuJvls4O
HCslsRRe0eIEyw+zozWv7FK9hf+DLGd2X7q9WXelMRqccSvPpGpt8DP6AKktyfr/oatwTITFMZy1
rJpZciZn5JafsvgyLbEJP9qEh0PhA7R81UCOgolDbhYMvm7kpf+A0mX696zIWXtjxvK+T/UcFx07
XkZPzVMlaL4GJ8WsNbJppmdSiHfaL12AJdpaTgJsHVcRH8fvQzc5DVIheq57cpIQ+LlZJB8Rg+wZ
dSjhbR+Qoo+u1wfCJtWnaycXk+yTUYzQzFhIwZ+/p0E4V/uMQf5G9srUHLKNN1ihs4R2r04CDa4d
bTk2lf8xJFok9PMsLsNUI8eTklYRobdLpmgKCOO+I8JKKx83mKmSZsyRMXdNd2Uzqzkd8XqtyHjs
WpLxfQPDu1m1ugCfln7M1YXD97TnxFed2IJzchW29qBx3+FbvDd3NHLhmJATr329BAOrRVJxEOBF
aPaMYzM7/f8Pfoo4DyNTUwxW2aYpfzkpYLkCR3DVs/b60jZthhFTvzfzCmXXVBfWBTca/REpUZeq
o0goIYGkt1i+6/ez1BswEgBrv9HRAb9WViOsHU822rQdH7oexNSK/DEd2gJAK6CViMkUpav2ccv1
Tw9UFzJeIoWS1ks/qSEE99Ob/cs2EnANUnbJ6ask9DMs4glfl2JUlNx7XO/IFN4/F4QD5Bii+3ww
S5OK4T193BsBo2lLBU2JEub91JfDh1tvBXNu0TPeo8389UFRFoJz5srgg7icq0VjMkAMzoFTe8wO
LXqmtRO6NKexf8LzWpauoooFZKSmC+73WPK5M0LWuB5ep/PuKgtRWC8qTC2O33JE0uMX30tO8Z3B
XcOgBzSk0n8ClecYgKwHfikAgW+SNhAobelTIjmN7N2onPr61Rlp1D+BTZJv5qXvyeEfXrZYJChi
RRBq9fXLnQMspgRAUwxuGOQ4WMIPtISVppC0OqINs2DdOGFKsBJHVj39GLmX9yPvCUmaH5ca1p2T
uYjlvLJnJ+SNP0CpoCf9LG8hGfNQYbPyYRNUo77aWviUsa0szPOnZxpmWO+/UFFlxQKBgjuOiO7k
eqLOFeKRDasCoyE4oRhm13CSbVVl6sq8q8IoApozhz/4ByYzAlDyOYfwaruwU+dFNTB06GIGe/A6
k4lGWYKEF1uh19PPzRxxjNhIrpc16PqxQieMmHyaYMQ+bBYyGRMvaK4Dk4qkiBrOvQYV7mzX2/ii
mW89rr6a4Xj5RPWNC1k4MSFEMeXYssQs6V3ukF2BvFxoT2xNfagO4ULGsUVwB6kEuu0QNYZQtmb9
pbRaUqZsBi/AhgA2fZeRRo/Bbx37Ncd1j4Oo6XRi/raWeByFZKhngv5HuR2QmSJZWTfPAD+QQY+C
v/i86YVGQ+V1hz5T3kjR9lgxUi68GSBa+2PJ+feQG30BuyUrKwdhjgDIL1R1lei8XVPZf6OC6qAy
dVjVP0Nj49qM+66EDODjMPy6s80Yajs/8SHf2TawXhtA8XIdvbrWsDDD+5r9yipvR8DMiEx1VjSE
vdMU4pqMUhy6Lc6xZAjb/GTUXmbDGt3e80/38JuMtHvoxCdyBcrNCVP/8qTYzwGjY6BxQusySXbG
nowRqxhAVb25p6LUBFqLB0VvRJU/KUtJAcOc9p3WF31qXach/CMM7atNc3xLWyf8bPFxeyQ9HFaW
uCVWEVL+Fur1h6nxKehV6VxaQUu/yps4zwc0E+npOOSzISAjqb4l2VjQRb2KkVfuERptjI/GI6hL
AfnOaSW4Vcxu7AC4+0HLuiBEOoYzzg3XfwnXziMVRnQe4MG0Oz5sCwyw1WWkvkwlylmQnjFRtoDQ
86W4Kv5MUNX1Gu84lPU/FOZ/lQOFURdJN2yMR3UVUrtVjK7ELTZl50osOVcMEWf4q2mPrRYILZ/G
kxS1vIr3bsvuBs1CV36rj1Rv0qEXt3KPE+o/w4faNkFB+ztm4snr+aD+87FArzzKOOIjhjnHOLa1
cKqj8ciXkz5SshYgIVVHsxYvCkfg8HeHXF/FJyHxr3TZlwTywk1rodR5aqTpP+cUXQVT/ojEdwLk
A131wXuVLBH3NrWd4IWlwtYaGoMc0fB4HyttrTyrJ626itomLr00K1n7z0GSWU2A0ZgBSQ9zjoNq
yBbQ2YVTXK99A6dfBGXln/NcHX2ySSVexCjEvOjnleeYB7cYWIsgsZ4bYK/L9rFZMLVWgfDNYUyI
xlswqLhzY8Ni9oVu58BIhOD3oVzFQi07LYa3Hhl7rYcwAa6Kp930qx5SLXTOQPq7EYs9wak5qROA
lh4X2sCEGVANXmhnYi7GFZnxfXJAD36o7LLFViYtlDOCm1D3mAs9GpJyt5BZbHaXnhlQQrCBPtPj
o2RLosyzIq1dfD0KsbirU+iQVd8d5sFloHGhxKpgwHauQQVTivGGnOW2qFfSXwzLmNgb6YSESsvQ
DUnZTpvo691Zzwg0mF2MeRDPqbnqK3GlLtl+7L0JhTbWc8BpVcvQ/c983/IuVERBVpxLGZuvs6s2
2M7KgZxgzhHUcki1XMZnrdh5nXASVWzDJbnvwdjl5pzmZ3AMBlWlBrHJ4IXOEIKN0kvhDdBOTrV0
xBtRwmsDtOYUyTWraqZOo4mrg3oxyyhME/N9lU23iu5f4+P5fXvdz/N6JR9GIvqeJ1k448p78gn3
ZT4W5shmHSKdKnobRMfdxRoh/dXuTPNcwNBVt/ILkDc+pK/D3AYwW5r9ebaJspxfwytGeaoI00ke
u+ezNg1Kjck8uoEXu0qgs6h5B4zojnGUQw5YluXT5SV2lAFQDMzg95AGU+zqElmAPDkxNNZt7q9K
UbovGBGZMKvvXWlGQuL6qT0oVFLtfBWZWaw5zBtTQgVPbGkQ/Reu/OqLc85WbPZQUkdY/NgEjF9m
BQmJDYRWjQAWkeTOaffTVTPjFeV3Yf+tXkgOpBTJMwa+dBc03oFDtDeIQ4gOg5OyFo91C4EgXrZr
fqpem6sauqJiWPghgdmcX4i6M1PVSOlL1gmQ1vtzD+8PMDy5oGUxgkvHjWSwX7yCSJnXGyBArjHr
ojugY2hjtUb69WgVmNvBV5nsQzlA5S7i2A9XNdKO6s2B//uMnINT/BK917fTYaZi58rV4VjKkw0B
JiNr47vna4WnokcXe5wm4KI9MvF/X2PI5e6OG5YNywesc7/A+0ZKQKjcMQAC6nlIhsIxHCefL80u
rlNA/b0FT5Fb4fyklUsuXm+p1iXsNBY4H64BD8teCaf48kVnvFtgy1OEtMkK0CFxZ19MCW4MOeDD
Kbhz0BVvsdIzxS+WdUUhDUCKdLrB7DzpgBDbRRK/ja8UoVviuPeHzn30IuNuQTovnTysespz7f0k
91y9ml1BmDB4i78aoZ33tMf6voIbOwXCiD8Pg1Mcxjrjzou4EmDtMwoTwMUPA3v/BhcddjSgwoUN
XTJMYFzX2vK9JIVmLRWZPZGcDME9iIzktJ/Wrs5xJn6wuLlgJ99bQud6Qo64nxjb1gqH2iDusCCC
kAPRHz1mKuiPuIYKaWHgcgOcIzj6FGsF6lmhm621LgSpAwC/3V5Ugd7G1keMaxJ5E/Uj7ky0BaKq
FjmcUi7chfV0SlAwahum7GFEYP4U3UDU/+ijkqD73ExRWJzhjiIGWLWdHlT4fjPfmtJy4zBxy/mX
AaitSv7snMJSP6nlVeF02DqY13YlsvGRxZeq3I7hOex6G+YQodt9G6Pqy1NjU4umwqCyksCaDlAy
BDmiJqjtGRB52azlvoIx9QA4l1JDSoWag47BoL869HSeSFfxdtQbwidy3iKS9EsTJHhCndfLSCjM
NDL9B721bClWXS3TMraC7w/JPeFSD4PVTIgssLGlIvfBZ2aeluGSdlJdcODBCSBXe27Cq7TViPTC
/dFMb3ll1dvrjEtDrdNGZFpb1HL9pZ4Gg7Vo9Q+OLIrbkBkcBis/x6IYbYFly7AVJDmMDq7QpwGz
K9qPdiZEhbSuQ380B9y8vHVo/IM7bHpwPQhqYJ/2PWjkUHXTM6KRSscwCEzTZZo+QQecFw7Omld7
KLmr9osRsTDYjeRjmBnks29oYcR1He2Mjs1TvRjoSkNPef/5/DBrh8aFd2oZfm8dFst133aFabAK
9CPfmRhNbtOQRGIMQWeE5Rru3r5+3qyH5t7XY8jT/dEiseCULZVojoi6cLJ0V5g5P3kovojlbpdR
+mn0X8/DkrHbkKCy8m/03FzKNWO1XTqSC+TZpM9eQlt3l/KV3UlxPe5WcPvJgAZckozhZfGayYuh
SYMMfSL4y32sJhP7W0121YrIji76lF9FdKOZl2aeirUW8mjI4UX7oqBhQgmTuhfU1aC1jPzj5FOX
bpIJ2LXen5qBa5l6zvuvhEfU11589x9rawmWp6FdjWVf5T7nZgKbBJ2d0Tk2US0+qXPZ6rHIjG4A
41PDHpvD5E69jYEkH3EAzsAktpIctKI9XzrNXS7g/KpW9mdrkOuDhbQDTPoC63JaSrbs81HsbZIl
skVvZKqvJgX1V+0dZahQcdWCnBCCrPGuvtoQb1uShSabwf9m3LOk58m4veKYrmIzewCDttI0CRUo
+33d6SaR6K+EeP4vwRo9DerNxynUCeZGSfz25u4XrwHSj8iOtuWp/2bTtPkbE749CR1QP5P4n+1p
ZTBf528nyMIK8DzBXeMtkHGJjWShPaGJzKxlWDUs51QRmra9WcoTHBlno0SSsVQwPO6d13ToqLIt
EIJrY6Bce+OadwyNvGw8itLJDd94oS0i3uZyzkhahfbUKUxk7RJCLsxU/o2YrE5hA3ECj+vtq/a4
8O2iDbhJ0XQPl3rdh8AonHDflT0tupARbqJgYj0STJpzmYTQsLYEQLDYsFwc88+u72mYFsvxxkHb
3nx8MD4vAEx3kdCUe1kW9i2F77DCW5mYhmVep45Ud4vteM3AgOhcjQbotIiKK229HSJJ5vW0lN48
v8RXzARAEYa6oY7DGKj4qaOH6ERi2IpTw1VeXw21F2d8C5Dkt1Pi1vFfABDmt/KvtqVSyI8+Scli
6qB/8q6ScFJrxul0GsLrSGH4Ru2OhB21c4zZmA5ECF4mO9AL+JVXc3DYjQd2eVzM1S68kzYI/dMC
i8AFAs9nHcWZh3mQ/FVP5X/A9wSkpzaMsz5kJn1iIvdZ7qWiCzpbcKzsFFL+w6BIyfdmY50cgUwL
b8P64L/QRzzi0jgN5Hw8quIvaBX2iMfr8fvLLMy0c4Rvh3hPZCm0K4d0DgejgcyBYPXMo81wDahr
xsNgO6P1M5tRnc+yKcVkHxrPqIMQBgnBWzV3ip0DHqgS7V4OBDZyoyYm9u+IIIWWqrSMT5M0MN7Q
hGX933lqa9KlqVTJvg71+C4WJaFJzcJC2/1QJMQccZn7gmdgaV8GK/9ng/mXrlz79xJyk9F0s44k
ufIcfWQMlx/mRbQLs/GofH3pdSUY7wOMppSuvx3rb5LPCp4s6mHkoe0mSknkza22ViW930uUFDS4
uegE2CAEJ5lfzs9i7DtqfDQoz92FhVQB0cIdJ/1xAjEEBe7WLsH3kLwDlU5L5MB6e1Y93ytRY1+b
nqeTClDisZnQgM2qdm4XorlGeUCl8OjS7Tk0E5E3TazlbtzclYhVDGNBz20VMjHNOiTEXZkxsGEs
T62zk6vp49vqOSSqi3YjokHha5ZCiTP6QJYNln0bf2hP7bhiYNI7YWz91ZnJ8mr8aAMF8mbO7iTG
UFV0CTASZf+CiVFenD7SO7lrlzkMS8bhXUI1bAZ2+DjI3VInUEhXVgNOi9sJC9HItG1cvSbMKVS3
hrtdGUPIik3jNiR8Bfoz7VIYyRXteoQkNfH3ytPFOqBRJHNk76I+LeqXUFg2B4+ODNvHCSet1z2Z
knXvKFE4EAPSwbLkeQK1Z3umvSNd9iSfae1wMUp4mHX4lQ81Ua7+cSOo95rKB849NObNLBZndaJa
0kWQORh3KhS5/3nfuIvpDj0hBQi+5YPgQakhYcfrVtsiME7AdAwPT8xsKiONmI+X/LDMRTRvj2nA
1iBnx3ELPnAdsV0O+TsDNw8b2F897AFwQ5nL1JFaTw+Wv+D7Q+j8GGEty1TQ69iq58/EWhT7b2He
JSX42IsLHzfFO2qy8HASFtBLcQTsVc4DSNxajWpoQR/nFhJP06pdf9iIQFxfzKA1naBu66WE9mM1
DQKAwm6BzpqVJhoZQmPKGDLJpr4+AjEgmFrbKw94YQGgwDN1dtUyJSRfWlk5liTNgdykCYK7OG5A
9alrwEri0ToZa3oY/I9DMDHkhJD5NA0GOoF2cNWWdFVzJN8nLJLEecmF8M1xM2bJt7Ps4IJCiviJ
SuqE7WzaMJfz6b0FYNZw5eS/o4MsZ2+yZXM7KYk3EX1cuH+eS0xnJmqA22IMSMIC8HPIpT9omUL3
uzQ5t5GuLuOmFqtsJG5KDi6vPtYXB4IFspq6kxyDCCbeILfefJmLOpBjEXGqScyRao+lhsU3w+ux
jWCWJZP/Yitl+fKdemxvtLal0r2t5WpVn0PqRW2DUcbty4WRIqPz33L85G3wcSRr09u3WeOzMYZH
/Ob+cTwtpdbuK8Id5OCSEGn2g7PxqxxTcmCP1uRjGY8HlSnkmIdN2B64tMvAyEefrx4JCAO5G9uY
6TfZIV3ILD0WDVSeb4USSO8G8vx5mEIGNPYf5bZXl0mqo0Vk/4Ta1isli6WBPpiti5T3wPffWvVP
xuStLqs2KZpGcdPhc8QxN36YszWLjkOeBzk2b3ybBeNNfAW+cpjNQ6eOdAhU9HV+IRK8Gc2mHxFr
XpvV5IYjOGrDbtvbzJ+CUSb74BF+LG5pChexFI2o40+buV/ByUKW+NIRWspTSXhPTDz2DUczMoQn
5DS9f+Bfu+u/E9zQVzN+k/+LCN2RlS4iOXQK2DIToLXFehLbBYOX4Bf5gkojwlSagxTT/AvEpYgd
dllDoiufO20VzVLesEBu22doyol66DSElvHVtj36FgItWjd3VmZ5AY99rAi8FGNp5QaQQuOcAE1E
QJkfb1Bne8wdMn0oizIWPHjdy1ywIuMIBQQifxaRZcOZv/TEUKLamYci5XZ0K+75lIjSUm1TPoSW
a+TbZdTvxgW1jyrMnSOln5h3YZSxI+0Vp9BJNaXPLEsIV1smYu3xZEo3immGZcXRDq8Am2KeE9s5
kt7vh2/L/bmqWLWckX2hIMeekbEYE0XagGUL9uYHnZQQhXrSB8hfskk5lD2jXrO+vGhiYEGLmdes
bK0s2Dz7F/BkfpP3ACBo6jyw2PPanowNuknY13wn4ZqwRGURiNOiC5YqcyhG6nreQ2/o3nqp0Sqm
Bli63eKVXD877c4IbZK1PshSpRzZjtjQgR9VyHRaR3OThdh4RExDWu8Q2bYpibjC6mGZMeZxBDMc
ZcPhaj0lyAAH6JNiNnz1qFSYgws56c6CBxRuOH2cj0j5kWONs45ZwSTvwZY8BwpJOw9oAgfdctCL
2P/2fhOKUMQtzSsN784smBrjxZw48Hax+pY3oa2W2NU1z59u1azS12oRGSpws7Soq1G8m10PC2K+
HSD/dji/bPZ3im6wVe46g9g/sEWeaH3EKn3bacjUQTCSZAmP8iJb+Pu903bbwrKC80D0RGTnLQSp
XLjqzcbBgrQQn9dA34TWEFDxJi9JOOUr4iTlTFu1SR6147CZp2B+iN4Yny2qyZb+7s0qhVv8infd
cStUB2lUe033eam547qTiAHti22ZB/e14Ld2fdrUKR4ie+fo6Dg1JlkI40oIdCkCfcOa4LyorMKL
kE8Uth7O6Yt1qyu8Fw/fVZJ26cV6wnmGhBn0K4jcTi7fUP1u9p8eNo/5Is+cS6s+LGObJ7Np+4Q6
T+nKfWxk9vh9mVtkGPi7/C7t6SVupUsL24093zz0kYCovYtGchUgHUDG0vckzZG3e5KAQwMSbCv2
nWXFW+eVvRStje3Af0BfR1SSsUY/fvfyfSvAqgVqCct5dbtXkqYijsf3mP3/hOBYT/nohu6NCY4Q
4C9jhUbksIHc05sWuy2KjpfkUwWwOu7msbp/Ptoxdl9dmVm2w+FjRP2xgEX3IiJU4q2EVg6yE9w2
qwA03qPquys5XcK1nqtPZbsCAX440BKjKlyxDC1mND10wppf7G8fZKfA5Mvcy0Jyxyc3qUxCwK95
wiBJ90CifGT/L7wkK+C5fw1qnRWLCxIWpcXNRhA4uLuprHGU7ANbuyO5v1KH/Ep8wxFe1qXG5dc5
nWO7RSVprBRMdLJX3uv0POPx/KnoxrzREF+u0eJeg3MSZg/uDJkmlf314tJJEwK7r5FRG5xo019j
ZnO4lJNsbrX7p6tbCLFfx+6m2Jfm+8O8Z7qksDuRyOo07wxJ/KiWZtTaWAsrdh643ZGkWTvwUf+v
MZvodarOydLwR2wGyPhwXY7SFG77pHnttOv3NzR12tw/o1XPUJbmQahDwMs+cvxfrC5QeatI49Qf
buo0U+Ue7HhW3dm6oTdt/2o8G8+SyBTrsfpjAtK02L1SITLv+SPM7PsSYVYkDGaPCW14GSvzthpu
xdVlTSaq3bT2Sf/dO8rLCmZxQ6HB0Flksi22q8ukhlNW9+LxuFeRf+htqO72NfsgQbOtsGix/b7L
KgiiLiYyIYCRPwT3Ccm08KzyPkQ2P8xozyp+pVfUgFyJspIviZNUw5JGa/Y6BaTmfir0xxb9+lm4
uEbq/zKwNaNZffd7qqVCXmp3jUE1QgiwHsAIQqiNk0dCwWtva12eoHHR623orcaVbYZH8zU8dvYc
vIIsJLzdrjHqDs+GjrMT/a4+PFcO8szxoj0pX4fR5oekQe1b9l465v8D0mdBUq1A0R2HwdWXaupf
5qKpivhpgb/ZFlIY7ZOILBnbkRgYkWC0krKxZoPBLTacVP47nNhjD9ryraiUloFqMN/N5NQQSVI8
Uy/JnJ2N/DeCbEh/A34nnlkXtpPh81tGrmALrsZs+BzGJUG54vhh/8TLYVFVeStjL65mLEMR2IB1
2l5HDshwtmRbr3aRJJb2NmFQsX3KJcr66f9WhW+LWojNKwYU+rIqSau7ZduXhQukF/fuf0I2aCCa
hVqtRhyPCeMSLldFx4fgvjZwhSDzdPBQe12tfW/wsowJu+9krkBvWl/u69eTmcscUllK5vwGgTSr
mytcNCdPf1GoZf003aVSESHWT6fGDkG89w5uMurHWIyTAV7Jk+8MyuYvD+sCKt8IIESWAXOtdMqL
k9VvJ+QjG804cd3QTS70ymsnOnlfFFUXtFCWdHgAqRvGDn5hlASuN011MALW8C5dwcPra0eRYBl3
8YqjCFHZCFRGypgjguq5l2GvBb1r3UJIDdo4W9dUF48lG8vJWBFAxw8gm7LE+DqJ+uFSyuS5ZSXw
gdhiz6TS8Y73UeHz83LWW5uppZqKJ2J62mg67ktGI0x9uyYMu/muEy7XAOhaCQDOb5dzcwOhpLqB
ZEZM8IT0zf2y+l+l0g/vMHVKlzs0kToAt5lxnAJEevkuSB/0M+X91rDn+w8wGeB7JLLN+S14K9MC
YoDNKO7S7sUyAJhRL+3x9fp4hEQ06QUgJMEdkcLeh0HfTdSVLJo7AvBR2nezDZcyl+TqK5IElCiY
iBimx0RnUHU1/hU5SeiC+STVj5ktb2WR9eDMG+oAMTDqsJ0C94MkJMThCBRJjHR3Exw1gRLhQUw7
npGfSiM5BiCD1M4Z8o7KRPjc0XqjJ45pIbqYBIfmE7wbyGNyDpHTT7wqpp2Z1klWG3UCicBcKslo
nItbciq5/pIH4A7v5asyMxl3rm8aZtyZ19Rxo383H9owdFpP86x+zg9Sa2RVk2/McTgEE9P8hMvy
obzp4Lg8LulZLtA4ctdNfV764KCXZKr7Hk+3k4Nq6GdlOYv6GOlhSFTNUS9kCAQW0zUvneaQWo9g
ciVYHFdaQQNhw3dy9ifKiF7LQHQtTdFaWmV3MwH6LFPSh52CPS0taJztfANpgmGt7yPtBQshKlIT
xHnnOGIm2wbaLrgtCBqnK28vaSq0NxdV4jmnvsHnhiY2u8MXJh9hKftmj0OKBAKEFl3+7uASzljN
Y8ssa4UjBzej4usfKT8zNvmNet5O51MlWck/U04vk4M5Ga3UgqeGg8qXsxtZqNwwrOrqJvfxYMLi
uFi6fNx68wNmr28O9KxIUVUwpG1fzZHAqqfCTkug2XNdC1ZWETvo7GZtTYuRPbngpvcS6I9BycNr
DgZmIJpuYGzbOBlVsTYPRPeryNO5rb1HEpCzyboF0q+wJn1pxbm/cg++dfaLkgpeYL6QGzgUAeU5
kYOc1khnH6Ot71aikMvPh6aFAEAl3FIbSBu8pUeY8EGcq9Pk1UUou/lSYtMLPa4LeFpPCwRV3m1Y
+4c6ys3rrjRjwcud9DOU8THyK+kXWhKpLkS+NzXFvJNIOu9mwPs8trbOXlsCkshE0evaFcX/y1Yw
ytX8sXgUFgYDthmmPrGE7dXDhfV2q0Xx7MeazsNR5bIuJ+Zaihph0QOL9W1zbMCHKkWbc8Oww2qs
V0zQKflxNL0cgfy6Qv0Y0ZVTBVjrDYzTCIEF/uSoyweJ+dlztPiVZyrkiFYNdyDS+vGybJZuaK+b
mDbih/ucrvtwWiecPDrWy/vcnpAOSdvPxZWO2nrySEaOjP9J4mNfcnW/AFFmIla1qgK3vxCjbYTd
dG9h6ZZl7Pl/qffS81Vbm79WVKdC4zf6jq1ncbcah9Ta65AsPd3WxHZSXkrL5j1hYppNZYe9LNNy
6+WWLUV8WI/YxdtjAb9g/YmSre/Hmqs2agjRqjQLSMM+ZMWJ3DORCkTaSifUtZ78MNo30A2vEp8H
vLGF5wfrziK1pUttqMCvEI1hXlPAYAqFFo/9F4xTgfSyfhHFDPj8IzA7BXl0VkPPqa77f8KPKtn7
A96Duq8jQzd+TkAONfS+GXSJcxq8eEHnbVegsX+WuuVjqMyGj3mYnycW7olbyMDKNuEyEwARF9/7
gnsVYuWwbDp17Y4eUlkSkTXQf3HEpgi3aisn3+U8ym2TmYM+06BBx0fLhwYMbiEX+CKwFczrcIaj
5MTNJ8tnoscgaEaqV98xeuIyt13+vjHVsI7sON+3HVhtqnBPwNFj2vR1xS6cUWek9xiCRzGj5nkt
QQFGmB3fv7oGbwyAgxRrqfxLUmOUai+jJ9VbNJvppDIp05WY8pnh6ys9uFCMDZYFCojpij15BfuC
YucwngtOpXBMEv/HkIvcvD4ZUgiUQMmEr1u8YnwCYamwDR8+E9EEsWmBAX8ISCRKEYPuOiDUZO66
f3PyTYRg+CRRbTBUw9EoEjd3+5cnRMQ7A1aMhe64lJ8Xor7kueL6NJscLj0v5YI6iIAWhfuH3f3W
+3e03mLTkNhxtgLC3ArKJgXvYdjzd7/1/3cAD/qhhTg6xrIHKmJaFuGopbLwg/kdzjcZhHhfVvuZ
MTK/mCXlA667ba2S4Drsgkh9DK8JZ2LlcqHCE3Ck3PkkDgxBggGny63loTfVOSyCvcS1pSaRtvon
RaFLlvUodUV1N6ni3XRxGRLJPJ9k9lHtGdfqHbrk5qFCxC9MTT5VrtqZXeAUVXj7XQ+zjclfvQJj
s9NPWJvLL0hZcb4myBihYLXEkgkQAYZRhXas5gefDAtYQaPCvfliEbEp1pVgSyJmaEbV28zPo7tc
6b1sNVT8BRH+E342r8PMVH3OPuuSUeDp/6v7yd9YHnefVkysMfym/OWXwnU2R/113htV4oo+Unsk
qAHl4K9FRcOR+2p0LeQRr1kJrWMYwCPagTtMqnH8/KPtqT8Fuir0A+mXzxC0uE0Mq4rHmDSFCNDD
OVZ8Bz6wglWJqGlFIwhr4MhADu0TSlS0dAzxhiPnX4a/sNQm76itHYWnLpCXremcZ1nhu5Zl7Ym9
v9hHT9QSqmWcIuvCvmA4+6am2OZ7JKjerV+v3/H4czthccbl+zBMA9kTK6WAP990WsoknOHfD1/N
cp6KayHp2IKZaoyfANQsvhxz4/BniEwi49aW1fpR4wfYnqhNFISfOokjeJQ84G39+AO7lV4Rhee4
OSOdyjIjE3/0AkGioo1CknWfj5mK+iC8SGzI/kR5Dlr1SeCpHG51R1Q9YaGWc547f6gnM84o8nOe
eXu43q+V7IALSFqDJZl1nuNRHYWjI68R0whjozYn9KHnriFrYVRsr4iWsfLXhTsngZlKw6z4ceZi
FoXfpb4hafuRCytrHLe9syv0rg0R78qn42RMLUYgafIy3v0KfH1ah+SMQ3+MqD90E9uEbxAjTcmX
o2wUyccVoje2KXLFATC4MRF6c/CDlKo7m43rJ8XnCQUHWq8H2pqWO/+DNehsv1MZLEeok8lD0kFp
rmXwQ3Aa3U7XJaAKWdpf5meR6EVTZSJmFOwoMlj97eHS9Da65evh07md3LUOJhDOqRQJGMwDIOT7
+CdzFiVP/rrhGI7JjsYlXDFnFUq0HfOWLGSmFG2zSGSAn3J67pI7Bb+rbSAVDwK0QloE9pmYMx2Q
GdJV2Ig5vHkt98UL60atTIZXLHtZuVzm3L8n2x9Z8KnmgNNDZ1akmmBWf4nAcgNFX7geT1FkUYh8
jV4oQHuOZ4FSm3ZjRxGfeD4koSj8A8hdJr2vXbfXmL1o7l88ASyfcj8Yvt+HLAE65PQekwCR7cZH
8fsNs+zdfSsH+vtEYF/Zkb6hFHErA3WJS/1WjAd7zlF6fpH6PVnF/YaHPkmC8URTWJjGV/8CMXW+
BtvgjiEZi555le2kbi9S1x28EpF7EuP9RNfw65p0LZN1Fm2sr3M9aJL+rqQW0wY5cW/meo726rg6
sfEsQAjQtilF61cJ6ogr1vCpRkWTUeieUuOi2zlHvWVfCz1S20DpMdFjIPcDstGNFDnWWb08OHAD
hdyI9egbX+gEBKjAx4CmjXqHzzykwJnop3B7g/lBepoxeWbQUSA7wElWvpwiY5DNxv3OsiEN+TEf
UK1DENaDqceHolgJEwQ0L3uHq+12RUiUCZD31bUas+NoelRZVFIyxg5rlBP2j59Qq6j+NxO9Tgxp
qjy9lUsgYplycc+4vMSvyDG5ozTsU3ZaPKdvNEPb4/rruSbrcVV8iQ/97OHUf6WEwqjvWhjeIa62
rJW0DuXZQNzKKi9HotjOt1dtj6i11IyTc7LBJ1OhI5PLg22IAEhe1Pyl5y5f/EbyDZ9YSBT+UuAY
MPEPpGew+MyNL683XqCaZvtoBWQrMncJFjdkqM41I2lQ7WzWWRLvU4AhVEi0ORT/n7UuGeIjL1O3
kFBR2OOvAVEicyQzW57wm0kstV5GqyoCMjm3bxDOIHlHYZ8jqK3OUBrjsAvKLeyRVm0ytKf0yjI6
Plp6T8tlMsJ+OhYVq51Ff+56lqhT6gzCOKVNGVP/GVCpDiGBFM93fvnruJMgmzA6NR1up6Jm9qvN
GAv7mryl57i/nM0A2jr7EOukcqXTjVejL5YFyCIGqZLqmLezZb01NRvqcaX099pBzn/gPCPOsq1P
xTOo7A3iVFyoK29eo/EXWBz8JsbOGmAJsT/1xgotL4u/FZ+ZaDNn/YE1phi5sHP8KokmP9sMGa6N
0i+pQnVpRYzUoidm2pUmdgKYcWyFsKcJRkKhBDhdqsIh0r0NvYLN2Tt9j5R/N6+GdXqUKCIsfCn/
HqqUFEZaJDkCrOPNLWiSV+j3d4kWN+91m48/nUl72kT1Q4VH27tWQjAELTePnnBrYBkILY5btJ5c
n97ZgixrDQwc33cHB/6E0g9PAiGE/SfxGU2OXeP1TYQ+Jqa1Q7YRfCUw6zqqDqhWzqtMhc1of7xI
Wh2Y374QTQBwd/GoDWTGX2CPeZzidHqCJgMXgBtYSt7GvJrZVR5id+tVrSs12Otn5MYvxkdfFxFB
3ZovJ02vytvY7gHfTVJqku7PvAAHRjjKWmDRLg5WWEXrqs6YatYRQhtuKqMeGTnQsFYaueSINBqp
aQkm4gx0WN/2kRAS8KLISTGro0NPCeyADUfpbVwal25aFYkG8MLR4/NprVKT5ZZ7E2PE2mK+B4Sb
sGYfM2hptuz7swGnEp303ieA8CBU24daMQOLQ3BRroJ/jwaLNaDlz1nxAGIr4aDG29RDs5whaiK5
6ibdVdCK8tt61/L0iePirqdV7fWjs3QG8IhQIfTl1GrxkupnQGDGNBMXiXU1IgbIY4jsSt0mFyHk
W9UrmNg6o76FHujlqRwqyc0ZuRntxmxDebzP7cXZxnExjsZp/gANM1cMv6lyfJji8gjcTODV2IRV
3HRUk1VuJ8/B1GWPOliBL8xW8r8hOhfq3jMKCGNID+aSxQL1+KDbCKEJohlmIfBZ7ed4fS/fEp/X
dlBdoHpVDcKVci3ftxeDUs0caQLAdLEgvi2fMTZE+gnucCfgII66pPPE9kOKBibjVfOVuomntrhT
CBTL4/K8uY1UqS3hWEPwn46A291A9SVPKi0tQ11Ute/6AUrz/2dOeDF6jbLVoSoPX0p9EeRxATkE
gEKzzYMQiA5W7mBMo4LLVuCU9EiEzWdeMyYs2cI07Bak+b3eeZTc1qx7M0/kOZYoSue8n939++e9
ghgmQK5EMm0JjMxqNNLRhNw2Vfb/fm9Pj82BapRSSDxYzPDae5NiYggbOm2UbOnLzWelUoFPzlR/
rllyaFzav0oJlGjJyRmpfz3lJ6/sSwFKUJ0J1fyOtYflAo2e0f70n69/HVDt3scAR83a5nmkCovz
uSyoJ/CI8L35d4m89KmFfCvLxbHjA14eV0r1Y5X6liZ4+p0KVynd77H6DjhDsP55wq6qi8k+6HCG
jTimGPUborvznvVR+nJW1Q109ri2D839tpitwmy/yh4Ic37v81Rq/02djhqqyXOWyz8P5LG9SEJ8
P+YYkgK+NizOtNZq/m3WwLHyU5bZOmOcFn37ZDQQr2LE4ZzFqZOwPTeZA2MUokqxP9I+ABgvzZtj
kbWpa2ZD0muJJAzvcbW4FQqke1ldCuziqxjzmSvxl+cijM5URCW1gSZkwtoEBkYN7JH/cVrgdXjB
y6KvcO213231clpqk+wysocV8HGQWEnHvo+DQ3xs7M0xV7hzqHQY5gRMnmBW6wAoOaDWEu6y0HKG
kOUvGQ5UCpyKt9rSjADe5j5uMgYU72FUrhDZOIz1TOcM7BTdL0FR7uFa9v0O5pcG6niCEUHD4rSo
5K7ifx8BPtkBb3lTHiWIZ4QpUdVgFgyjjhMsZGQruKiAnM9TZmWneD49hiJ7+F1nTa2nNdUnVxQq
mLV0SyyJnkrF8h9Qo6xE8rhs2KNDpFgwmX7ilyFLiziMLx/FnWLcYYenwvTev3heHaj92avAoemf
+rkpU1fykls05Ok2ynGbjapf+lrkt6iYYa3QmmFVB6J6Ce6KS5s5rVKHJuDSoi/shzwkkSgsud2k
5xKy0SuFEnmYZwe8oTxrpLYVHD1+tsZswrWoGT2xa53tt9Hs90cs2zCcYjkGvHOfXtHWK2DlfhGM
EfYle8m6igwaxDlCmIv2+qx7gYAE+PVuPpRKjajotBqAt1y0BG/3D5FOp+Zmc/DCqgk/kAwZ2+m4
0yKiR4w1REJYvZLcuHjsVm6yrt4NBGNGWCLA1xC/PDRlVFLvoif8l/c6Zr5xLvaF9rFqdip+JLzu
SvrDE0dmOJN86+NSffipZGUWy90GZw5U5KGgEYkyRzbW9PUnyRvGprAgYmB8wKGtjFplIAMT5JVC
5rCSFUcO6nlCVWEAbWtPQggsOVs/25dCBNVmS20ZP0k5mMS8JX3OruMZiulVjETp5x9R8oDdcPMz
DAL55tIOpa37tzTO7W7CA7lyNUxBOUE4ahgSWCkjUik2gYGAPSp1QCXrKetOxz9AhrwBAAskeNDH
l5AOvBkgx0PDfC2b4xSmYvg6UwU0KxBsURV5WBdUNTerP7xRjmErPjVqo2PnQxShQ1o9AjQ76kQ5
/YKHPzI7qTnhmS7yh1799gubyz0lmaBPYO6yC2kryRW+TTZY48UmnKwXHpwodkvVqMJ2EKohxRzn
+YqZk+SnilhwHXkstifBukB+jC7ADCoqb0VThMrHNn0Uy9y3BvoO2Ple41QBNq6Zw/k2dbVaKQen
GIhP9BpqDISAg8ram8lLKD962OhBB+L0/XGqugOORaqjW/NWeowoDhHvVCnStwcNrWagAdOo0ssK
GNg03NJ6r3f557vgsJJ3od44JrjkzbE+nSJq2r+F0ptSeW+Jbg5PIrhL1GtYE0v8GotCpn77XqJo
3ZRNYPDyyIF7xYWG+eFqVww5wjj0fRV7HE/djEduPE9Togp1hZu4+KlJCl/vJu/NmPf5gpd+83zT
kIJL8Li9I0GsB63FPWBWaTMt8w+Pe51eN5PVU933dxxlJy5OFM/qbzupc8vGDy0fx9S5oPizW/3T
1wVUi/GxT2A+6qgto73ci9/sLU2y83Ov7rBnjBMDKmo56JOXDDktOAnEiSem0dyDqDd8xrOuAiQH
GDE/QZGEPFg71vNk/wph4x0V3brFPkIGuM2qvju1g/SOVNRfXkzKNt8obSdjUmfpTSxTnReT80oV
Y109ijEU1BVTNqgpjiw4wKtje/Q712KnPk/11lvYHzYI0XlNSQ8RhAWiHpBCe3Mth5woKf6gXDLF
I/gqDkE8Ru2fjIdwRSrxhm5oiYJHB9FBTei93rX5gutw74jxvOTGZPeQMfVSc8q5Z54IymhBZIaz
qI6QmeOpHmKpSISbUjtL+ptngwWFLkK6h2IAAsaPvXldslxaFMFRlp+K441JP31XEOzJX8/PZZc1
stbzOEJtkZDZdZqhvnp/mWNG9UUjRxCk5JMzRDmTrJC3T9UiTNtZZS6+o6svIbFCscV75d53fkxI
uNNqomGltEQn963z3Yl/WvzWurB5kqqVxrwMErZm9sRVCWDm5V5cE36Q6R/amIjBXiWaFOkCYZOu
fLdoiTLXkzHYHggcj8Bh9qDKQ/yZNCy+mnsTFNlycdyYuZLROpjEpnvXWMyW6H+Fb+zXtk/dbNrA
ooiFBA4Wex/boYPv5Tz/HFuAy+IOX/Zh3mNgOv3yIvbWUC8DYL7HK/EkYj4VDdLmPPCbi6elydk5
xszF/0z3vWN3JYoCTF1CaWNMJcL7dKnZw+hTXq0LAN7SklQuWIXWjkVE9WhkOzYMqGPkah7iFqp3
OsKdCfy0ziyk7IqUaZlFnSiErwYDtmym0fGJu1TAE8GqI9DvtGUA2J7P6GXcucB2T5eQgeiGUbQ3
0v9Fb2FfWlZ9O9WOUH0kiH3XMcuaf3GbGxsl99ZbcR0hfqTW9jlDCqNE22JunehQfwrbrGdB2pHm
WIRK4z8WfdGl9g/YHduwna8pfVyu5MFJ5j6mq8TVF8ne9bG6lUQ3sIhKXdVdhMiWOeaGjju/MQUT
LjNCFykQQGLW7G1CJkQSlAcszagXEUwaOxHeO7IbRxB7JiPmNMtWBf21H4ddhntEGdDTUmD56VLH
fX9OenadlDTdhPro4n3cgJeoFPR0Xn6IeZQwaRY56WmNjjf5EIySNxkN4Uo+BDqELJ7K5OeuQioT
jwnmzesRR0Yc95JXnrqJWwvVAnuXipvqb7xx5sHNwZlLBLFjx8j1jzFgYiWc1Fzq4vrR/uO0SIXt
1QfRmNTjlRzSp1vv/juac0MorLGFldsxU8CLKP6cgeBmrMTzhQ6ZSoVpugcQybwqo059cvb0t8/g
P3x2q/ZZJhMXFs4MjFW6r980rIX5tcqPAWgmrm+LkhkpSJYlINPqSq5UkAG7P1y+dofRSe6KqbGy
JBby4Giy+n0+ndoE2NOtpDsm6FLklo++a5VXesbEyc2tRRaiQ4+D2czNT9pTF/jnF0pLZeplSLDf
ou83akx1VigqnKN8hSfmHaqLd0VVoFwCPcBwPRmk1L3dyhYiZPigN506h4nvjD9BG009OW8OAAms
SK6Z64ecznYPl+q64RIkmYCDlJFLb+0ZEmIKGWoHbgBePJqWU/OQApQ+kIAoQN142wKN+nmHx6fi
QUVcjTSptHOE+L/NG3ft+OrR2XJdBHz5Y1KgkuxZaXX00iWuUMs8lj0NbzeMEwehr1cgykSh2S3f
dm3jvGVLjgRFo/T6hHUdt7kSZec234JycN5YncA9YNc6NRbYlFpvvPrY0ot9Y+eo6nD2n7k2dvJD
trrTI45wWtEyY6vH8kIBldDHOrl4mOwxcZKeC3NIHw3H0vKsMOvWuepm/onwLZMnCAiy4INUCHdc
gSh6QVO0hlh5LYuH/sLLqHzMTmnFvG5mMg4ZTDkFUHnjrWRcl9DMqyWd9bnx7feIO8wMCO9WJkUm
2XpDNHoeo54ojieIE92X/2FoqJwjo3L2mo5IgVdbIo7DVEoxi7Zh9YN8tvzBU4WSie91hZbFwNW4
SL77V4O09tuKmOBaNWU6WZlOXz405ST99MX9DcIh7dOzRF76N3bX8ijt6H8RfTxcXFlOhcAjnCNp
EcNl7jOSlTD0E7kVJ72gE162v2UpUSqSs6k4daboCP6Y9zO/QESTr3Wk1jfAbrAMiPb1CC1na27c
wo808dDM/EMc0RE+lr1rUTz52XdT9efSm9GWPNr5iTG9WKsyw+YMm+cbSfutXa3iCb5/cveftvGO
RNdCgHnsYU6Xm4A+XztVYnvNPIicG5CQPjWl0EAtO2L8GvYKoe7s0/eIaJljw9skPWYgOz+pYRhW
nmn4bBr1r1qbs1jPklePhV+DCxr5JkZk8yvYHhxgpcVbEDZbLHELTQM2TSPE8RMixVWu9Y94Qu6k
UmLUkSnecn26PbPc08p1k9OKbcenhsHfiySnnckZdJ972yV/HapAkcgfdvsnGQXwPf/SVfOoNH+f
dVrCxldHOJFz/FaiZil+9dCZnVUlk40xJ6FcCkP1LjIh21nosipjiGWxV+I/afn4vJIPZB2eRATA
lwdLKYljIObv1XhfPgozi7s6i//VkXeP5CjjfcAG04w2UiBIP0yiTNpo97bBn7W1WJ01a1IOtftS
cm0H17o5RI8uZPQqSRGJ/FqrsO6pWRj9iHrpASlOO1ILkbovzvTkWXdjJ7sp1Z1KvAl/6Oxfav/b
sWKwF5KsySpY2ALDpiuXVxBoN8oIlsZO+BDFprk4dRvm8fmKQ1xjyQvtymgZyDoOaElgUjtw6TWY
x/mA27UgER3sqUcYTrZVmtGvECEUe9Npy5LuRHIPu2eRS9w0JFpOCexzgWV1MWWQKWMGT6Vv7agz
+GyTIryHdDPpxsrJVAe6m+w6y7Opezb8AihfYCBY074PW36LG4qqi51D64r6w7ITHG/Sq5mhWf+Y
1QWPvPZdfhZ/+yiDu5YiyIqkZdE/gW/OE/395taQv91An0tSgq31ajQ+XXV3avve6j2zcwp17R4X
nsw0SzpVNgb5SFNNiHII7uMLVoZHYJCHzQtNGHEpvj1QVB0nioo+J8cucAi3toVpRtvVeyE4LL7W
wj+Gu0MY/8upRw0qcZzG4dv4paotojSmME/xUVfi8qimS4uZ/e1lu8zERn3sPbMtoaunOncOMp1N
EApLX+deN5Z834KwPCmfuW3EuqbL25gLdZpuDFITOEVbqSKZG5rYWwVc1av50KrZeLBMRRI0dQXm
icT7yqAfc6W2YytI6Vfkvpc94RyPv8bT0OhYU5OkQ6ttAjfvxqC2zFCeRyx6GzReMOk0m1LsaN8U
/TuMAWPNl6CaWr+b8taw9gmHTWXwOHcONtpPwnv4hYoInuCLSvnBhiXCYuX+nNpB6Zb0pC5g/pkC
uM3EMnnIynf10sMjFgqYLkJZj0wAYYOtRhgoNrfBR2Iaxo6GCrthiiqDcbSJohlddMXIccsQqoPf
zNecO4zH5o1l9SOc8Cub+SqzC8rij0yFGpLtiYINIIob7cvB818DIxdBSUzfMVpyeR2UdXvp34US
VLNSX3DEYMiuOfNxqd1S24YenUAJunAff8aYbChTv6gy5jCP5nPnpjAKxETSD6l6pyDw7rg3Q04P
hYUit7gquE6GTrla57hiMfQOEKyu94Mrztq9GBqkGwSUxE6bqQw+LDYYshUzEb9r7kkCuQZCvPyr
QGdyvgb/lXf+yUubPeGYlCcQMzUBNHjNMKtQFYgLm/7vg5vGk3SozIgYjpZupjP8U94kZFcrvKKt
Xdxp4VnnQ5KroiDDy52GOEm1Z6X2cnF+9oT+oMXgSOTClo1Oet4c5EKpeqCSRIY8d8GY43t0HwUE
3iGo6BWfc/VNyVDC20/2PFdGPEQFh6t/UGoSn4rMGW91UGp13SiMOPuk7V1dpeY+aGtLowhhiwzI
R/zhTJuEGMSE4u5LH0qV1j0GS/qvwvNB8EJ+Rn99YI1ShgM0jjPV2mwicvncS/bbozvnY79/OXPJ
O/qkRCOAcEMKXEghzFHGMGsGkzRcfWEQDi/Gob3A+e8ouQpjvFWqa2Zqgr+0NAIEuDywr25k/Bq6
flAtoXSU6Bzuk8xpTONdgy3i3UXRQHV8Xexjs6fqCzv8+egGrOdiJ0VABgrOfbZn4AsihkxZZfWH
HZPt7oFM6TeE2gZzicK3wcxe2WsYbfdHvbn1ebOlGAxedqUam705RCTNnu4g5nDQtSiQSrDRUyKZ
SZC7Fdh9WKvTF8LVgydNo/8OrJelNQ0sHoAwQhcNzInq5xUrDr7GmQEduGXwkQ3K3g6SNr/8mh8F
nyJditc/fWz0I/eH3RsEUaEbTQsR8d7jWg8e+2wbFF+rijchi9PqrD+qEkPl+HFYpCs0H5ytVYkt
usiT+zt3ZTPUW7Z46d0c7I/SwTlSgQthez0GAfIVk0qygV114Vgnj1rYwodMLBsm+u7jvHMWG2OX
gp8DAnmBwn4IgIYxQdyWurVUNteEosvkVvSUnmxMkY5SZV8TKwLZLNXYYxU5//zpllFjlcBAwTVB
5mBd8fw5gUgc5e2or2ZtkhjxNdIamyI1rS7tWj9dDzFipgmb0a1iNAgR074KeINeXPcIghARw+0a
hYv6FYziThbNgNChKc7BRhPa1jutDzlJ4jLMCTRhIUBM5I4fOsP8FRJ0Vq5BNAl28R1bDiihN55Z
ypKwDw6n0YCtvkytV2Kc9rI6O7LouKZy6kuhe/PWPAtdEOeHn1LhT3eDu4miHf+8uZIyJvCWCihh
gT8FivByhXpQw4t0XuO3k3r402Gh9mqXWodjeqAmWdnMuXet+yGWfQdfWKmAWzdqDxFkruH0Kc4p
XQL3hyeNdsrAOEGXCSGCQQhu0zI39Cf/6VTgRd3VCwLW5fcepcAvvU7eSOYckujZPSjAzmcHfpU9
3j0MWNssvqw+eqWBlyQVsBtuz2K1AfqA7Nat7eMg7PEnD7amiTfuM+vghpEG2GGK1L1ICRNlet5R
2JZ+NKbtJqPObvQeKoAX10ly7YBEq6O1u0oO6ToGr0EDeFRvk/vtcuLM31sn2YMNR04f0j2JnQa5
dR0iife/hRamt5WppqlEVzQclIxPZoZWuZB4m84Fzvfc4ZeGVq6XsQLLVAaDg8z1Vu+ZQ3Qh60Ve
KSH+dhv+Hh+0892OLAL/iN70HL3d2OvC5q1oyz8M8ey16pL+vrhP3VdLXyTDdCyrA6O0EjsRXcO+
1BS9YMjPQ4qXhDxoC6hbEGyuMiv22GP7SUKYDkt+sLGIanZ36kAayRzY7GD3Obwh80O+23wJfulL
22Hb5jqi8cBQ+NDAn0rsV3mlxq2oM7MlzEcb79DWDM4fztgGUDhZHP1EZ+AMdR/xw6KC/b/2L85o
Dcbf5Qia5TjtamM0Qy9rQ6pU5Ea4e+bnrm6NtBjX4NN29lpbNI5nljNla15WdMZogICTHoppuIQi
TKxIFQ/uGMeOcrXrfhG969nhE5ZWl3JHLVjZvzAaBmHpJtGybVstyZe+ZDKlZm/id3dXvA1ZQcnx
Z24X5InmLTYeINFJLVwbxvshZLOA0pk1M5dTtP9byCBnjrwyKRbEq/tjm3VI3VqviI55cB/PwjcE
xnQJIy/arf4R7OtdMPHgLRc+/2X0bCDfeh0WCUdOwqrbwkGlrSHl724dRudpnspKbLrkgByUERYu
85SE7v7OraPH9CSUASIZNTqaEMBRA9k+b8RhZJiDKGpHfADOm79hnoWVU6nWdhXq3u4WH8OTlKIM
KMze4jkw5dWIHjKpcdIeAg5nN0BKX/ad3294rdHqiAFfecCUBoUD8/cHuHKJmtU0UOikAl8VNCjF
KyhujJW/NuikT3q6M4CA+gqul4aY41YRcO6VY5nEfBsM4BaKIDAtoizY5nQ14YhMG2B54uYnSuWD
W0i9DUpwN0jbDsWADl2Fk2RX69D99qmE+wsjxSI0Uh+BVuZKYHyou+OEHA5Vky+sg9zF3bNUdaMD
j1nvQhn6qNRak/Qs0yG4zwWsk+aSIzLfjhX+NaV0IygWJi02zpfbCT/jNuGFzppk8UzxesSBP0du
Wd6QJ+86cqD+H8jqI/5TSjp7XUhkqey2VUCvvyyM/h9Xu/gPYNiDaRfqMhSDDAHG0biyFUaoBYsE
TMYo0v5ruBCR3ttqXF1uakjIi1TD07gEdyUz71ynR1KzKwJza1WKqlvyurHcOXKnHxJAEPXqhide
qipN44YAz1arZn1opQML9HAabaDeNiJ5+In/wgnzPJqlpWmQKy25CJXyVt2Kk4Z0IijXxeH2dkDn
rtE0lhjfqT8/pIg/TSPjmvR3HN6OuYvUv9HTWMscKZGE5X2Ebn7XEmNRQFjFISNztinLEEBUckzb
M1eyHepnSEvEhm9FiO7JsrTpIQdLVOPPC88Z2HDrz78wf+hj+TN0OMGEKlEgROeSRodJLHY+w7xE
mBheP8Gj9BlHkFv2XFmLCaMnw2I8jmzzRn+eW2zPFC2b+2gEjCUieBLFRY5Cvv7PbcgDEZG1P9W/
ZjBUA/y1V4bk/F0u0jdMYhYvPBDP2Y6fE+ILNFLjlNdk2DqqusweidiqoTMj7pYbq4WkKXIHL8C4
pAi8s3rgz6JuhB4gor77SfU5zceA9qSmE2exrR2TkBzMxXqKZKIA/rITdlFczaQSILqNBMnouSBO
iGlhni3jx812uqRK2G8MYMgQplKjt8zLQ2lrIYfXI0KjBjimyVkc1cg0IWglO9iVCnCP2TLIwBti
zvAq+zQkeiJn2gzQIlVRFLkvY5uNaBnTFkahQTIBCRRv5TBCVsDnlVQon8A5yRmhtM91/oJziKXY
I4dE4HC+FZRghcwwxWtk2jxTp9GEIFGEdw1oU6cH7ZnbYCokb+ZkjhbKu7inqFAWiSO8ngEkcbM2
fAo1s9WHdS8phYRWEtnxUwnxSo71GPTE5LXgqP2tn431JFRM5btSUdITK5E8BqfEm+bW0tLD5eEE
X5iBIWZ5icgsMD7NpYWZORtf9Ya/BQke+RkgYofin1qJZLFaGhP5VayjxZgtSz2XbV+C9mPpMXRJ
gp544uUAzYc0Rf+l3ecBE2AOm6Fg+Y85kjVspAQl6SMZo1xJ0LkLc/MuwvzhfJe4RwfqkduQDCAq
N+cXWaDbr4clT/QmOLUdI/1r9SsiyhsGxu+yzuosOd+63S31umLN5g4MWQ38F7C6iMNIKSfJfsIc
qYDSgZq4kTQRZ6r/D0/amgziIMUq/azsSpTDRkvJMjKXmpS7K1Q9cNPozrv1Fg/l3xzP4SL3tQFW
ugqkBaRYGJBRGciUkWHPuDs44X+Tk6o+z+X+iIpLVSc7a9y2ey8mFlY3jJc1ybvDyE/a7Fo5KEKI
yj09DGhF/c4NVa4u/TrV7Ql65x+1PW5r6MKYQqnCmlFJdy+ZX2Fu/AMB41g3aMcj+IwXExftbR/I
oXmBPO3a2zjIkzD5BFm30ivfO+CE98eia7KVwmMvFzyNiICLxS6W/kpI78bL7AstrOZgrGJTjfCy
kBzhOEp0/FNNChvvxFGDy7qknKI7oN9Xf1oeHgUOttTH6Agcn1yjSFRPZX4HBUL4FeOmHO33j3Os
03Inxa/IjVprEbZ1O3hy+SiU6cY4lFfmBaRqJdL/J4nln+l2HkLQ1nka6Rid04XEq5QTZsLKLAEA
R/Evb2WNnqF0WTnHttKgtgck+8Kr1PgjmErYByDYkSJYQA4yAWOIOSgMQX9k0FOw16PXHUGiQakb
xvgAVXnNUQSI+ztEepg6BrTnYc4lDuu5wDPUQwIDAC60IDe8iy90cdDao1E4tChCrAMwLQNefOdv
5ZLBveo25ZA6dJDRuVjsettOokOinI/6fRjP607akXEOXZRJ6r0MG/bFDzdw4sve9dklMbZr9HlW
ecsFwwCZkA5Jsyta8L/4Q8PpfzkLTneI/g9ndY1F8O3ek2UwlNi/X4wgrfBC3xV/dGDn3+fa2kZJ
p3VCEa6NAH1XxzEhXLrFMAMKNmzyiiItaQaoiZn7SjCvB7Q0lUtQPuNhd735MjRJkFNq54lBEUMS
WEEx8/IW42ZMraB/un7QxJdbTw5ABZknzZXdPSmdIHLCuvWtCFAgkmXRcmlopr71+PP00+lJJQSd
aTdT1KZ+Ai+bKEBb7fpcTOa4hg8rULkUJ1Zm9xr9BcZSwVY/1WtGvqOJWbheTBrfxZ+n7evf9gVR
CtAKOU0I8Zk5FlQVAtqHHUgtqSakDlUeNM5hMQ4zSpZ4KKR3owDihPcMI9dBzSKpkUlUOorwZ14Q
kE77lwEV6ef0/Js0yzZvAP05Z7HtAS4Ybose59x05dMWnBHLYR2oa96toTlL7o+Ui7AovL4+TsFR
JEYHgeHVn+f2BS6ZlgBB0GSFIS/svHbZEsT6SOZqATOIQtBkeDOLSPcpQWa8STd9ece0n7NLSoKV
F6gpXBzXJjYuxRWmzzWzFlRNAUD1ggDtUZYh9Gg9TM4J6dD+3kBn+Xj4Nxngn4CluHVhfxyYbTjv
IRxFfMLg/rTXlpj9UWgfBATWx9MkgVoIMw9QkdGH8h4SRBNgWLXqZ68xkYMDvkwvNSEt4gwyVhx1
bfqyXGxKRnFw2q43Tf+/plJ4is5r6NVqkCVRKmWGK3CNWvX318kFooHMllG1gnS+wxBKDi3cpNhM
vc0Wz2IC2tuN8LfV/o3hWBJlVDjL9k0DeASvRrtpLJ3vN1fZPhlmn8g9c5t8Q9S9k3LAbFxnZmt3
UyMZczvMcvgX9yywix1+y4Bcs1gViqjnHWhW+wP9wEnOFKRyOww8kA0fK+98g78f0mT4p22rrsDR
T/1iqo3j/pZ3J1MBUCVUFN209JOHMcYO1Ji193XjqESuboscSl3XhYUZSB7CGyh87BP1/ETPHxWX
4w+YceHmDqbm9Ha+RO0khrrgVTkNTKKP0IW4V/Mi/ddoVQIs8tohcjGh4CiYDWN0ul5ChPv5CMW3
LJg4lWis15PHt063YtwN49fTSqgRGlFWqjNNgnjEiD/UXsrQGwt1DkxJxCRnmhC2qnRDkzIpkspT
WBJl7AJsOkItijsrVjQffhlOcG1Gb3ozcl3klrnRXlZwvaOZBC2Yf3G4IePsh9B6Ur3Yzu4clGJI
gKQHQbMfpTxhqOpwBST4gss03h3ruD6yf5rhJ99yS/rrC0OEsE8nhcXxPDV7icyEdj4qMLki/vX4
U0imBKrcBfwhpmxnChv7PB77FdIAF1yK88CR2GCmoDYa5Q4cwBkRcIodzRV0jSminFl27hGGBVPe
J438FUUxXvFFx1rM22mk+D/+1rv3Zac9w+ukOAXmRjoxrGUD2ZiTV9TkOFubnjJUwNaVVo+9eW8s
hNpDvwVwv7Vq6yV/vi8kEn6l5GqxTluLrIfn1B0wRv77BKMyXMSEqXnUVipcq5Fx32z8bJ3AtOqN
U5VWYblOHVt008+fDt94yKv7bhIabvxOXsofTSSzfYVL9bAGQcF69TNFqlCpJUPaSwjdc2l0Cfr9
Q8Vh4VRsr9UflvVrvlwIPOnuGPnENcBNFl6nOqEs9paI1Moq2Gf0u6KdpO1Zebw/Au89FbWEyKsk
mBx9pzC9Q/FYUS3FW9ve3e1Ld1mTahy5ZK1/WwJAxaYHef33XMh3+TdtL6DZ4J2Sd1W6MSxORqob
/Yvd0la6L7SB62lG87byb4XeAQaI3/fdPiX7U6B8FkxnScrl89paIQPuIUXxxv3ADudVNAT02NUL
SkmqDa66nUk+HRKMvqUFf/WjkRS1SvqRZTWGPL73i/z2EY+sELK43HkvqnTZ+GDNUCr42wBlhR5S
HE4STh67sQVMC2wnnOrYaZVLqhn+SQlOG5Agp1OjB0PrOFny8FTWxOYevi0PNJ/GjLerPAQ1S1Pe
BxE+hXdjOlGh+og0tyCarIDStWDm8Vdorr7uCAtpHwZXA+t/5v21g+T2bmw/E9TAUdNCGoU99hG2
wOhP4JM+pAr08KhzAcWG/mxdtroWhwlIXgiT8WdUkbskPT2fkg//ywm4mqO+PRIe1QwgNgmAnZIC
+DyxTJ8v/+3F9piY60gnWUk4zADedy/rqaO9dvqz6VdiVkcfuakbcOw+5bl5GJdJhXYmiCTB2ysc
xnaPVaVyMXlaschnMCKV1GwzqhY+OdusbhsmqySNV1fzKsCtCwZZUBnX+D+h9J28H1lAWaHmmWTe
tt+Gn9gWhi03KFy+XUV7T9cXxrt7Eonz1yIWL22xgxWKuWcnDJaX3cZNAAb8vfDUB8mEUvunn5mN
qGcQfKJ0tirnM9cEXsQCHXbY2lvf+1j0jblgSj6my/QZruTH6x49emRCaeIbs6nyqt7vpswOmBHP
Bq08/QKXB/WFnguchfbljPsl5eYX5tXU65E9sAxu2JmOu8wD6s7v5Iup1zhZ8LzgNwS0gx97zMzH
yQnBohjwUnqE3EFEHxJvwIW0imXZCGfHglDohpviAmPOYck/LnOkk8LrvmtK9dCilo4wTKpxjuuG
TP4t9nQCJ0wyev8ssJJ9T2Lor2C27kfIRyR07Zf2C7cYW3GWOy+2o9Nksj+rpBgecSyg3dRT5zUZ
zQ1ETfUpk6+EQTvbkkrISNjjio9I+pBqG9zPpcF3oHPaMkLFkBHPAb+OavcfqAzSvjYGVohodYT3
bd2sbaIy0MIMAgrEh6oelK5MsuOOzhpcOjFLTpwOcaYdaC2i7smaiqEzzIWuGlm1TkhPhCrg9qqW
A7WgSl5iDNXbuset8UR8UArCJVSWXLd4v30YiWGt7/RnBZaZx7r+RxR8WYKG5c5QxbFMBEhQAVU/
B/E3asY3hB2DBdoe71SdYjS/1NEXSxajJxjaDp6aLcrcYAnEPCb+DnsOmsjSYMB+mc7/ZkExZ8nJ
Ci8iRM40UgJoD88eTRB4Jnaui8htIK8rGGEtSsZEQwsVYXp1AfgK4AEw/4abW6mG8UmHAH/sizKx
Ln6YDWqRPSho7sxPSaiYeG1dVhYhlDW71dfbA6sX2Usw4eExVS5FRYpHGrM5ksLQu21FgKi1Cz64
Ylm/48X5jPR6SrxPnQ26tHndYe6W7mPSIo5rGNkhTrQsxjjHp3lKar90sEsr5I57OB19vg/dzx1t
Iv9FzES46gLtJcbxFBUMenVZEMjz2qkMOqa/VAr/cduxhW/DuU39NeJR0yqG9DbZUeEoyn5H9ACm
MbFfCoCh9mC1w/ocIsWNYJg5+7E7T6fRSStqn1wCSwsa9edWb/6byD4Qh0b7f5XbeT18uk/aTVDn
5ytAsDhaCN7mcq7eQIRx7KsBtyjOXSUq+SuFT1dAbnTak5EjeI/VvjrowesJczsqy2MbxTmkSFKf
2ZDHSwxyvcCgjUA3X82F6yL47/XZ6qFlii8+2+rMT5cgXp/GT06pPGmdxZiPBdjU+sv6s9cD1zEP
RawM5GTyg04EW/PGq8jyFNKu1k9Q5ExWFG776fY14COiKOQHKw9sPcrf4+wgG7l0LEfnmmab4B7s
7/bSDdIoV/HK6ksqsUOXAzjHpwDsb3C4VhliQKLUciXKxNZcRl+u0rguKX5mDWcVG3Qd16PaXTtu
WCgRTkznqDGGi63MyZLIBAJWqzQIdIJPfQ4XfcAW9ORQ0DduqDMgCVQM91DzPK9mBCb4JaKMhRid
KlWaJP2OuZNHSFdzGcs93ZWJtrCP5cFut1fTFjH1eCqFE6x6ZC4TBIHk+dzoKrY27UgdN7qqfMMx
7ZAyXNJa5LNuinuFPP83lCz3IM9Rb5pM/HHs2g2EpZzrdPr1V80EGJLL6BNe5xtHTig3m6OxpCqI
tnmA6gr/Jj/0KKMJ9MVjoC0M9xcSZhH5MNJ/mesoY7eA4GRxE3B7caV/8aK+RrrtnnSVSPri4uyr
PHZllQ8RQxSz8riuctSD3iGRlob3PXip1rfzZb42k7cO6kyfldLUvBajEDzmRCMnXy3LoXciL3G5
m9k64tXs5h0JmFnNPT/vddRoNnZbDY3DXGNhArOEckk/izt436v1jbvE9EfzybJHxCwPE2dAmW4V
rvzZOvkNvOjADWcJKQxFnKLCyV0wGNrQ+HD12xZfaYZx2AcjspuBySzMaFMssvWFpEtoA3rtqs1B
Qn0EKUkv1CaN1pyj4il7q3ckiyl+Orn+JmKPqREB/SOS9CoWz8tdB4SPf0hIIsytlzC1Qp0cy5Z5
Rb/uIXVjbYB2JBGbfoySXfyF1oBHS2dP90e+562ZfISlku+bCQCShPv6J0KaROX8OAUp3nYKVxGA
SyHatXuInOzuxHoNzlxUvaOFaw9gDaAkU8/YAGrxNLyAnwfOMZgXfoPO8fpi1gZwogZMjjJTEQWR
cfqrp6YF2wPeoHwAfucNd2LZLBGr3iJ8kzZ/3BcqCfaymvXbVuL9mTy/NpGKgIv1OejP2w8bXrTl
zg+o7KSUN8hfD5KLnuQeAe6VMbo1Oz31OOMeKHi1gUSBb+ZkD8/zD7Ki8jD6v12lpmiWnBoQ3pcD
7xaiIUU5y5j9WVMGfkYoUYP141Q7GGpFd4nTyVsMSZH72icJbNuW/FEYg+D3AJshAn6m0ej7SZtS
J/7ez1LtsGZm+K2wCfRB++I8WA1FZyPToos9UzSxycXninqPugFZUh5PA8icGX3L2Sc8V5oQi8xN
Th5N8yKmCAl2QW/nTSxGTu+fMJ7f3hoLZKqLMUoyjEAINX75sy83+JVg/AvOPTgDGnzrr/y1L4hm
Xz+0cNVpjpXqNNmApl4UGBSk+8NSEhuKisYu1B4yy5HCcFtKj1Hn3CKaHeYjpDYU/EY4r2InZiDR
d50Vqt0mf8ht8dQC179VkDPNL79Feaik4IGwgf4FLv6pqlEtgoRVB7TZYcx1FJz8/aAi12gFK3fk
RZkTtoEGFOSYfpH9MdGsDIJa5SgjDJ7G+FO6Orji+B74FfVEXRJcA7s8Z2PmIi9ibpAIePnAVaun
uHFheoxaomMD0DvlFj+MVCqvOhx3p1bBtRkIZZxEKyjr/ex1FHZhL9gFUPnFHg/H2RW7rdIvdj0e
6xWxtlwO4zmh0NjQ6biKnWjCx3rbjbNQAJVvwcOmDZQfn4GFBsxi7oWXLRuakJh+KiFFIv4KVHhF
WIP0B6Yf48pxNC8O46qb/FdRaAyWkC4tjxtFaTozRojz2ApG39ebNZ4ztGWlEi+/bICBe9ggA/qU
GGQEdYPz3yGcXjSxakJop58pww6q/opqtUE2LuiJKitNVAQPHr/WOrFxTbjC7G6FXyNtkuRoJBxE
n/nEa+tfskrmSX+YrHixUX0Se9AiGeBOt9tPEOnLPpTpgYj6Lj1X4/I578/MxCp1iBnZTg9enORS
gB6DsR5jtYLFZ3yqd8ptldQYFJ/a/28nN9ymRsI0N4Ay3wRhsm9QR81Y/9lAeJqlOIvKG4J/996t
A+suFAwyitJlWu/07TK9woDaKkaxn3gU6xm4lQH0Hb7CoteXz9YFX3O3i3jPvRQ7iZOjySz2K9sv
OWahOTyQx1X2PG6iAI+ZMZbtWMhb6NBuBulVcSwHricfsK2OFT4HuxnrsQJPGX8R/QNMoNkNRZrf
aif78wt+sWUa6Kpc6v5KjiJWBD/SxrWjTC7q1eMOHoRLsdIBAar2t01mZ2aQ2MvIvLpdEAbrI9UC
0AvgVFz60fFUbPXcj9oeNWm0Sk3RUatqsaDmxLEsprKlVp856qDGqRdWoXMINH6ZDWHK2yjQWfyW
USGjKIzVR/n0jQzD9RSTyDE4NuaiXXL5NysWiwJ3ON/GZwvkFpNcs8m9Z37PU+rt+c+rI6SKXrwa
l+fDH5P4GXltr5hBiAZ+Y41p77rE9kJVLIwtvIxvWhXEsVds15v0+C5HcG60yRlc86/l8WQayzlP
A/0K1fp0Mn8Lgx1qWqKh6QVrVca4V3D+zSR0tHBwvsVgT00awh7YrYN0g0BJMkpuJowU0p9xADrO
LkMYVWJd7LSkMTg+LT8TGhf49033MQ6Am4pRgZ729XbqJLOvMCzhUi9Ch8IjK5mJbEAyxPYIILZU
UJHLM0/tBzcgEBWz78Md3+dgyS26NOSc0v5x4Njmo/Y4A+ZDnDDBWxd/tzpzXysRpT0Ud49YriBp
51IwAXybpNrLv3q+i2fgIhMcDMlnfDEwxcm0vu6KcnCSggZfvvr3BSJoojEr7bi2ul2Hswg7eP/v
dtjOq9wmC5M+lWPe+V0T4tuN8lk3c2asV1COMv2pexdwlyyppHaUeQfjyblldPpOjvmUJ4VHcC2k
sVIl46D5jcPGmfxqdE2fC9d0aLPW0RjzGyaOWUHDeN5dlAlk0t1+DvGAW6xCUocYsld/YyVLt53m
Pucjv5j+QeeRtl4Dhe9M7HSHpWem08ghEsjAYHG5ZFGzJIrauMiywLeYAGMu+uH2ZfWENWePGRw0
FcLJzTjeNCFfUqgSMcSq5ULQO5Pj/Bqa5Q3tgkZRZ8t49e7ZgFz9C4a2++h8qmCDN3T1CmFofVUU
h2CHwio/hbrQYYabVYbGLcdVe/NeGlbTMjC55ajoFjAYz2CHdbDdR+Woij3F+LKxHS2liU9ezi1k
ZiVwvQfbTwNlx27Jq1qZLaAivqQrS1FAeC4lTg4xDBmXvi94asO+vFsa60H589dk1zREmedMNcEg
Gow+1y3R2Z7TmpZBfF1p9nE2H2aCKBBaFg/DHbR6+Om/TwSOV/DMksFjiETgjacxjroWHQElYaOt
9EC8885bIVbN1m7wmczC7y2oY2QONFermKe0l2XRsaJR/gmoEalzgvsrCL+N0+2dl+HpRnCDqS9f
H1E9+DAsi3FXK0/x1eXNnW6kepIO/+1NDwufqJim0vzoNrC6mbXL/Ij/rUiytR5lbbN6rOND6f3j
8B256t0iQFNmpXah88hbcd3ope7EsGUlCSu9xGXgQ0oSLea965nTfmFi0UX+0KtpJ9nlavHd/g9D
Sywxxu9ekpsSpG27lL6YbSPSQ4IjNRM4NB3UQvG8VfwurW5D/B2E8NQi8SEMc4gsK9c8PnzujXQw
GeJhZRzV1dj/fWYNIbb3Wv+oQTG5KDgBD9BqUEeSf5Tc8cQg4mqop8B3iwAkh3FeIsR08qjIfbFj
J845yOoeKxUJok3XN6jvejPhqazLF3bBQ3MoeFMJtikQPYQBcP47gT+0428YcxabGvLZRdacGSIr
bpj0Lm8A7kxmdC73LKHnimDrcT1ljyV8N1VENcSalXj9DPzb5LbtCJrM3eBhchp3FTU/j/HlUIq+
A+lnu4IaUgx2OkYE7+CBiA+yP3+bRlsys4ccw1BQEwpANM+etdIggFOMySWYAQCM0SyGQHclxc/m
S4lZqzF9bpK0bDiyVGWcKycbP7s5OWCA9rtQYuQH738JXPCAaHZL+XSUu/tVy53oh6afAXM6EDP/
bxmpeCyHRvBD2CILGFMF7vZEN+17LvfV5q809jiYlH7d0cECxQfmOZD9POlpIjQvZh2uq6k/aasS
jclPw8qOsY9b83WQ35SHMA+8Nt1WoYr3fe1WUsW33wiHzUsTuhLfBip+AZDB84bqDP2Wzs8y0n+7
5qYuUoXr4VhBy4O3HOYCNGh6XKbCqDsT05T3HRHQOBk/T4ULbR5o+KRtdnGzJ59iH0f6gcbtVOFd
wb4aQXmHUEkt5Ifhg9RThCw7HHeNenKeGhBfoTdtetwGeJ/5CW1L24IZ/8pHtQeNw0B6AblqYVFc
K64jqNzxgztoNHTfNa4bMt9ArZU6mCHiNnvttyXOUVaeeVNEtX4UylaFVq3FHuYID1Wi3zV86p9k
D81ofWGrlJcerdLWwElD0YB4bSkb66ZlFQhZ3Hva/Aut4/PuTdQ5dc0rNaZrDrWg0J0AX3fGXcX1
itIJ5yumMMJ3gwTxOoWIhCTE/15qIoXWpPjYkJi6qCv4lJffwHflRMP8ZiSfdoToh7ZHZ3k1vWN9
5LkFyYR3ieLeEy94f762mOg1uR8+PEVNMssrUG3tMx6eXF8f2nb6WQsZbNNBtW2BM07DNYVcKP8z
F2T2dyFvNwNqSGBkEWl+1V8znPhF3Yx2x43jANtsVHLG8JJgpX8tE7uYieOmNGat4r/b7U935KAQ
xPL3mbvwS2aNFgOcEvSljjnjZFabsqVTEL+zHz6HKwsuthwGVZgC5JCJKl6YukC+JrNlwsNopvFu
7sYP4nZVQFP7crWvZpno5lG8Tbnpf3R6wssrF0qeOxSzOaT58Cs2PNagypo3z3fLKKv8nTHu7CFi
Xn6TAzSWlsNMe+GaEkixJEUewDjuDtd8QqgeQ4mVAZjmy2hfKrbcmz6fEi8vQBvz+nw67K77nMsW
EjzfBgyi1o22EBe0FykQG338wjy9SFrHAKZgFEG3UvF/UBDm+Brppqo8XrXwj9Kwe+i339YUd8N9
RbRG14kPfVVmkLlY+fU+tK+VnAXq20CGMIH2Me763T8+6bw9w5JrbAVJLN0bC5GvU+y8xqeikUBi
rirF+/dLUkqhpcSDRrKXpVZW8c0L6t1dxox4pfJ3GKJ31OI8y7z9Hxnq+JZEEYumbs/PKqL7TDak
dhxJdblDghd3qQClOQqEGyFoGzPE7GTOcq74mVchfYE0XJfp7Ugccrm8JJHDVJoAloMgIfm3ropS
G1ef+MtOSmYCUQrPuUBDiPW7sI0opqYKQlwc2Ec94amKe8AmY7UXs1DonIlovA97hPxZ4+HVFp7x
KxNs/hVNJ0poPJAdBnzYwKBkq+eHCOGaihl/03ZXkV3jNXKcah9a8pz6iMuEVNlcqJts/060zUEQ
EKrPkRAeCRG9294u2gwtK8QNCm4/ED+4Xx4FM910p+teiTR89MjWQ3VZyuYsfUozO1DQGtrHP57m
vLU/juSGghHbt+TBHrfJQfDbjF2d+aOZQvgRZ+sGalj65UGXO3ZEtfnHFb93nZuWStLHFDRX1RIz
lTzrO3t2OEoenmpp9F69PDgRrpdwd/R1cZgHz9ex304a27HbJBM6L/i2uiUbOD5wWzzh5yx0ID2H
00WFb+KGBbaVBNxMCUqNSp3u9uFKRvfjyTK+qv7kf1vNuHfrA+twZAW+AAinVd/xNHcrYZdWIhyD
VRxxrIFzO/YFz5AGoukwNXkj2bsNdB/aMFATbC5qAhzR90pPY++auYnbiyhhzNzdo/3U6p61Y3TB
OoHSSYhy4cWSdDl6/g8I2xNLR+GfjoGZKvwKxI/5wpmEX68H5i8gqwGMUbPN198FfzwfGavR4L9i
XgWfRphDzApt3GeR54WP1RhoNZasGxEJK18P1v7n2BeI/6yAYmDxSNxzSy8YbDCp22lt/0EJ07qu
mFItuvfjWuZuEkZ5VqChAsGbLWSV3lzeUVv44jOhmyGsOkqFFLztfDlMnEj7otI/Bmg3uaWrWgxq
gBWm7LUoRYpD+OokJz09WAE521Z4qiAfh/FO5DnAz95QmJvh8dsmF/4sRnUUxHqBMi8dTqzt+jAQ
ZIud43e9PzZGfikDOz7kvL9HgZPzfblrjuZ56oZulHV34UUR9cWKJe0Fxww7HwNN+pzqYmK6RRCE
/Y3ntOiLEEeZeGBnC8TRupv/3yq4AWzNFIFtgeZfLR2kRs5p9dQ6MPjel2nEnYVRluvJL97meu3e
juGcueeYQ69qmu5Uixv/keTaQ934PA4/ONv5djTqQX/YzKpP+7XAUDkThgnJV84HJjhfg4oliWFN
31g9+jYOyYH/1cB5x1+Fjvehxfm1+NQCROLtE3hgUmzch24GoV2SepCv5KJeTdsY+0VCA67Jy/RS
Rlmie74sOfmyIR3q/ErDjCsYVauffqYYnqSSGOjmY1WzIULimsfH4JFgWBD9Rt9+Tf4kMC8ZFEUb
7Gp7boPPx1LmtKomidhWA0R/FuaKX4pHegtPBeyQWFmqxOIe5yfkJOUkoIRRr968wwoL2zNG8WW7
MsPkObAM8y7XxP1gei5yoGWamuSJpGX83Acp+z+pX9TL7FpUuHrPqDUiJixjbJHX3bF7zSkzksrv
ArcHs8E84CcMUcERWcorkH5gsL0II5MnAH285dd8t/P8KlwwXk+97p9MCFwIoashw7HZuCWEj+nE
zH3uzEjXQcO+ZAmiSHI8zR6+8mHOfoEaxmNjg5prCrG36wsL0I4z7c0eSxtvO6IR04j47TrGbEGe
I1NNKdDxCKyM9iMPW4ATIQwj1F3rlCECwqZbIcwnut7JjqSJZkEdDBZQzVPoWKpJmaHC0lw+an15
CdhvpPNxBRfAz1P+Ru5nc/+NMZm6WYFloOLvJaa/hXsDO6udimm5+jg8mSUfKFneOxW8H/xUXjw5
vmNx6yPTmVCophOThrD0rQyEkMkDpdzxMREVsKCZouQ4EguZrCUrIHEu6rk8f3rJI/cKzwdzmpSI
+etKyHt2hVk3JGOVPXBYJbPLUbCVplEaEABobZw4GY02/WtwAfHe7RS19RzxBoLRj+x6UrqIZCyn
nrWbsXx1TcrwbcCtSeorY9mafQ8jcB3ZbuxtWJgpYYExYwYtgCxHsTT6EUK10GxWlz29ssRcYf+N
ZwyjzQPTbudQZH2qvJEshIUdyWm8UhNXLcmhnjGIT+A9YMvfGqWKrdr4WuYcWkLHbDcH2NXlcGk9
Wzqc526/99JW2tkBgDwjNmMdS8tpmZlQtaVjRD3AMxLML78zanfleEgYYSwfUi/qqDO/98uPFb9L
AHVz4MtTQrtJK2E/3n5wu1Jo811Xzo0311l5z1zS8CBqHYhwEaUN70yuOrlW1/B4huTsHCYfWPC6
9UyJIYtak+JXcKf5M62BsE744YsQGMD1DkvTejMZ/Gczh5pD5luE2I1fitRl9JPz6e9q2DjH8Z+d
EYM3HPwzECzH5Loj/ou6dFeYN8pHQHrp9K+zhQvWQx/X9JYaRPldNHgj2BB/6VBVp0aic9KlUcgI
shdOUTCcxmQIC7iJRQDPyBA+d6ipPNv85i/ME1BczI04MlL+u6unvPrnA+R5WXmUGoJ+6VvK1MjU
j6Qbde1HDpDPc87AZSgKZOvSnhw7dowcvAYVItiQ4rMFex0Ryl3qQTq8mib9POgHOJSUGwganDSj
kLkowf4IQX/207rme1AlwZBjCoTr2Qf0Gc3i+oi8n+5LIxoL9INVK20iNlRvzWCgQLv+LbvSyLei
ZbNnjboFYy3Ovk22gF8AzRr8OvuLGHCpi8U5xGrMpSq9nF4doOpi+yZWvqxurgwqluBThtzSWp/6
EzhgqwmHinDrJBTovxE0z6ojj9iSr3IkMtskJRU5/0sdCQoH8Bbkq1vvPm3VH5keq5UM+5ezHqDP
bJNDBIbQmdaLwtbPRdfsaJvHRb8nzsp7Hsg0bhFt+964IEvQHBorCeUxb6xeyeldpDXzQrGB505X
hi5MlhLBghEVhM/aVM9HpfXXvKTCT0KkD+oY6VC7zKbKg0ATdasWQLh/RBfgGs+rVt9JBxmhl/V5
iLsaGWO3u1F9aAH78PO4Xvk/XrPROsJjAeCPBJjOwPH9YyndHP2olcB2CYjwZX3yBmRvQvEp/atU
yX03Pf2CjwYpniagQi1H9/Bm7JTqDAAGNL4xV8wGuct72pQhvA936NywXtp67zNK+LQ4ujSv9/OG
IOZxnbsK7NkKhcctvfSN92eJq4Asde6qQyjw0ZGUN4F7lfqVyVY39ldZNbw9klUhfzsSnYzRavI+
kyUrDIAb0uJCWksaOcQ87qeu+8zh4OyqFfeayhePxuTyzBeq1xUaPRXlwp6VK5MLIBWKTCnjf7A0
PzCGAj7S1hhLHsUjUTxaUiFehQE1UmHGz5t3YhDF9KJc9Xyfs9814/UvfAdt/a07hOdF9eLJ7fb1
I6ey+pUJiDMa3zqAfOF8gbi2M8wVDzFZUAIDZD3Fyr10wLrnpdf0s4j1Ksz6SL4P93oTEjRoHlpW
2RR4DOwTnw6riSalJr5WgF50Ug4vIAeQaqalvpm9yC8bgvbWHGkQTeCsCnO6IgtcUmDWOppBBzw9
yBLiv3e06tTxe54FcSSkoLrX+/mDLOGXSbBvi2G9Rnv8gvbMKI61DN/8k+1zad239g4IViIcG550
yoCWcvzKKZz5Bmcc6DBFv7QfjAFDuYRmII4No2SrQGxSbN8BGfJW6NJp2uufcZ0Xcvr/AhcsNLS3
z7P2JKCH34hHD5EGtPG7v6t8QNrA5HCGeUPXXhkvrJ4xMGIFYclkmOXmkre2nGlt32h/EpzDOuGx
7RnAEPP+Rg0pvDPlaStMxIxGYnNyPIoq8d2L50C+gbQbQEWA36KWudWSMrODwCA1uMa55qSpo7u9
3Z3JGUc3hjPlsf2Pq1c42XmvziH45SB6vl6pbVot2a2F2gANrJGRrMcSBo1jD9n5e88OhmQhRdxP
/VCzbrwD+DAs2JSET9RRHQdNF+LqEIpr/MoAMKFiNzYPIMPkafQGmAnbXXkiH6udOK9fqOaGwVM4
Gl8CMZlhJZJmilMDec8bl1CT6yxYsWfMoRRZL1B4sGIP9TGawe+yXR7+UGCq0/RnibJS91P/tLuG
4tDS5kI6zgErTRHXmK6bU9XdMRUVzXWudxGT2vPyJWqPPN1JZZLOCTVLnGIpN4jrSlkE9tf5QUDK
VtoeOYU7qrZo8VcfRfE4ssRFY6+iuITejI2oxAkoI8aopA8nCGDKn/z5pNLDA8fl9rbvMRFzRN+N
sRblnrHNi2KpsamrpjQUKV290XqSTVAYAxXbLCskrUjcsc2ecioL+Kn9sWlzodCG8eE4PZ6kvC6u
6H84PWYEuRG/bzcu8S6c/0PW+8So7tXiQFYbRzPOdqirjJ58ztk7hqK3z//VzVQhA24K5ClGLAkD
3YvMgOeq18wXpqfqVoQQtKnb5HsaRCISe8QwEOOjXnSd5wbp3rwWmReqS2jkvs4LlMcjcSB3YQzw
pwZe1x77Cn8q4P0YexFDf/cypEg0SqZdwhGc3DcpUUaarzBPWQYdYp3GhqrXlgVJkvCWts6x8ePs
78qX+s6QWXAnBSqht+mMY2f//lRmSyGqjAdwqrdHE7WJewui0rAmPPaEa1jVj6ED3etGCzhVdO1C
BEk3B8KcEY9kZ3QWHSxDpKmevfiLJh8vMpeMNxBZdGev3VxN8FgQu7OXjRtvJ+3L3z3l2IrrjMlx
UEOZyKhsr41txX9n1uihwLIk9mfncMQtv10BrLgXjufjKzjFEzFwRsRelSDgHKoc+MDzixSXTz3Z
1OuRX31xhHd7v3aTWsZCrQ3HPcTQmSxn6YW0+PGUzLKhKYocwrxH2k43EOMwuiIdiJWCFVhHjzjO
q2UXVckjYsyazW4F8VMsIN3zoKmC+x+2WOj9B51K2C9mUPre37FOCG2mcRlM76ECP0y+J69alBB/
CRCoX869iq6XnDw2DFRzOu2m/Q03iTKcWpgi6wQFQv+q0H9Ms5QlWqG0tci97xj52itKMd6M/RQB
9Z0d24IgQC+yigBmQALayceY0erfOFUHvwihwb5Pp071GTBk+g24oP3AUIG1fnvtb8/McjRVIr1I
2VJu09sq+Mtz/CkCaUYNJ67Gx1tdRwK2YaMqLdriljdxME7Z7BDf92MMcmbQVT9Ep4Qo4Ur2xGdI
KtT8QHFdaeSexyC2TSt4Sw0Ez0T5Cp0gb23AZprTjXaLNDOUS6jKpONkhRwwdf53snKkPfcwU2TR
qJBwJ+dh3TaQEoNoNv9oxVnqY5QDsRq7lDBq+xu5D7mxr3Ch8ysgXWJ7nhvypmw/S8JabAUbPMtt
taDY2jvIu1o9WTY3FaDlbkTq41f2M0TbjJZRbHN/Qw5QJY5kb+ri4AwGi2Vwj4+mbtl6fha+8lRb
yZIlYbXZm60HuAow0GdyolYMOBOFc8C/9upiZZOnWZVAeNHPK82bPurR06N/E0SYQq0QJT90wgK3
MbzjhJKzghCs7Vr1oQjC+SZmOJpI0rKqV3T8hFZXAumRKSjwIKYuBvXT2lOnQnWCCnQTbEK4scIw
38nR0EJA5u0rnvc6MvSr3NCP1aWgUWve5bBQQSb/RglpMk0qsPCqOJyiFAlMlqGOemj796JxZsu0
WSzR/Z6KNigQc3Fiq/cUxNCUZU6jPfeU7BtreCiZVerARHpkWlldmvBxvl7o+VND+jnGGeehG33+
FUiWkwB98utghWsrE8+wG/PXfx7D2QpC0iuI8UYG+UIeYeZ+y3QrVrEDJlPSvrtjauXrXHMlCK8w
CDo5uMr+TpeTV2vSPP5PqMCq7DC+haYb7YQfsarwHMjdKxFIkVMYlpWAUI1HM3FMW8p0Jhy9f1sq
EJ0OFZ+5Ui6LNLRVTY0v4uxXczOFUym2Wh00qhANQxfjbfPKjlNpvYW68WDPhCwbpsr+rAyrcQ+g
3WGZkeV1XajuLWd7D+x+BXCdgaYHsK8UIXXbmt6JQrbnKlrqfqwTJCgZUVilJ+AkZzi7I2wPx2b1
aMvo872adFB6u4KhsMOIQjIj3NM5X/9CYYk+38aGlfrdkgqCB3ydSvK7Mdp21zTskoGvQKgbRoI3
KAaDgJelWnDmFHlUkcC/9iyLxeLj1kYVjaFsGncRr1CyFMo2poxnHPcBivSIFCeDbdXYerXBJGn+
wMDgkkGwoLdbYqnmHCdtFiyvKpwuusHX2HYUt7KWYRypXrNZ7Vi5UFu2rRH8aniXnTr8qDNlalEj
vAHNoiDTjIp4voWhiV3focJpRS8W1PFE7X54DGDijyVNJNn9ZTEt+1yYPbFzIqtBgYGgJ9NMzA59
4gNmznqog/nK79J0I/gTw/fmY1DP7FDgIOHx+kkuLyzTzdDNy1oEiYNyGsL5Hc8aiSwH136DrGWC
jJLHXkkeqgC9O09pelNImlSW/f08U9nAJlnfXm8m1XeIDR7xG2TldSIjCntTx6WEasMBW+1SIc9V
JCwTez6Ki1hSgdyCUZOuvo88yVnYkjG/Cc1Psza6Irl0h189ROVSKjRBG8YRKzP+TIMSPZaBIUZH
NW60Yizkif9ebJUbQ8kA/0OUsV6mrcv6Dodc29FJfuBCq4EYaZ6qPOpHcmkUezW+11kAPqvcqgJG
Xq+DKcURbxY2gGjvGAGWpubJ5bc6VJ+D+W2RJnz+1RSJxi8MxGE3ruPiaBYWauRB31syjJPH0inD
uRZ3xq6cA4Uze5nksomXBGQl1/oFxyhtsfYFM0OaF7sYrSPPPJH80sz10TZadlZ64V0mvOHEb++y
tXyBb5hWWkMhz8974cO21e34DrL6O68cVHmRb+EFUV+rpeJyf+bymEWdMZHRbbUcT98K2RNU2tAN
lewI/lxjbxvBfGXyWsi4VX8h69g3cPVYw60IfoSufDV3qmZz8yVCndsh40TIxr1GhD+l3qSx7mKS
LdhlcjX81w9gBoZi25x5H2ciFxG+T4nB5tkn9jTuliKWYgwEHeE36bDVCekavE3nEczBX89N3X/o
bKgjV0OYcTuSUbBI1UJJt+zr+zRrgiO98TAzimmvZnzbYcX4rDAp5/JJiCM6GWdEziDkGcerl7sQ
mSPh1TULMCQQ6OYvhvRAN4wl9r3GYOd+V/91qoH7fh7P5ZO9EiRvkKEv2miDRnpwRmfGGIY6AKrl
kiuU7XA2bnYSIlUUFYQkpU7/R3h83xfiUbZpFd4QMRhgQLhs+3yBWMHzGEfqCqctCmhI+Hf37f/w
9G4HGEFKqwmznUGKEpkd+jEOaEOgjZD+lyKAlFraUkfB6zHBFn9qHvwJhqbgesbH/N+tBvk2TQXV
omSsK7GNZ/1wpxQ1wFfEwyeEQtcpdxfGbUDTk0klKv8M6VJWsYnKGRsp0POMlRPI/lb5iYTPetHC
CBDAweWNbZEAoND2COwW4gVb7cIi3t62L4ySYSoO4EqD1Qj35XjT2+6HfEX5V3eEQYCU4W2QpBng
NFGPWn5A8TDPcWHCiKsRW6UgXQQZmUfJpbVaaxKEvLTbbDdROvlghS17RDHS7KIVeYVT8Zb4OuEq
oAE9wBowtw+w0gaTZLWL88nw6ditIbpCJX1aEY/E5oA+7N+0+ciPwUSYxz1YxGloQT1bCrhGWjTL
F+nHB1LyBNZdAa4vQSclXKsmsCNgwYXp6b7R6pLBzgpBhYkgr9OpaSkoDvMlkP8WhUjCGLQqqXPp
4XGyGGLewppvT2xeSOd4PHr/+i1hDIlLYtelEnpz028IQ7l2PklLe9/o1VdKCO/0aqnOqe1HsDVR
sn5gfOBLR6ioXVCWDXzkPjqb/QnFqnZOmFfu/nh68OYxwkv2rNhOTh228Iv0oYXdwJJUg3MS7KIX
CmnAklRcqA1OAWXdW4DWAAFxDerNCx9NkNLx3D0yWBpClaDoBJWvR8qw+LDv5Me8gAd4FrDcl/Ce
VOpH0OuYslE5qNuKwx4kvxOyI4YwhQmtZ5GZn47dEYfbOPPDO+D3QAOcbcyhlkuFHhtRm/iaav2f
j5xTv+hdZWuD6w89awb25s3vwWuSXl/EuBQNrGSzBw+PAJogDxfgG9VXfoHexk9xqu+PvnGSaxqT
a7jMd4c6WOotDxaooLjGhTz4zte480X9DgprsIwEqF6/aRi7XmuYjplqfQleKV6REbSjVl36lks1
5c9ShA8aldaRu2J5JUfT2Ve/uFrxYckAOq7cJg7ZzcjuXarmdRAWaetlq9L/KNNtl1StFiPgOyJO
Ma21BP1BWdTs9dKAHld3jUCPXvFdr6QnrAP6HkyN+vIPfcSHHh9Mzn12Z5YLJJ22qqqrqU2KYZTt
OxQFdeoAlShcub7v7S7iTRW2gTV2zoDQDKG6WLBC9C8VdfcsIqh4ZYihpDuW14kDzrf5Roi7c/1d
CtyJsXVFE5ydYUch19Og+eBXHkvF0elJxCiuX1sOrhLJ/cdq29urAK7H9DPMmtMVK4NHGy7Tu80M
BOHP99dElcndc/ZRBi0pk38wxcOToDjW4CID/iRrTB/20yZJVGvfMX8iCdCfIIXM7mWj43FY6Lxa
ybqAv+U/Z4MZFOQ4Kj4wjivbcGeLV8sPjE6rkgCIXeQPWR7s0YENfW/yWsNx9Vr/w+/yVicR8EkB
wP9D5PH3BaEtvTBzekKWWsR4oyU8CXIRxiqb0C7xrcMXa6u4mVZY4B06zNVwba7KX+Me6kgpc02D
c9p40/BLW6dOPEmPRQ/1yJ3YgMdXK/yPwq8cuyHhnpLeLino/prmn8gUgp9C0X6aKitAqpCRYfhh
kfyy+SnuWmtYX4NVaulmXteWN5S30OHVevqxuWCYz8/gqm4HQ0BSw3y2E5bIQKwufIc5Z19RnLFf
PcbxfXKF/0iekP5T2gDOfDHGWCfuJL1SRjlabu2wxcl1ByCi/eUlPiCuTdJoYMn2AvcmI7dFZ0TM
u0yiYiyu1l+esRK07m39YrIDsTfIIYcd5MTNhlq1oMtfm6QYW7kDEzd4j43juXSZtTDy0LMECs0G
+EEPoN8C7Hqrm+X8GZBYIjyqxdkx/rnNJ9T5de0hNIwKW+FZ/+gU0AcjcrS/EImcppBiJ3mDFp9x
WGx1u3XC4+BHsAviG1xB6vzqU+91RVPHCA6QnlQcHXxYetSvUtzJAvBA4SrTvuUrWgJxRX+MpKKA
Lp/e0IseauM2lEDYjxd3edk1w04/HCT1zMfIeeOOwwaFiiAPMyU3gy/344HZcCh45Iu9itfs704I
lYTzf83WOfZWO0grX/gecnaeaBekHNsCdSoE4qfWbS3bJlEUU5/CEKPTRYGwuxYUfZdkcRPwuwvn
yBYzheVOqOtVpWlCVIoZnoGr55Noep9YU/cR/zE2ZVF8wHfJuBXdUUuKshZW1g5euFPjdTEmig6g
SuOBHJKhQWW+Wo/wu7t1ceoCX0PbKNibcReUu4ql5v9tPtUCRqTV289PWgNZybe3o9KAQlppt+Hx
+TZSMW47wJKJFWkF387a+j86oQFw1tG/Soiry7v5ZZHuAtLrWiZcXt1mUkHMPmVfo0Ys4/kBxHGY
sD1jF9Ee3GM8KfMK5kywrfxdivIEDQ1SfW9mGHD1dSp3/ar21Bocw9eVAti0BIoY1LV3WgQvj5PU
TD8bmby9eiL312YcyDMkewWstIyQWuh5W3ZVNWzt+Dn4D7qrPI2xadZF0Jubc2LW+eBTWmKEUuNq
c75v2u9y7Vl6rAoelQzwflmBeOSlkQj8xlkpqlTd5pXtY+Oa0DTm8xbZNFCaFZX8MGrSkrehmubc
xOYu8ZVji9iwV+Lp4gSLIgmpc5Dd7Rk5WKVpp0k4zjLN21h2fHx3ufshMvLDqkKc7K3HZBywrD3R
/M1QzfEMGbsWsyld4aYLfkoyibuuQhjM2MRhEn1hn4zu6rNykck5gS0PNJ0L0k9YV6BrDjp/qeLZ
abA+P1lGl86Re95Pp3IofaXZ42GeqJ+cHp2Sc9MdvYH8JA27SIGyucUnCTa6/rcl8aEE8H1lvgNO
++oK5XxvjBnqw9EkeguYDjjnLO6zHDXWp4Bs/V/k2iETtLHmjaP4OYSj+gd4JF9VekXOqCBIroEM
zGXDPWIPozaEVx1KqRS3Yu6XJD6BYzUxcDjicoYDkCS8aOf4/z4cj3aFfflAnNelxKQjRxyIMXAK
mXuSs2+jhGmr//foulh4zf7j3ddvSicBmCaJ7l49NnGYuuCDKBMv4AMAGS2OHdS8SNJ4zmS3vJj8
AVK/sCMFNLq0NaA8jJ+35Qyb++08ytcorwZmLv9N5pet012BNjR+mY2uzpW/qiOkR35wiLlsGa8F
PcVDp5rzAbfdl1AfQZ313zbaXGr7QMHP3Au6eH+O5na0J4FHdyCI2pfwcG3Y/AfyAYSH9BQc/4HW
JxiMbcJ/UUct2nEd/nAahIsjw+Ac44eV0x6VySP/dVTp1W2wBdqW0A07H17Sm5eTpglTYPL+3gcE
z9XRl4U5y4VTvK5sS5cmtfZ1n8a90yJglO72sZFzbdfkd7NWWCLaNTbIr/sz/bO9nSWnjBIjjoD/
UaSPx++phmy0ZX16k5hJFafkjMXZG042CePWyIwKiX9KPOd0uSob3JSSAu8Z4FQ/57Jj9OFnw+eN
XXurpxWMvN9MJkkGFJ0/mtoc9FsZcDxMawjqlSBYZ1Vk3xevMwRRGPepgreAlMaBGqa5pLHUK8B7
shQq/bIAf+sIgN02zIZ9Z6q+/JOlC52DiGLgkcgl/WQFmSgVhxg9Qnt/l3eAXErEE99kntYLApy+
Vr7a82Xf/BazHsl6sTrIA97K8w0HAc/lIE/wfERNw7NI6aKkKGDedstZIzEVoOP8UJDplak/zTPV
76au2AXcgXeprhK+UqMhZ6BawqoXtEWdJDn8lWHBppP5RgDwn3bLfxKYEioIw3sI0syOh9gbnwig
sbY9Nemd/yByhML72QJkqRasE2batClAVlVsz/GOHP5gZO9x07c8qvDAGOJpeni6FLmrUhfhV4Qy
2iGWXB+C+E+YF/ZxxOZoiAY3ClADdMeIWAducV8lkpNn1X2bIhAWwzYUC7RMNm5sjm5h2av2IXDa
/EtLyw37XTYjb+YSGurVGOac/LBZfgKXud2qlhZ0K6kewr7C4NxSW2lKao6EA9Vp6uTQNm6Lgk+Y
kB7hmQSNxv3jUDEiZ3pqf500bpj1bteBWVU+OnWStu0p2o+xIqTBu/va52Tg1DGaX5vz3gCMxfh7
6YaB6nI+8ysWPtt+APFfMvO6H/Kmf4MozDor80xPhVR0On2uoXzjvJbHG8125WisMhHuDjEBRRB/
DCnJnMWdJv7SOXLjfito1RVf6iW0tNGoZsolgwAJTOLVQoUfzjthCPyOah+kmR9OsUOPUMUQCQYm
SPtg6ms0RIYgwosCyrPomiY9xKr9lq/MmW0cxGbEcYUs1oza1LJoHyvs7FG5mfSCYV76pGtfwX9v
UeDGoqyLJAgHg8Inugf53Anjqqn/lVO85RV7LSlD/0d4pcRqEruC8dp7YHQggpyUdVJErim0mln2
/Z2H6PO0ORXkNtbpTySdB3levuwDnrcYSjIfLKpo1YFfvrJ+eIlZc8FERHwgmm2DzQ0/1FxcGq5a
Qo1pV6DW/E4Cgb+MpBgwH7qJCphlnpy85FphCm2c7dpQ3QzFHB+reCfYnIqrnRs+71x+ZvzYLi0q
PTmlBMZt6/grwxUC7vAMHTQ2XwRmOd68o5bWEfBezKHS5WBqowuEzoav5TjCblSkeVWrtWrrWnU/
MBK6YP5QM6t6+UjKIN6Nb6/iZJJkFGSpEvNWv5BWpDCr9ADFJV5WIoTakC88tvAJ1/0OqQUvkn9q
XvUWKRh0oM985+O5bBDhjqnqdhU4ybJ8+B33rpddY6G7U6VPo8gGduY8/0la57I8t61z8cWGYfI1
ycldrMrhGmeMp+X9zwxmm5Luaxdu633ZxRDE5+Dxa4DKW5+VkmS8veRMA8fOjBMwobqEltsYSIOq
SEz0h+dhv7IchVCFEY3lg8Rti3xU4lZZDP2kbWtWOITLjwouIHFaBVGLfMHLw5h3/mYspVrqD4fB
r6wVwIqw9cKctlZxyJGo/kQSYHU0ab7KlFohOTTbDdEasshmkkzVyViWcUGvUJZIVdbvSWegVhUb
i/qlYMgGRym1BkmzND67jPAK3+MuYLGsafhvBbCJNHJx/oQ39xZYdonFCYQnFLdY90Mr9iatRZVi
h7cWjxcVLpxKWobuuOCrei0S5YdaWX+7b5eA2fBWfIIKiEpGMZOGlKlpYDQIBWqRIsnFwxZuj8fH
BGHwl7ESEWs9UAAdCfjz+a4jh720UXjJWH19X5B0GXR4DvTSrqtTUaUXRg+HuXoTxesdS+0Y0HSj
kbLx8Mrf421T61aWRztXkVYpsBSTgyA3b3k4dX7Sh6/uRl+LvPotoUnmLXX/r6F0cuAltLtWYQ94
QN8Ff3edYlY+yJoz6oJJ7GALLfA4xSHRk5BhBkD80tMr9p4v+Tk61AKuJWYRiG3kwga/Crz0hvDI
nnAnr/3hXlIiiWNd1E3WGdZJHJJZxozyo8k/YI9ww1SLhjXEA7p223bmp+L909eVvmKSAlyg7no1
A2c3qjEi9SpdCfU77q+cyEvzUpGwubCSE/+JxQqEhTpGo3vYBQkkxRNo0Y1F7mGniMyXn9z+QKxr
2+jr6r17+KNiU8mDt5g50bh/vxCnO08H4+kN31Q3tUNhNtGZ/K64zPdeQFSfxp6WHu7kbdb+KPLG
tj2592QOvRQn6IoyODkKB75QBEPhd+wT7PB4KJq4myNSz4FphK0NxKTqKaHq/DZCeOdi+66i0AsR
ILeiQM7HB7I+uBU7kWYUvmcIVkzqbLy6E6oHyUSKp/UhZWzK7zgMRrZ03O21uiLq+ofOgfFA+dh6
YHupxglvVr/lm87K9zt1JNzFTza9avjWmTMSOSmqMmzN13mowabbq2+7QKVb4UGDwadZePoAsnv7
syjJb9VUAQKlXkdp2qmZCM+QL8108by0lYW0p3bNJz+99CKWASa8RAgKRKADX0njnhIEO2rJv7DW
RVhbUQwOp8wu60XqxKYdxRjFjPgW1QBn3tZzUoXvSW3UtAgf985wrFR6aQ3fPDVFazF8WPlpbNlC
UStwDkAzhcSoWQYiGtyREL+YuQOx8M20mq4Q7vxOcR0H09heI/zJ9N3posRPTmFp41C0qqGpd6sP
NegN5q0p9NF52okXMn8IYJq+O6RrYrS9gIF1VlK2nTZzy7YL87eVQ4OdqYnvcihBtQr1ZLsZar0q
cpey42LXsBV79qSQbjyv1F4jXesL3OVXuDWo7GafEg8SVaguSL8v2Yo67ktIdaV98mx7Zc78KsFg
0unjV08SUQtotSG3RBGu6GkBaXqB1mSFaKMYTk7624B6D/yWeBNnXQsFiczL3QzIb5VbHSmb6weO
CjqfKDTXJLAC8+EpzXmhgcP2yOf3gHKi431/kgqDMccAvf11ErtEM5v3xksvKhliPjVosqP+29jV
Rp0uL2uM7mO3uhICCmzRfi5cQcPV/Prc2sgNpXpLXy5U1iHEX7lhAnJllIiEB8SKFzIRqn4fFWat
6DTs4ewoGu32vs7rCTPrq3XdjR39smx9hv/TVAUSTwZ2fvCNWeARDBkROpSdPrLJ0O4ubFsPKNli
ke1grAkPJjn/WIb7JtfSad7QFscQkNfXi+cnf+Xky+Q0rH8DIG+7MeYl5QIHJXEwdlt2a6HJ4IHn
kV2WnWoU7ZqrXtoVKfMG+1gyTN3rtpcc2XPEZzsWWAKUSXkHrww1m/HlNliigjmWZmRyVB3QBWbW
xQjzorTym6Qx+6qd+6A4xuge/KP5M44qUG89PHwhaVXttQmU4vf0FIDxqcZzzirXZozIekY+mide
JAb9Qr2qeQvqlY4uMpoSDVyjracKDMJSDxxz/mlYA62HPQkbFcxMSxtzJD3GFDZRjvPFkPllU5Na
9Nto1QqXp7EuVeksuHqHSqV85lFM8Z9oQO5Z3SwcZXONwtzpVhd6fz+CqpmcwAbum3RGn++vLNFW
0O0eMNrtGqhEHIalAL9X19gpln2V0cwcBlRrAVOsE2JQUaWLDTNi+ioqmINQ/VtfK5PRwEJjQ08g
xYertVl1RzTY5RKvNA/d677O9HzI2ko54b+wMOnrWvvLG4Si7UB0T1UaTW1xOS2i7txQ2QYKpgDT
hOev2cfgi0hNAP9NBJfyqynrU1yrd5nG5cSAzqxnymhWp1OUy8CbkSjYvPCd4nB+T/Os3k2/1Jml
n5wIQbZMi+3YJHYocI4s0nSunoHGUVRxkJjQfAYwe5HJYBvxUb8Crfr7hwLiblDkSLEVJEw2HWDJ
3eBTGbL36Q79UaC8c6Flw2xnakvMLQSQDlbXYU66wfjWnHbRMajWrrv8cICTcvWFMLS9Z9ZECPGl
g88Ul8hwgMmHVGNZkJH+XIbOUJ6ifQRJ0j0pKG07IST6d89HN+FUbNgONxqR6G5FsPyg19hBhrtc
I5+HgB9IPJaNPXNUzvrT3PDlNlurjnf3xslDlo/VmXQ13dlY4kDX7J906Qs2fFyUr3mpeamtytl3
X8eqRMKgPCZ0y1jcwUkP5tNfLKksr33enjKL2AEIhIbxO5cXhckLuwuQjshgZazdEls4JZJWQx/v
SlxSx2hVLnhMqepYdEc60zWB6NlPJE4be+BjYGBowLEWPEoIeokBxj4wkr9MbsZT1klRWNNviZh9
EW9XQJj2P7Y2K4iNFhYoUPq0Jls0gMtgXIuLVIApe0UChCF9xGtINt/JC6HznRXowrBMBOLHZfTm
oJD9NkKmGYw4LCPLqsPJPTFbAx15tFkKqfogYySzSigKWNQ9vYp9H86jkArSSCKT02fzQLVUcfpm
SCyoffzATGpLI3P1a/Kk+mFBGzlRPwOBho7ucsF0mkbnFQuLujdY6mPLadrrzVhz4OOtzPdnzwyV
N0go41hX28AfACvn7FrKNSmJU+t0EXDY76YYZp2fRNkDyadHauLqVn9oeZ+3NTye+yQMNn+IL7rt
WeAXnUTSgEnyuZg+FPAe4/D5th7I2YM7yW8ycg/qult8+NdyZDAhTgKTyZ5e284R1t6EbeH1bwdu
A/HvVS5sQUXFMcQDPmfJrtqGdXZ+gv9I6syFkYLGXNrlLxLBIoOrwzvtIsoAlE38ltmGSiYoqwr3
s0+Sa4DRefSDOHYKRHxEMLR+jmHmseHgeiHAhsT0dKkB0Bt8wpan1Ae2qdRFH0rdfMrMtl++Rl2L
NHiRmHBOnkYuEjQv2wSYJKN0yvuHbyYGO/COMMgrQlYcOynlRz3l31XNpdTd1dh73dzWFuynV3yM
IE5j9KqZhLxxAbyufgoE/uQHT19+U9XSTOcv0srTtuL+OXflOC5uDriBUyQ3mu4gcaW2yq07PaaN
JfwjwndzIQ+46Zk59eHnOUa+leNvDedui7n5wKLv3BiLXOLcQdApMU/GiXe2BJEttXSzGuGmTHj5
OW5Gi39P4UsNwOilG+n5GyrsOAxojJS+6nvU8YeWhbE8rejljScvu0ScR7WaDzuZc3yA5hP/66nf
QnDNZndgg5A/xO+OJx2G/Dli6ANxhKpLa7ZdeNXH41ys48CodOHqIYzOEiTeXoxv5Ci7IgdIE4it
u8xL3BarFnZmVbZpZePBNbqpROYYxym7wcKFaxdMlerZgoak9dcJFN70KIlZtpRkk062fMXVE8nD
7TrdcDa2K5ab6iyETLCyns19H/G46AAvjA0iwW0vth3UhTWGikXyCRcSratFRhrwgwAW76fM8V+l
IWoRLnBMvgL1Mm+7sHFT4Xmv5s5UEn46DmjiQa8yYD+AAw+L9sZsxM6YHwphcTjHrEkyZRh78J8O
NLQRkzvE1PSUq28u+X2ElSjVDNVIk0He98reJA8+UuolURw3bPIS42MJ6pTDMpK7pbU5t0Nd6QGU
80ndxaRvCLi/+doGleQtxLWeX0hLM33/8uqNCVZ2rRth5NnPA7nFrDpLnYXBqw7J/l+r6C8/ufpP
C4VhipLfL3uDXWrbZeEd0/krTe5QXZkx+gAvGvtNDFBBjf0icK27eJSfQq17wVgqGI2rCbzAvG30
tZ8h9ArdN+brkYLncZfqoRx3fKY5i3Te7Pf4dq7Epz3TIbeyY/H09XAY1Nn/PKj+AzYFp8rvT5ru
8jeKxtU3CkD39t9BXmkyd0o4++cYcDQk3VPMqj9z0/5wiHX5dxhhRNyIAW29O+952UgxETA7J5Ma
SteAGXYxEVgWip4F0nWD4bzgrDYK4y6ivkJ0vNZObYpTqvJtNNxK+Co1kZJfvvudP5GGi6f1/sMr
qaUVuejhoMw+hhW6ThPA+k6Nz6jb0jNteoeiDdIpAiEsobvEAGO2KpBJmOTNHQO4ndi6VL/D6LSS
tZH3P1WG26YbaOGJEg3ykiw1DHNUTH575HQNYztMgI1PvY0zS1HiKmjODf9SbsyE8tzeFVdHDir5
1v0l9ZO9J744AL5wZCc46R5c3N+qvqu5ZDq08FZY8feUIdl6z2natouC7CxcEysy37tYm9ZA3Roe
nZFD1MTywSr5Uf/szFmGJAXyTgYklvh7lYkSww2cc9x2HkYbn5+HVOSoeIbIZZytCc+KCZDudVJo
pYH+nthf8xtrOgBLA3kKnXq5q1Hr21bKrt0dqog+IXrO+a4eTMZhO1jE3b7YAOUVPQBLMwlBwV3/
xdbSjvTDDa/Rl9LHmg6oKPN/+bXdlM43pXEVGIj0UL0qYXm7VA8mWtHhHCn4kIBFJ8Aaid/Gp8f3
3bD/hhNOa9NVkM9rfuevodu20Cs9+Ub3cx/7LgbUA5Z4iVmZ5XkWNfGCyI0HxmaiAHpDnTC8LuYe
C/Fo+SiINeKUc+09yn8clUjfVjw2pC9UfUN+cRUsmXDRnsgSP8WRHifo9F8jRv8LhNqL7qLzUW73
oXBIO9hJ14vcD+ZmxWlZIpYD3ZgeAgES/EPdBLDYutP2Qk+K62yaPRoFVjy7iZWHWpfhz9D2MUJv
LEemcuA/ZsGYiPypkUX9ptSIxbGDA+M20sYr7wcm1Xvo7MPxvv9y9tk+1G654KqzLyHKSr/ZMoQ7
dYEVzmjAEmWf6/2Xkv/e3xI6saCupRubGfc4XwmqKhWrgidUho7b2rVyriEMklKEzkN+pRUkFAph
n/TrRV0vEe/JnCXCE3yWvbmLuAVDdQE329dtMDvyr6TQUKTL2udNcnkMoNAY9sjC1MbUCU9hA07/
fMc4EqU2tSVJ15VVf5MsPvZHldujuzH6rJr+4Q8a7l4bVzBsyuIS6Lv2oDyMtPpvDwfB1v9qcF+c
wPcGvYOCnRbanI1PtjmDlqUmK6uR2ydKGKU+M5WScArlukBP91KdMcGHzVCthJyqRhrI2PIv1gew
pcfXAoIscLQLRJzWeFLle51MIJOSe3zga0F/GbTBtHw4dzzmvf8VGTm+e/Mam2usCMryu212J8Gy
YfOcZJ5RPjyzD50cdMZcK4UXh2/mYEf8/4MB09lzm1D8m7Tv2ekL1TljbsS/ksxHwK+nurm3xkvV
Xs8lekxKQSuGTRMCgg3D9iIEF9Zu6y+c5Eo2p3AAQ8PccEVRBrSulXQdfXEFmcOYWKW7D8MgMAtQ
KL47mVcGldzDolLidJsKC2EtTbQiveHZ/Yzeru9B+KUUFDY3eJkE+Q5YVWyLQt2BRBdYNNxRZNF4
B+blAtbD19/+MLJ/s0gUyM8lrhisi5OSFH2mTThkk6UMTIK4rg5itqkqXoDOCVjgJeQU4qZw4hNe
J+hZmIqkAUCs25FIqs+TbMThA+wgNFPUyqT3RZeObAmqJjSjOSMkV5j0wn5mnb9KbPD/HZduz0yz
Er7Nl3Tm2CaM/HRchEea80XqV6B2/L9JU4O09R/TKeon3lE5e+36XJpKzcHiNCwv1DzvCK9p0wSw
VR1/4CSFdLgOV5Cae3pyCl/yM4+zV6703/HDhDQvGafYCZiVTWA9Yl77JB3tJ+Lt+WOLclN4P61Z
gpRrAypCqiclAXf3pjlnkERum4OFUgvQGntULRAuP6PAlqj6FyoDixoIuDDPte6+7xzbRGKAiqTR
IG5yi9Z86yRlfGPfz8DR14m8k+6rYNKEpEXMlt0fWUDkVZHtKdNA5lo7KMuc+Nt/p2ztR3ByzClp
4LvovgQkbOkmps68UpB40uZXJEBuI/gV2NUYqski5MyrYREEpIMhbJYv5btRgSVUWFuo70DQWZ2D
1lFCDrUDdRu9Gmsl5mKsJEimJj6PCZl5lL6Y33k//HVBtl068z1p0NVgFif3TR6oSandZoA/6HbI
KUxXQ9Ymg4vlXTeTeu4MdFyANJDBAfboPA/Ee1c61oAv39NMHLX8EBOsb+eGewcZiqpGJ8yEOtqK
9+qZeSnwwxY2VoimCPl8f2bmtYgUJjNPXEL8SQ+vhf+jKyhTjQB1imGQufK1x2FxO4oSm5bwDV0u
ETv77ebG3PXG+mSUVXdCO0pecnCPWAbr5JP0hkpyAb8BqquShBLBLmARkJpd61rBc8IuDda3E8H1
pvX6/bS3kOfXebubZ09Z2DBwv22TUOuijKddB2A4D+VmXRQdLKp3UBkmepu2xp0wVpmGkDlLdPPl
j+B+CdGplZ2Et6oVdbNtuwc7f68jFI/hS4P4eRBOuHMZz/f5cZy4niSpOKKYYE3BIk+B2WwVXeeT
Umd1PfwHgxIBGgkq/vMbITV0jk8+FG7+fXH2pmsNONZPQNxegeKSgKz1r3cdyZf3RiYICBYJKi5T
pmwulTOZNkbAkDhoz51RhVdKLTqOqNI3zR5N86DGph3ichnoyh/kmM7LXaHTJ4dLI28hMenrpLmJ
eKgCc+nFNsbnS9nOzrUkKC86iHYWZk31PPh2tELEq9aKC63w6HUewXO3KIii3+MQzF1aYMpWrg3X
AiC0SdjBa97v0xH56pbqUj0AT17+saNIMHuIkXg6MTYSRVBbCIQR6bBqO8UDKZHNwa/XSIaZg1g4
C/GyoYL+enuCqnENisAfGE6XhwF06iT5WnkCxYIwm6O7L4h52xTd2g9zuzEnLOyWdPPU2QmjbaMA
ZfrdS6QS06Hn3sNo9rsF2tL2QQpu5QSMDKd3TqzV98MmYZTniG6wwSftuhMGhxkW8BrQI+3qyKco
R03WhZhvu6TPfzFgfBKyyltGDa+y4nf8BGZak1c0bMOPe4FT2LxWgkvr7LAevMIdrZWxhABTZ6Bi
hZTWMkpW50qHRAt3MzS0jqMgO+xftMcE1M6ORD3C8gOecEQFqJ716UwzEZ6c/LxExnTWX5uhBFAu
P+hOgBxnN3vc7KHQwnmIuiR5bMaZpqSaOhXT8xrfjIvHyGtjJyemkgivgiOLGLnh9nJSVG972eSv
d4oLEw+yIiaR5H2Z1ZSrsUsrD+V0+v3sx3ltTc9EpMSar51jIGcW5wxt1aM3mMAf8JNwMvitMtWv
KYgtjZYnlAGOCqt/8p/4mH5zTm1S+OErVWNwRGx25L4B2FLO0E33+sI8Hn6wGxihHCeKmGCurB8U
32oMWEizDeSgRg0qAZn/8XxRhUOg2U1uJYiDolcQTT3v3fqydCBASrF17+5TdErNJkexpIH0NRC9
0EX0rbWnvD01e2kEb8OUhipd/quJGFw9xSCEjsfnOkmuq4h9EFIPcspNZr9G3nm3QMuy3G5s3yHo
MKWVGxr15bdwpbOY1GkjY4DkAPa4vnqUsPuqgYrPhBGouMxpbUZKisCTP6wwnu8DakcU0A7LVxic
hO4JDV2ZRLiQAP/5m5HDwJm3OvDXWWc3m8uTShciiHBe0NbUC8MqcFdP1X69+8Cxm0q4rgQ/T8ei
PEUP3Iir/p3Vd7WJY0HsfBuH5e96sv6Az4UTto5/Eoah66FMRVjd4WhJcHgzjh6xYfjClK7Bz7eU
KaKipx8A571zy8yY4pji204ts7DEykkC/ugKAOwjcS6HQn7yIjazN16g+zJBBEz52zLIQBy60jGq
kVQoz6a+tjcX+nwEaF910KD19Yy5tXyfm1FrpOEnAE4AACCWE+LmPuuGHEM/6Di/MDzzXMK8WEqO
5HVrfY1BSt0BDayFGQ9O4FRS0f9zqqukP0ZYHXyWTLHoDumGTNfVskTkWS/+LtGTtymh4bOts6h9
hsvYkLwkttf0lgrw9H0DoYINnL0TW6q7rlOLGfWFX5twdREEgrlfyGQL33vfkzQNY2loPILQUF47
R9G9LUgCJq5HUaVXdCO17nI04SuFVHxeIlBTYfcbGv+5kzXs9qBsrLvD2B+q6TcRlXVjM3eQVQ7w
D+PaNkDGBIdj6ZQJ6O6Q3K8znqv5rAq0/6s/QqPVDsokwg3kBmtxjWNV6b6LHRUHk8+r6W+cMQgm
EOeJmQdqj1VCe4fBf4GzbGU0hVQ/ZYEKPtI/5VO1+SKI17PWWbQrowZisnRmPUdaIvVWZoB0IvUH
DyH9PxXDyOzdHbVzb6aL/RDS5LhvsuVTKGpqC9aoqzT0nDd5UuPt20+gV6ayvTZsfRRMw14VIfM8
48E3LHMj782+Qi6XtRhL5unf5fjd4argvTDVzdWNkrkNoGM8XcNAVdFhH2qSF0niGg1nO2l6+XGz
lMlvME/KGurqYM2eqmHmYQ6/bJpqXMInxsT608OTey6EqqU+8+CiET+FoWDudyMNF7Xc5n97wTW5
2yPQ6bUt3B3hhF7j6Onf6kT7rbfWZAooeHOF4hVg345D5/uyLnmmRM7ZWt8Gon7YRFYvwN6VW1UM
fN6PovL/Y0sCEixXE272SL7CyalSqNBUZ4GTe9Nthgw+Vjr11B+ilkZWHaAp0ZA6zxm5uq9/JEef
mGdww0FMStq0A/QPi59kWe2h2PUomqfwphxeUy6xcNGz3jgnoanbROHl0DWEcZvQZFh1/qCrmfQs
oPgK1rXSFVfaxl7F+D6br00fV6Wm44HnOkOZv/EScGn1U/hAEjXRfaPDxaasLGb1xrMX9ZJ2DA6I
up5GHdpyouv/pjS/6jqHbd782PJJW9aAVLew3T6j30VB/jS/7lqO9FcBk4NegQlSUsO+eVIUMahv
PdXGhWgBzQDMk5wwhYodTydPDZF4wvyoxRmz8Cpsjnuv1Xu92oPZGEA5EDI4DU7MS7TrxULNtGjX
Lq/tnT+tnJS/G3xZYH6U08Lt0UOWJGmnp6HffjUjlCNuxOSXGo8fGinR0T1wi+xEFvTtqT6iXUMs
00DLN8+jDyK5OPua2JCJOHUh3LUq/6RTLxk1NCTMmrwxOblTxJQLJOiyURW0rOqOiQvF4ZkKPLMn
Qi3tFrRyl3mfmr0K5YFsoqtXVM1HyTLtf4H/y5P/9DJJzN3hzcZpzh1VVErlptzKf2OILrAQl0QX
Y35emxTL7irJhEJiEyRSswKTPopbXZfSVrl8Ac47gYZl+C8Xu4GTbTKrqNugmcFJ8uX+HbycNssQ
aPsCz1woejz1EDISsdc46V8g+f0wuAO8p54N8X0FSuRnB40xLeP6fARGPuQSQyqomlAz8BH8dKfz
PZwhNVAeQg6rBtbPiyGRMUknPRqVRTe7TIRN4CdAEOQwaunG7mEz2GzC4QUW4gg7/MxMCRAgX8aA
XRnnnsZhMN3q0/GFefr8onv0DFzsX4/N+o9wW/iUTkFmh2n4jDL3J9xuecsOmNci4016xjM1RDRR
yKsjUOf07jkdCsihInbu1VNTBJak9LSOsWgYrMVwoWgjQaolfbo5yaBh+zdNBBFKQQp7t7ShQuc0
mUvSDaiUR5VB/RLf9G7qwYIFVjOJmw6e8hMXghuMxK/vtBpb9h/qj6oRevVzlgizZnPa0A5KSOR8
xZg/rx+wVow1/YEWHtY9Q5Gyb8woIJeQDCZMtap/ukhczh8zZWNftpkWUr3jo8qBgehgcV3p5UAP
IuRCHjjb9NtQ3g4zZ/yPigupfYw1lPW+HZXVZw6yaKMsnUFiP4Unp1YDk3Z8pQBFhNKPISa+2RKl
69R2vmru2g0Lsxamuq/aVOLeBEw/RWJ4CHpcj3Q8Yxfc2/D8+YpX47EJ9HyjAxD1/qCXwP7P1Xjk
OSI2/Li/nK4Usj3CJCECuujB7QhRPkRxo4sf7dCJYIkWe1AJ6Bkm48cqx2DvFxMfjV3tINkHq5mE
3e2tp8pQXOENRbRkBBzb/4eTTCEhPbr9AcEfZUqSdFBOaa2bTswp0ngJOIff5jy+/HbGLC5ik1he
h724zkbBJA71Pk+tkVcP2kPk/qYN5NuSItYXriy5Vh2BKDfmx4hUrKwJuAO22BiB6ut2zHvtgFO7
ner05HXMQyeX/XHMzPSERTshNsTGM2ORmjO5CLvppbIenKeRwuL14IPVf7pkX4/ggfv3DDWGDN2T
N0zkcLafJHAxAin14s3eAzcM/V7/tPz7yQVrxyj8MC5qjkSdwXHy01s7Yg4Au80j4IG892uX/+UV
t/hO0rBy0FzXFK3jrEbM4ze3DYkdMaWG5ro9K4VjmTi78m3alXlxNgxA+xHeEIN9Rfnl4AcmDPVZ
w8F/6TSEasbRc5c934Lc2z9FHAhyKi70CvzPl2iMkHb0syIFrVkPNe9N7xC7oS5PBqKMlJxmaF8+
w4uY2beVGUddA2kCgZXnQr1WvzvfVJicaFGfWuROEqg3Gf+W2v7DgJv02HOSK7LVdTqsv4lijUfE
5pHMok3Q4lH+IMw4Rx2MZnA4CtsB+vZ1341vStuzYXPn7ZYMhJBAHmSmVpVKfYefoy/NezgeJc3t
sxdDBB4faZMz87+LNPjAQgE7nNI1me8TZPYfIOgB4bfQZDA/ohxQZ80CIejgLTJBtD5tzLrWL7vR
q5S9WcqBvhmnt2ObaOF7Q+y2QQKjirMMLNjlTslN7nC09a9OF09jY2HOTgxuqnEaNJigF4FyRcMV
Gs/9uEW589Q3Anhh1ccMbVVSe3YiMSwMQL/3xOySfTRdT2IuCNiy9pNMQZwNT868PZDC+rhDbm42
u2dn8BZ+mjXwQZ/NyiY+Xl9huLCGxkW90QPC+MMT2Z04tQFySHhDllu2aC8LyCsLuNg3p+n0Z8Uq
lBNM6GcThpBQ0xHvxj9COCMxKmkRZlmJgKqnv1vToH5l6VoHnEKLZK8rPGAYIHXFunZp+AxsJq94
DVf8EzwhJaXVGeI2WVIYmSoPi19qCBnLyY1wXvOd1Qx26Zqf/tRBQccj4yuNc1B6N7AyXDO1nzc3
IuTZD6+nG9ubLyOR2BzBGX7cIqdDyh+J/IwnF1pyIG7sKPWihu++JNPW5GCowk44jjSLwDfoEyH/
evmiwXl/LlSoLjKDQiOCXCCCH2oI0w78Z5hKEcRKEmR236GgMlUMDSp1ESvj5pwipgIGnj79GqDJ
q3qssvsEbQd724UjvAcAh8fzg9NKKW2STK4g0tkGETubbilLPnVOAH8+PFr4QQqHGUsE5qtxXKEp
imlTEwVYA/KhG1Jgne7efoA3yqyQoTH9iMd+TfkZ7VK0ZyICYkX5VQTnr2rrqXSEahuS4P4PUgNA
RdCSUvSo5BuTrUiUogL7RXXfv7QECxB2cHYNESwT78PLhYRbgu9g+sxAjkSfPdcVC+enbccy1Ny/
axv73GI/EdtU/qKrjH6ppwTqyuThCekpigY9RcK6qa7oIanP08EMgy1idRGfHCogLnIKiowL4Et0
lTzxqRBAjn9Iql+izTbiQ0f28QIidpN3J3YbrYn4nNe1K2jZZFvX15EZ+r/I4iIOQ/WElomXUHvF
MrX+zRudGhERKqoaaVF8TvPSiGfYPkWnlAoBp4uO50tUJrFq3sJ3d639LUrFRAl87Y7rR/FbQZC6
StK0Xsrb0KfdLPs9M0iG2mOJPKxONOkpdSFkcWcuOFXBU1Mhviuj0TQwy2LQwFfXsGnfzJ2AjAJh
2MB3AUKVYN7dTjgwKHx7VN2EricLkxHanQd4sO8w0qosNqxWL50feSeFPO9U85N7foY3LDptnOaM
ETAiY5YwVXIorR+X/xeGBJ2miUhkU+xJO7V4nC3IVWmKthV95/GoNtvmzUMzeygmKmEe0MiBsRBS
gVgrAkUBFcSxQCjVeNa5fKo1w+JMeUZORS6XWF+wdZQp5/HfMh4vYETah8feUD20439SD7+iQxS0
GHNJ+q/W5sl8Wlb8OIBGNTKSHaU1BL35XvOQHFkgQP/mAwyrQ/CUbP4m/cD+Ta32Qsy6aRwxCoeR
vr2SEf4D0aACldI269foZwePdB4DUX6xY5JIs1ivShyCj75pBHZvxTMHeSWyvHpQqFCaH7u+g/WC
WQMxMVd9KM+Gmww1oQCDTXBhTxWLyl+pDC6NlQROqyh0hksmOEi4S8b6PkpHsG/3x6VYYU8+RxM8
hScH5NuA+A5e/gS2zKugFOMiKAEMHjyzmx30Me7GQCndevqKpQJCoOY6QocAsFSujRd6cOig/B2B
mpIWIdA71czhktdkyYVte/+Mp5zqmx523k2zdHNXD/PJoHgNNxpSg75yid6+HqKTmYb+bmFnxtB2
CH/cVvVX/9OQ9GI2Ih83G1wvJCzVLzc/EygBl9IAvuw/ujmMPivwSHA/Ps36IaoHL0dynGgg9Wq3
ZX/SEvQ/OVMkFRzxPT2FFd3ImEJ2lo0VFYqdlUqEygWYD2r2SUllGfZHWNPHtTVPzkV/yfAiR8W/
RONiYuPjTfqaAVZRyxwDKcsquQFrn6TwZVXeKRnl0slG2LXoaxS9Z+6buEstDdRWz05OrkcmSdI+
aPvmTq9vNTvACCirOI1SKk+xLwHIpTOLMPLQjF8HWuaaxDPZ9ocqj6Frm2CQfa1ZSsqnhmI4Huky
z1cZBBVhrcZrxxDfU4CCj9JGtNoGvOc5aYipXPeLuJDzTlikNGou5c5cyv/HKSoQKmQf5x18H1ch
pmbcqx+uK8AvbwBe1/0t/P0b12GtPs5XZzHlBpyI0HjJWhvvsujn6MMuZUc2z97q+40hm9nIBXzt
uhEATzDQmVUntv8Use6/nWay2CITwmuzjO/8fuaEfu+1x6ivZmaVQb8ecRKOqj6LIhDlaI+4IgHX
0tmSyrEfD25xOMuFuBwZg0XCZaRT6jG8qQpiSzx7VyOBk7y+VtRVQVaF0R48sxqFz+M1rqFZdwSF
dxWbaJrh8iNzjBtMLZA5jEpGDxEX+tjO7agzewOiZ2AtafnF291EzbRqfO9oUEGsJcnXodTr2WG5
08sU4+X5ZUlfKCFhpTA3axI5aYx6SFHXUcz6WNHKCnKgUVoJGWbCNa/nRzFoR+C9f0ujhnS+ADmq
aRqgA26ZZAhL51/DgGELiZOPzEsYQi31/VGRvArSTODNE6VWmdt1WJQznWnHoKYD53W6sW1TTbco
THkPhPJRke3f5Zaj1OtMR7/vUZVwpcYgttwC6blXUChEHWYjuLQJNERzvFIV+X3N62FjTPEuuUbe
fMwuoh5a69suJhNHo3PSg3W3hdifCldjKAaFJmq3acbA1ZTVfhD8GOB+pGyAS9/tqQocfoR0XsuJ
/Vf9XUxVxH+/B4ss6/TO/NnWI9xqohfXZ6lkuXKTok6HBRMATbBKg8QlMpGikqBt5gToqiwD8OFu
rFfkIAeY5h1dxfJQb+PMQUzKQWLxqU/CFzLxuWhlV16v4mG0mEQ2rYeID0hIXRnBh36NU2xuV4Uz
a3Wx6N1BfBzvFQmciGwsM1FAkL8FE2lmmi0fIWP6/RjfcDH0nTXiIUOvbLDepteatHEAv1LxGOmr
IuDWuoIF5g2Znt7Ty5IRi6A7NZkr+028pMZfCH5/OmYpVst1V8y/FPJ4eN7zk97vfBiKuJZUDdI6
YkPU1/3BGhDocfn3xFXMGEZ5iU1OGKy/s4Ls+AyQ/UEuLTv1e4GlAT4ewo27gm4DSEDYcAVPtUa6
mJR3YZHPbmAeAsN/ZtDayCNFwFAr1znqxPN7wjbywqL5e6tQjBr3U88GwXJ5eMTVHRIO0UxHn72f
75+yLkRaMKRLdQ1sKXCra4+SvLK8t4Eo+9IS/D1yFB49J5bgxewBNu6j6s56cuUejNWFvGYoP1sg
YchERSdNlfcbfgWDIuwTN8aLgqu30ISkLtLfaPskozDT1jU1kgE7wyxd/+OMqy80ryiva3cUxVha
n+Ffx/A31pi0mHhSUFfi7LYK94zQpPJ+TzHk8E47TmjP/FGSpUBayagV6xkahybDkyxPuXK4nNjR
79wLnjbzU+nc7Zep37N2D9tDSQMgc5AtmEPBLHMI3kCXsMIjM+fxQ05XAp4fChj+MYpXkhAQyTqp
k+RyWdoiuoeQ2nYr5hitARVkNYNbSYBfNgoSCorUyPhbOKei8r3qo4MPIR1XeZ78zId2zQuDCuPj
Cw0XRRY0mXFpvhl1Qcw/S8GKO+iGrJzMH9y8BMCjzkZhzes3o7Qgm9g4z9NeYmQ8sDdLuUz84Xx4
nyIeT48gb0+RAC9AhboYrw0IiF8tpDmy21/E2+YLjep1CAhhAQgr6LQrZYCd47p0CeCW4NNBnfDk
+irwshPqn1BZP10oYl8IAqDneLNRZQN8sUTOcXVFrnsDapYE2HFLnYvS5DMVPgvp5SjMdq4UBuQb
d2yn/FQkKWx2nJGL/cXJNKx9CCo8E0WsVAkPqBsej4dNNYFLR/Oc3IZ7e56IJejM6mxrG1UjQnfY
8Pl/Kr2WUQgncPLJovBXjBPnv1uOtt6j2CJTir5cw9wcTIrNfY73ah50D3WnblKYG4p37VkiELXs
xqVTJc3ghrfme7NtHzgm82tOiM0P0PRpb9N8C84zGBc6cQ/cvXa08j7XWmkLFgc8JxNOVeFeRR9S
0+W3U/qmMqOikEa/F3HcaVZP665oskzH6exOP444tEihPAZXA/H1Zdgfu0ZGsDpBeOMgOJ+0XKq7
Pmaw+BvvdMweLUZ/jWmt13yu2GVTthoZov0UwOY/jQRscAD3RMnE5YGY0/iqqnJpte/5phqRZ0De
zpRE/8G8CAqmJx/0rdcZoNWB2Hk7pFIVaTEX90ax4l+k2UQO484dUuWYRQDkuvVafllZWkc84m/7
UtxALX55IxjQPTRsUSacHI1gZ23bC8+wRXcf9prZ332R1V3uNeUSV4a88iQGVZ78FnpJrRD/OHNn
XYbbTUeZr3OpCnsB8oEXpE9HmxGmhyvpOCshkpLufqrgUw4wDJox7YHJJ+8s8yib0BoLt8VDEUXL
dV2UP+0Hqy4cudM23EP3tACkTF6YgtSVUhMTbccb7QCrNVH1YAVQcRP7OE2krf95NFp6dW5cNynq
bhWMZzaytxG+WckWe4nMasP3aizYU/0S/6jiTUt13KrKuXASGFM1PY16opZNMlld1vz0CjAFgJlZ
KGzCCylSi2RUU5/4P6K5Ht3g+vXENdo2/0Wx/veCxvfXtWbX2AZVc6V7KR/gzoXdQQXE3uJ0FrgU
nYe2UgtMU5Gnf2AhRjYM3vro581xiDnA5OLVhgbfyMZPm+i0mAvVkry6QqaWBjYyMINOu+zrg7Y6
ezN53fY+UYS5xrHKGgLUGFgvFUZWWtA8LEmYSXEgXldSUYw3r0iOVZJqWa680mjxVbcK54peAyqZ
Px8W4lEXB5R+yJ8c8zhZBnWxWC9aTQTtfcQzMwwW4A02oQ/4jy7P9m4EqKcYWfz5i7N8bPGT17xJ
WO4FRbeox33lA4xQu19SgPrcWvL9MSx9BBSrNIi24Ftt5GmL5+6Iwe2KEcDRpfayD+ioCqfB10yS
BGxIyqC8L9MsIgvr3wZ/lq2PbF4ZECLzPwZvZr6Vke6Ake8Pldd9/+ZkzXCJPzfVXcAvlX09QnkJ
ckAVBzSYTsrSU+7MbrJjV2QwMkrCrgEaAgRzd2k0dkQ9LjzTnBy4eaR00mhmdDyUJV/TtD1yg6lP
S9uQVR9YWS3Ro6Qbsaabx3G0/5s/Q9pcLrfXnh7xiUH+JignC84BAxQCZkp+d6YnER44I3UatXzj
uVqwtRhrfRZf6jb/WUnbCwXK+rZvbNVniuGJH5c8gnIQ3J1RIFmQ3iqgh85Kx/qAWjMGqKm+6Fi9
lknYeR7WUBgIBhC7SXym0CxEfkHkOJ7XLXOrool1eUZku9mivZdhc0EVXCYTCzFxREDs9EUqwbqA
Sb7uy1fLwAf3k/vyyvDydu7X5YyuACClkkGzP1Q+/+D4nZi9QS1GW2m5hV6CP04DNC6uWptI9IvQ
LqW7RS/6LWlT3DFLNAnf2Ku7AhZbWI4wsgjXjZybJu2CVLYUOW7S4WwPbDvKJXcOtNYQ0YGOMsmr
vQpUAFqn0hDP6Pya0g9PWah3thsGTHaZ68K+uEJIVcOUe//TFmdnHkgzgtMb6IyvpXbsglqPp6Dr
NbsiK2IEFOp3sf8yIKQbKMFSi4Oj1jd6DJZL6DIhFGtaekMsSoieWg0Q2U14NhqHG4+u8+VQg9JF
qeY2th5eI2q8SENhaB+6awbwA4ChcTj6DgURi7OJevO1J1r/QQVQkdVKDpcQjhAl8Hwoft8vn0Jq
Em5bQNgXXxzg0lF4+ljoLY4LHEPDIhHa7ELFeexIusnE3dekl6DGh/e2pipxRBqNqyXERTr5LtDR
8YIHptL2EJTaDY1idVBr/JPeQF7bAoPY+FccTUJ7TT9jMBGqF6DXobIqUcNa6Tslt5wHXrsU4DNM
GM4zXLyRLU5pv5gLRGigK6eFvZUEAhxL2h9zMelykW5oNRFDjvwGtlNiwJ994q2FQT9IidWD+Sj5
1ti0hIRtbvj30za5A5Cx4JUL8pRNQ1pKZVsnL9/c23bh17Gp9Ul00f2TWTmPA0lEKOW/J2d4JYGr
pj2RCbAjZ+H0/vW1YsFZq0FAL7zi8FRgAgIPD0d/ypBpRXT2aBw1NYpaMxviuZ/mmW/uN7AkofFB
1WAsscVaxq2tMD61h2cqIcG37ZvBg+ffHQ5641l7mdG1Umv7PSOiPDDj//RTe1s2d+4zLG248l38
g5Nnsm7gnhAJmvl8ag3WVYKLn9dBsbeBH1dQOoY8hLznjywFN9g4hCa6bOuNzBV/j4MrJstPhLlC
zxlR1bVwbtyLuQBge48YlPVZFlY8igbuBGarVmF6I5kMJ7A6HA+sJfrJSnf0sFJgjRDbYwSsHRMv
AtbovvJxfB/xc9nN+mbtQe0EUmXfdUG2c5IinE/M9YAVMZLOLJqXTPfdRa70q30RoENr1SQo6+P0
/ZErbM7pCwOHVytphavGdAjG2f+U7C9xCLd76w4xk1YRfVLoCX37Swxe5MjzRkFa1uVN9DYwT20N
m+fqFul+mnhbjxXlwgdjFs8e2CsxXKUSuApxTV/N6EAxavGS5UfyGQznP6nYxDqxqiw9zwkzG0t7
cKOG7iQe/c9nBRWSJYx5CF+TAJDJ+vN7aguQWNXBWEmapF4n8IQLbGA+Cjgvu/fBvFt6G4Vyj8fX
Ht6KOSM5hcufroEUmhgMPatsjNv0WS1RUgw/EGWCVoshZ51GrZwm7Ok52swaON9ToHEpyS5rMe+A
RaZCWi5AGiUUtLxrJZKNW9aCuJaGs3XH2Jn4o6VPGeRxMrnyGMkCJof7grgF9BqBKbcJw6i0Mnx6
9ogYLYZPI1Ld96VfLHMzLz4osxZKOO0jGlYUHG15KbcfWtjyykeBPhnmmADSysZJRvhzV39KQXik
AKI/1Ol2bpcJxmFoJKhWPm/G5Puqo1AfAYu4+r5Bzsd+OctL8+6xcKtJEdkHWZAXCQEVwkgzIMkm
7saV4B8vHFTIp/oMx68lU4aNkPC3uUafdUzCOT3FMCTCtFDDs21bWy3mY/oF2qrE3bnFzkhuaEno
cZ+Nq2As4gwkP9pqBqEn7CDD1Hlsxg6dxYML994bMLfbT5ETS49C+shrRJhUUSlfy7PHQZmj8/bX
K65zFqHUqqPQIuwbagr1USsDuOhXN8PV8XoruobputbNJADKHBUihTWjpAo+kJ8D9v+kKdzWsoUT
w6mKOcZTBLMDIo/pLsUDrBfptGbLVEK3q9hU4cRA24sXX3BIldse+6UwY692nNhHEXlD5AO0U5Pm
YCgavV10CsZJKhNEjXe11NrxVgQfccR8j3x0hbcnf0U8hHybl9XRSWCHGQpPyVfE4D0yccej2wqC
AbQ4qI4u/OvjmzPCrNf3fmcFbc7qO4uEJq69Qfgw7UrxCeVL+k/0h6QveuA9VCJeXb1UwX5DOqOU
NsSHFSkpGGLVkqFnZx6cVbLkDTH9jmTzd0cjDN9ZKGJY4LyNT67odjwLMtOFOHWArESi2s9jShwb
5nOytjA0EsM4QUCMdkTwGnvoSJvK4hY0G9ZGFHQ4ohspI1Q5+jF+flLKuZ43vCyzsXNAMDVVHgi0
cEyzEVkMsHGe21jmmDDnn2F2jgjEeXt1qLzjSIBITXDVhx8IblFUHb4gdrcsOPr8vL/HD3I5OASw
GRIabtIoGNZ8Z4gKPU7dwTJ1OVeuYqGh1ZNJF7Q7oj6jSxSyFIUbr6pchHqozMu7MyUGQQGiihzh
0rD526y2wM3c6frKpgquMh8FmYfOnUl+a5d8i72H4S0XKmpznnv/XOtQnq2EZ6Z3jZ4DhUx7eZ6y
sOPRojlfNRW2fg1cZd1b88PdO8mQS+cWX7uEMps53s7YxsuR1mN7CAb3QEM4lMh6+wo4FwPv03r/
nwei6Sk2XLT7+Z+nYRbUWXNKllUDs0kVUH5/WbkKZxhUjUlHBny59dyuEm5SLwmK3wnbjMJEu/ar
sonxUu19UsvPTResxYBvyWCwBnL4svjaryACQlyehXoIccuJUWeHwninjDLmd/1FnGQ8rb4jXFmK
OvP+xFYSg3ZCKjeRl/gOolo6m45epC6gODxHBovp5OByc15oLqXgiQg1micJ8DohCCn22CPM2kP9
/0k8FyvXKECqQF3v0tO2l89BHa+dU5oUXPdX53YV4yw1lPMtDJjoGwNSdhs4L0/T1b8tpWBWYaGL
deqsaLCGEjekiWmRDCSQqcY6qNXtrvI1i2IcnXz6ekG23VIvcos/rOuEu/mhHNzi712ZRf30R5K4
/tRJ5hh5DSAmgIMYAHPj0b/hAUpc8cYY+1/9PPsFZR09+f3xkt3YUGumcyIPkk8n8ZkGehC4FIH3
uRYudO3OQAcyWv59kvJZ0dSXBTw7586eOFPcMUhVWCyjWdgweRiyTUxYvcutyygZH3fEEoMkBIlW
ypbfpeetbSYT2KQCxDLPgJ5UUpW4i6KUfOqLy0RPREeJmKVzLHx8qH0zgwx5iJK4c5kAZ9+WDv1d
2Fp3cxfArcrIgU3FItr3ZTEJgLEQVc6AC53CnFRQj8nfq7YuZSgwRXyHhNQdfDRPl605PKECiSFo
M0tpnMd9j5jgP4fj8T7BnD8o2Er9fWTaBCiu7h8GNkruPC+naZvQ/h7FTFFFwmlvETdFI/pMvnRx
UNss+t93GqElKkrNCTf4Stao1a/OABRdWP5kMWFsWYcKLSwHeJaawKsribuYidd3igQ+Zbm+aDBR
s7JUyCn2xfOkNOZdtfJn+wigBHivcFUnIwYxk2GhvXbp1EVh0ML84Gr5ZqCLORl4k+Bwni1bluwz
xGq4oXHSgGL+sMnT8KfU4Pt5t7egA2N7cDvrvJAhImInxEKA53s9H1GexLHuRa3qej/1IEJbOLyG
xHguXJWyBdQUClSIVCI0gwaLgPWKNMyRZwTlB3sfelA2MYtT1wYDFuk3DAugggb7jX8hYv0OKgyr
flfnk2Xs7SKmsjDqCoAv9Yh5HGKzV4f/a8vnAe6sOzteuM+mgh0/8F65S7puBp3x7adw0+zmSEl0
db1S0JiNZlp4k96+G2oa7oWtHXz6EbERpVDHiZIjK67/lLHc0zYn8GTh75M2kJdbFrd7EXST2W6u
AhLN7WY0nmVcjpvmQabrBHWK8IunuHvk9U1dTYwEuA0NV3ro7YHlbF963DkbiyNnfRj1gItZcto+
zs42+ktmZXzveBxDiyOZsIQP5yRg++Dk6Uj3ll0whYR87aVBTqBVZox7mzddbAUo+sxqO9+1cR1e
1hkLj7EeBf1p1PUVM/R0mZNhzEymy5JACGXxNLQhYLjAfawsmEQSEWcdW5Jlfm/lR6ssncUfwUVf
5lmCjtxZrTf6JANSt2cftsVOFJTPcguwXw6pXrx9/+ijUMJhAk9ZlwQ7IxxyDwIdeqSVWo+jhy7r
TfuVxZsvViK7AEUcyA6tZRZRD/H9Qzc+71s7eLcfg9eac/bAiazp8hru4AWH8pokITsaENQuZq3g
PZVpLzk6I0QttraRAHnz0jSUD7bSOI9gRvYh0g2X/Jm2IF024s0cmlcp11JpwlfzSCFFKpP1gzP9
rJhYpdrAX6U3TUqg6oscz03deWFL73nOHxo/cv0ndOQF3fjbhGN12uRw3yGzImfufOht10oihUe/
byXyJoBATUuNHlF8TMIs+AJX0BMzVLFMBubCbRQRRFGIOGIbPZKRfHNRYZ4ANfkm0t/PJVzXxlqg
VOOcC8bVPd/AlQfsf1aRw6QMrl91fIFxPB630wpLOfSpR+CnT5kkKu+NmXigZy7H7DTZv9bgXnJ5
A/yvYVk6w6swwDM24mLhabvb4ATXoOAcfYde4EzWr+WBaFw1IzRRJTfqpmOgXKFOKTCQJ3xMYg+3
0deNQOwjqDbR35j0pEqyyf794nLtS+7OvcAAXBnh7sszJYuaxDd0qOZybToprBGbffEkYILLHZwW
LmgJxS1hTtlfhu7GTfs2T2/9baXDA/I3H8wPh+wv5axgepdElCd/Qqq82M2eOlOKNnAijF6a7V0F
zjgKK+RjgXx/lWbTKJVCIxqUJ/XaI6ySKnWGtSqrFAleLAJsXFGHvQwaV4VF5o1+pC7KJ0Ol1Fa0
ILGzsEsHbDIypC+GgFYZfRGiHaHiLSp817NFhgULNviP7rMaP9gE01iqnm3KztG6onQP9rDdTmKe
+VEQjOF1cB7Ti19cSiaMowuC/izny+o9Ea66Z3Ga/IqZDHoRWUy62Mk/HgGgsko2I4+3zlsHKWB6
SzISvDNXWusmlXX5BmBRVY79UVtquVxMuw+WkVEmD44AohuGp4EKnMJizG3C1cfked1aC1D1oXDR
+hN7Iw0Q3o2BioXB9tWT2XWRCJO0vV3eNJgWFj3ZxNWIouKBIJ1g7WG1wulcqmhzDV2u6d8vtlR6
eWQOY1UaqPJiOvgU0pZNLL2tAoaM5OTCJcS0Url5DTIJ8t9fNJipPhleauRw+OBKfvzwUvi1kFQZ
DXJHrL8Xasf8bTbj20NHEdtW/Om3ccxtNyh4yytV2P7Q3pgB3GGHSLHHTpV1Die/+A4zqRFP5Igp
mvL6FFMISzd1Az02gq8hQy/GAsp9vXVFjByJzOLMAH6VjwLJGEtie/oDDA0EC71CJq5me/5YZWsZ
F0PJvWJGc+SaNv3g2gOwVCLKeVVtLCLzwhTyO38LAI355nPcdybmeAOBvvD/MFpqUMnCln+EgxCe
oJD5iHNI3MKnA26gZjMkkijXFxrPKhX322mFiAUmuX7QThw/7BYNK9/wF88dPhMOqzk/sSYc6ngr
2zmjo66iiHwhwFPuFX2+rDrBxQk5OKvddtCn3AHOraUINkDYO6CqIQHYh3nEWnIQ4hkTpWBSXvTp
Ol9aHfL9zXKsMKSYXox6OaVOUCjdwSfq54aj8qNYLs4OJ+D3U6RnonobOFS+YYjvpi342GZTsqPI
I9nGKIhnk9CY4pImllZAYLO4DEYtr7/XDGNkW7xMHNHgB0ZBBbT2Xr+Jp7Vr3ipR4qH9IAx+wrVG
tWXmbZlTbsLPmpaJvE/7jUUM+6VJiY5/5D+TdiJ2TizoSKcW4RpzAlXOzNJR5QcFqVd7MGgilPg3
XZ0P0U4P0Su/BuVXxjyfMs7H8tByRIZhCxfo2EI95YnGPEHIBkea/Ys5D3/mUuVUV4XHYBgbl7n1
2vKX6rCmNsbNVmVSSi6RM75hE9p8DaFhQaS0KMRSf1+tjYl7QIftaUURVN7b4HJZAIsus0SAKhEj
arVQIgcYGOapUBYlXXb587dHoyTeNtZjyFvdhAZyXRqJQZ8eaPx+DWALgXwweNPZJzuGv8Ciq7nN
2lQRR+MLf5npWevYbfdDakZpWbZ16k9GENAj6NbAMIAW7zzMLOq97iTZspDgOZXcRXPsCDE5/dFJ
EVB0CNdjeJn2MDPaM0EPCE7XBPVes1Eh+vWhLbssI7SpmIG8GKJgJXvhlMLOsld6ME2tREiDhYfP
7XSadnh07GaWpRMLItvZRq3+B/grD21WAD9Go+dkPi2pQAFvDKH78n2UV4PJ659wx5yPQBm4hDo0
0Ftrbfo1QY/Q2T/qn9S1Fgd9bK0vOSOtr6O9yxnBMKxoKNYWmftKtyLNRCE14wAWubhZhMcWMVj3
8K7qDz4tOZ0PTQvQOo2KJ/TzHWhePADpg1gXvOxMA8f4JR1RxevRiIV9ik90zxOoH0FDpnsmuI7r
KTwG1aBx4sLkkEiESpaKcXlqhWNzd8PLaDVdQ4HpLH8fmYBBHQ2Q607dxcqtAEH5F3KROZv1OWwi
0pOzk3Uv38p4EkKsRyPBG6bhhzT/mALPyC8h1Lkb8XHtBIrI8gVEmVNz6ap1K95GVx+JxRm+mfPB
u39dNN5M9BuTiu+P+5QtZHEoeFZXlhlw1pKDit6MhLBqyCOxWMrwsbTF6inDazZPIVwX1SEQxd/z
pT9caF+hrZGIouymzRLeBt524Ne7QLdbmwUzgQnqIoYqqpHQTpwC5Dc+P+3FTXWv9hMw9N7e8nRr
UtcLkp5KI4e8jbWIJ5buMBO5n2GvtZUSZdTHE/vJJ4/Q+naHEEPiIxdwMLXtr5kCqto0GA6sym3V
SDiFBlt0ohjWm2ZL2N2GrFfEwSq0GuomWmIyfIBUU0prbnc5lordqPYHQOc+v7dwuf6wHloYo6K+
cnpOi7fZRWaAk5nfmQ5r240uGL2gdMPr7GRl0VMb3scXIVIHSpWejSAqiVHZkUx+sOtjfi/s9bpB
TEe4SEh96a0/PnTS6JfEPNS89Z+GcyUnJAYK9bqLXc/cIsZlbJ9fyN1MbnmdObvqGabhAXn9grjz
5/n0+tbnxG4cVCFUTzE35xp5pOXb41EOeYspe9nH44NxndqFylck2iHWY/IrcNRPPvmE2Ke2NFgu
JoS8Ht+j5IgoTbJCPPjLCIgLgI585/sq4SZH/sVr6jMBt+aKonIGGfUiDHXlEmC1aYFnEXOpFez+
9nS5+CYdp5Owd89vEOFZoEBXRLfbJOt3oZ8gqVMzN3C73bYAJ7WIAysDif3EVHEkEeEKJsdDYYCg
gT7js1xTijuZXpOfjc7EaZzn849g3WmNe6bZd55bL8AsGWQbdO2td5X0x0RV6LKZ6/t7yWniuoMZ
8qH8ceFQmQ5CbZa6hSENp2UokmJdlcKDKbpqzDbyBbGQRL7OW8JWT8s6YqL7MAX9FLnOvbS8PQRv
gefjfBxB275Q/Wj/THLRn9UzPYl4X207Qu0I02KN9ArFFlriXbezxRKUhmnPAu60kFJ3PCvTdjMZ
FaDHhHGPgq3IoX7M274Xk4pWP5ngfI8L967N5HC7uqjUmKcHcJqGUPd+8KC6iFun2iTwU1SPEDvL
B0hlC4yyo5UMTn0sig+KTZgTrUFBDP61CKWhdT4JvzTUDqSC32+X9WPDTTMXkhYdaq8mRviIbxpW
gusKDN83DleRSzMe3ku8QvVLmPywsJVIHlkImVpDSD9o41PnwonrXcAuunpn0CuCPLTSgCFSEcSk
dQK1Fpor5oVKYW7dihHhtbNFaj9G+/nK4ItGRKXSStJrfQBNXT3RpZu6wS3oGS8HE4E0XkKQRjjp
2GjaFNYu645wJVPvv+w+U6DAR3ewZExc1fgH1P4ogNux3WU7D09Wy5WAqOIOv7VZIl+NYCVAQO7q
hyj+P0ak5of9IgSUQ5Ma/powZjdZBEi+JSuYIfN606Ohae6BRdvx5ekyezrGWMTGbU/8HiPCNaHv
aPbBPP6r127sizep8dF5cGi8DU2gY3TuTIGO/DUHqGedJd6lAEjGQFFjvkCRSip/YYoWYTlcICpT
s0oAFQVLnUxH5TaYt6jM+4cyeZBLYojU5k1dP7Gdr8jww3Nsi+HAFsVke24MoO2M/GGZkzZ158lr
Q52aZZDVvwiNUd5qE/5f/dtk9Gw+YL421THcv7WFBip/SuQHs1ePYE2eUc/dRW/jUfcJeBs7I0lV
4uknsTGPouqd8mHDk4T0gTu20zZHyrV7+a5il/T4s7PNg71ate4vAeerrgCqNBoMUHuv4SuaLb7s
8AhkJcG19C8AmKzyhAWJEFbGzBNE5geiwhG4XaYUiG64rod8Ucb9TC0j56kl0Ku0u3xmm7+sQTK/
VKWEeuD4v76xfqLdQHuXyYSmaOZglDkJJUB5ek5Qk+DQnDjGl+ezvfhnmjT2cHI+0en3rHeui0Im
/1ozgiE5F0d0THLhtLP2X/4YAwx82zj1/0pHoamRgvIZepiEn5Xdmk15QdXK6a2bxHZBfxn8Iuzr
cU/7NSTH2g7EqYx+8qczzVvhwmFrdLJ4RlhMy0LDIcO35mLQwgKtAPVMS8JLtcY/jfUFovJXsxlN
b+2N25mmMrTQMFX+0IaAGCyDVA5H6cTmaJm7zXIu+ysfA/s1lRzzNwtrA25f4yaFXn7sJRaIvGA1
wjll03niLkbPOCJRliLDQYF9uCqFusigwtWkiclFUn3hzTq5xeY9DMToJdpIEDpUy+jBELiKEX9t
c87HuQ7YGXCN52Vbj9+D3q1x9Qw0seHDpUyCqmAZxp9n9Y/l0WaDGyszf4lIAvmdlvMAuz4JLAFV
QDRVgraGV0XFsRe+LZVAqoyGbrfqX+xl2dQn94N86jj0b5jl8LfrTF77V4d+H6P4JpOKhC1/jzt2
2zLpfw0MdnrPS07aCMkvgCccMejaDm6PzPdUex2m77mtMJKxvTI2HZNNzn7q9hWLNe68024QQZZY
tCqd7mOIhw1Dj5+rQNVt/sPcV4qdAFZLfvOcpMRkjFpbHXBUpcy1Hbm3yiNmrSLey+ht5rkLMaxu
3svgPcE1L6DRzbmXRkF5zP/8ys63NPLwYTrtEGNHVt9+XwuwFrX+zuRRlirgBLplweZTawddlufl
ptoqUW45VEhFQKtqI6lKcuMg0rhjgcx7JMY+oRK6RVGlS4ReothD56TmruEj6juHSMQ4tKwZ81wk
jfv5/Q2Ae+jCGAbaBH4IZa6lPM/n6Cl9oeT0v9Z6m6vN0MMd7tkhfgXpaRhR6DmLmxJRjPnGH1UD
L3/fnVK/fLVk+T0SVD5I0Q0fv0FdmgOCHSFxEO4K0cFprq7weLMU0g12kJEaWvLQn3DxYzc+/4EG
OAXQPYqbWCqHPDJX02wIvHW20gmEVUj9lajuvtr7g7afM6BoaLvmiNHo4vLpNLzmpc3ttpSAp9JV
OMQ0zwkIoyEZhxeeyVhlDs00W2pf2UTSUiXEBuasZ4qXzy6Lvg5Z8h6dwpWPbY4TnaEfmPMkpAlr
rnQzYubVxYzCffjEFJdTtunKIkPEim4uvKPBE3qEahiiwraHSDxerXtDuUytl8s/E25qpET27IT+
g1E6W4ISL9pQPVXO4Z08/DtaKm0xoV4su+YbOqG1Dlkl0V6WOaefE+iO23SLzooizc18Env8xraK
P4oXmCF8rP52WWPemqvjlLH6XNMdQaYy7+oyoHKNFYWPesaHXbQ/+YG34lice7PQkQWaMeWAT7kH
fbQhTcvZz5FKlIpXnFhgXv+DYeQ1qQlU9fe7BNtgrApef+MOBOJhMXl3QpQyGKKEeIPjIq3GPXqY
8r8gFKAmkbGMshnNhifdgS+cifQa2ky2YLt/4ag5PGuY0c7IDrXkNGbnsSjppk0F/kjK1vTbzy+r
GPT2LNRgpUJja0gIoGbONcA68uxHnmP98U/JqfY3p9Ghy72p8HpAqqRzfrumRXUs0oDYnAadsiX9
ClQxmTH/nZQkHctqgIJvTFVIZOJOBethnVHvM/FOEALdv8dG7MxkZDJbkaf4e+dlFjVpirh+aj/y
hsqu/wsAMk1ChGIj1ihUHipltMDJc/LAxONYdfx6A8mlqSpOGgDXju3Xh9r4cu1GGnHb83VuuR6Q
KrYWynXr48dExch6Pbrwybh1+tha/ejuYJUeBjXUAD6ruNcpyFB8aCWYv+/G7rWxls0YX5G376+v
yWv5u9n41R0Iv7KVIzaQsr8pl0FzFtsbytjpLg/UWtQN3B8zF+XSYhufAYvt/szxcsU1MJTOxRAh
xVpLw/HSptJXTUeBxH5HDfEjcY6BLMcdycsvFJlHoAAd7tOQBUfpcSjVrEV5b6BQebAKzr5lld1A
i3cct/Qj7spmrqt9JhWE2jfZcizNM7OVlq1lse8MTZWZEfoqZ88Ms6ziX5kCukRE/qz0C6N4bthY
+m6qkI28XO+mfk1nXm8oiYqkolB6ge5B6R2XirH2DxR2gQR202pl+K2AKRrd5zL3jEg1r40UH+uq
CC8Pq5Et7YUcMHhJ4gMY7Io+wH55sEeNtwJ+AFWpWfR5runqEiN4kh5SwwEnOXGU2y+Xi962gfAr
OplrKAjg1zSkFROPxy8REZ6i3IXbPWWFlWgjBID2ubuiT5DH2s2aRx21wAnWvGNmRQTPVMREaDu/
9YDu/ivYK5tokQePymLHFJMFVJiJgIjkXh+En/RdDctoez+FkZDvN20ekTAjStuJfuyfGlmJ9jtG
69mhaTwxyiuDuhGoBTjTBNM8MWmCZK2USDDTDcwh7WXB1MlFny34mMAU4SOXlT7a6WB3CPASbMJH
7YzBrQyp9kUdXkac9pQeO711nx0UvPg2hEGnI4nb7XGRfjmesMrMb5U0pjmMSNJMOYW8scZsE1qZ
a7Iq2Lr4g7UmIkHyf3yMC51jFTeuOGb/UBKvZx07t4dBa5Qts+22CPn3bK9FGmH1qqRApwGrBTww
iUaIaIiHDJGPNEIfdTIb2gcs1EPLBa5YsCBw9y7SBoktJmwdPrmEBX0rm20bpiA6qM913jy8cXuh
m1QFhF7mnLYne8cIOvtdDAegGfcMNY+DTb2drED5ikwtys7y85pwAllQpfJEk24ITwAU5LyncZx4
nV4Ryr0xYKYjHPV4JpiOTHQtt6xB4vSQgbcuu0OLvfCD3xgCL767/EEuVeVy2sxGODzyE3AT2buD
uPAzAJrp/fqzICKR88OY0+ucS1/zJN4tpTqpclzT/OOjbjB1n9L+Tm7ew2MxbxQ4CVNLyLU+ek24
y7RBWgkKST2wvB7wINffrqFd47b5A2oj4M9XEZ7/jONKl370zgeUrp7RUsFLHhQcBK9/bHV52JYy
ogsMdka1uiG7rJVdQ/hw0cC9XZBf0LEzXfOqbF5i39MCTLbGKuhrhbDd3+fARpMZEsP/4HVWekBz
3MOwYgkfU5zW129TvEZihoVOrSXf1VxweyRyl0Sf9tfyRCShtN1azQFrCyeiesvGwVQjlwoNpUj9
BICNGx0x3CDoKanDNO1oeTWwzMkD8VfdOE7i7eQ4S46QCmJ+7wRA5YAzBxbZmn2zGfP4DXfZwbk5
vkADrBABnfE8KbJUY5+/MWbeh82gK4kGFCgdJ+qXJ2KImSceMZ4ItADsaBDf4YAF6/4LxdfPd3Ed
QkvQSeSNcmI5taU5eSBr3mL4b/8QZPQuKFZSK78XZYF6+PCQpP7TFeqC1UZ8/xOJ4SCbNKVDeZ70
09GeOBYW80yC0krduXhWIBfJvECxlkhK4ZzySxRfJ97XXwmgatL2vfAjiav2NzelUN7ZhXK/X26O
3Qip1MLcPUgYWUVBTfrq3A/1e/wix0995DN8jhGYhDm3nIXy8gWhxfJ3ypS2VJFV4N1IJMbM/HSL
NCSWvUKmaM1jl1WebQ2pl/X38FffajULJIqOpu5t6CFYhXRC3NNtMSKg4kllrTBg0nu5U7lmwNbW
pooly9QQCJceZmBi2ihnjPnp9DCDXSbcCwRIVbGC0F+6V6w8twhtFQx/ioJ5D5KIuz3cExt4T7sl
1A11iEMUZa9hmp4ZIoO97xvW2PzE6ZJ0MSkb3pjrEDnQrEOhZ5vMgDfMZLN1TGXEbijBr8uLv1Xw
+JxXUUmqX3JHCQyhe/lLrqylddeoub0FrrwXKZq7GbcgxUwTPGx2wrG/q8wpU6lfkua3Tsro6mp1
t9OIDrKqe3m3v4i6dPKAGxbdY1IOyNvVIjJ+uF9ruLoGOE857A9Up7Z2g6zqolEzdsNXviu98Wb3
2wKE1jkskOOkyMFuv3qjjUJWaw3IVk36gTgyQ82sObwMNWjDxng9UaY038JzjOm6zUdiL6T9cQj8
hwRG2JDvpCgFWEMYi3JUYU4p0b+eZbe004x+PaHEn+Eier5hQ8gUWM9kVDGNIAhcOkPboKCy4uI/
GI5qieWGH5MPlTADS2pLqCw8M1w3UMM4V/nMCrc/TnF7Z8vZjhhXgUzSOC+ORwNDCsRWE+8VJ1Zm
LU5NJmDwafj5z+SaVeP3hMjgCl+LBU1IdJL1dVi/07/kQeGz0ah2vtdBKgROdoXFe9iGjApsCrM/
Iu/X3eH2kwupdq/EVBabwAptmIYgYkCuHPF+abfcJvmhjvGCG/v9xR0tK7cJoR9cw2sOlR3ySHqE
zciyS0KUGfrD8qn4PESd5/W+Ect/HjwNu8O1Huqw9AH5bY6hwY8ZtWjo29HXEoycrXUo6FSU/6H4
kkTt9EnAINllmLrg5AQc6TDqBk2NEUy6AtNSZEZJF+YZH/sxgcarPPGzZdC+zLq0rgh1dA68iRe2
rWuxXKxluQeo7nW6eFaN9yGnrRlR+u+gZyv6UssRCbQZR2zP4nDUu2tQ791P18T1uDPkFy3cAB5v
mayjONrurQfNbI2RWq2zYjVTCXs5Y3EGn8CGIGZi8a4Gx/ovXdr7F3HD90eeR0YRWsGH07GAAZfq
wwBHSyYbEDLi4arThvmaSze76BiR9ovI1KvRAVExou8cRV1jnHgVTaL//tvpfYmKUgTwXN1Qq7Md
RnI2bs/988uxErTxZ5E0U/AYEJJj9fpmltsw7lSQzSNFctpjzi4nAPNcN+68ym3CbHmlLAi4qWJs
2ImwY0eLZPrQgeOCNEnCAnwmLuwYS2AdeWgikusGMW861XJQVem2Pa9n7ni+n+wqZ6DOZlRhj/oH
M8q3CBB1bSVVYy6hWRqCYGtKFgtnkvM09Pm9ctNSLpz8+/OpWtFsnPVHmXeFWGRiaW8mVdELV4b6
uVFDH+7zj0ZOjeOxYxm7zZtGO5KBtRKYu4nJCQLOLcCDQgF855IWkgIFdeSvcZP4lDvTFxc3zUG+
re9mN7glJXSUeza1MDiSZfWKLVaUChjOiMkUTBINArwMpeWEYIQpBNrlQXClF9p00IvBaAPvs/wK
oqyFTDHsq9ENZCzzW8XfwrSO0Am3/FeUBz+q+z0e/DnWibL7cg9W5bhZeMpDkv/l9TToA5MkYsPh
D3X9zwNdjpkN2j1N1jfDSz3FCk7v6JgXz1UhKjoDbYbWeZ+Ibg7Fdun+BcitdkMq9GOGCWz4J/vN
0JSorZp+IblJaiQtDxqIurpj9laHHsy4lj+RRSSmiw6dYPjV+wsGGyfS2OHbMcPpKWCOUlhHiHmz
nE2+L7WdEpgumb4qj7xDUzgIAQ75v/1vEAj7RuFjOB3r2a0lKzzLSTBbLk0QWmxf9liZI++HA0yx
CReDGxIKVbrb1vdf+heGX/pNRdOTpBajGEUjbjjEJTdtpeZfs3xl47j+9WWSbXGjx8levS8ydGrg
X+PO+m7dQvmYS5t9nHSrJ+Iks1eHumk+l9WFs3KqIcf2IrWBcQKuks3gG2I3wAGKEIitw3n0JP0i
nQFL/pNMq1GUJEBr6obMgMzxe2jPR9Tu04lCgb5caY2E/m7gwwiIXNsLWyIlDb1H2TeBxWvggsah
OA885WMzsm7g5JRi8qo59CqX++wYwfoVT5UlWF4QfQdGhOKaIjtaiKXm9EIlAkFzibHJGERjMbdO
C824vVBuLihSXWmLG2MhixJ5wUJ/mBpLQ8rVUK8pFCqK9+Yqjd/6FO3yVJwaj0oBWQSwF4NGFin6
0bJWM4danmqJ/b5xG4S+XNNnsudw7R1lrzSF51XgB0FpOyA3hyXY0FsLYtJpfFyDs6uX2wMap+5I
owd5JP7YB7fZMjIUUv5XOxCqVr3KDrjF+5CjnTaitJ3bSwOi0vSxYEJ/P6ZmXsKJ8+ngQVVP7x0v
DcliCBFREyIt86DM10GphZWtbqpX6TWvvL64Brb3/diTOGVMLzrJNXH4SrrArUA25VEYzKHnAOb5
5a6zxLf53kei/WorHO6U+VF2WFjWO27tBamSxqkzUQ0qfr1UTf4fOGjjHilm3/cKPlS0yPiuU7zZ
4qgcHScJIU52VRM8lezZQZE+IlzbDJrG3aS5BGpfN4Fu0qEOwJwaje0+OTUK1cNJEIlp/QEkQFWd
C06YZgk7uo8k+ndy7d6TZf0w6D2WSImvne7Te5OtfOQnDY1SwgJr4VI1pnBn3piKDvBLYR42wvfQ
4/1iIeFZ5GvRSWABZvjgCOW6gatbe1m5j3wiMSP9lRqqH+PZ1XQs39yTals69ggvBEazrdZH75uo
Jd6k4rZ0y9DWzU67frqkkpznnW0BQgN22TjN5VPndkT/qhaIbaG3ejluHma5T8D5ZR3jBcy7e/kS
AHh7mt6bnK/IZL8GyCKt7hyPP8D2d5HE6ruDH+iovkN864Mxl+mWv7DNaJeNrbg/Aakv1IK/WEpv
ojyEXxLIXpwcHYZrUDyZPkQJrAlp6A/8MmIDxWIGYA3K3Hbdm6fY45AwYtSSSOc8ej4KLxzhODL3
wNJgVjKo6VNoIgkTUqsBj/mdYgxyKwyze3xU4elbbme6pKgUDxsi5+lnQ3GRq88U0yLlvZEsAxyQ
UH9NVHe2wYK6o/YdqFWXOqBO6Wt4rSEVf58phHr2wH0H5LEXI1AsTr9bkMW13MmL6RYeLt2WeiwB
TUeMFoVrNcVFms/hzUHrH09EBY4F56aNVYvHO5/HRsIxwR4UU/1ptefpSlUI3/+VMoyRoyCCutUc
IK5z1N+nGche2rPbcItGDE9wjzwe0WOiwwMwhYOAAE5G4ayW0v0+f9tQ2UcTvdJkQABN0GpjB4Q1
ZSiuFXyHel145kXCSVpf7+17a5kSgHC4IwrgrFFtoYx+brqsg9zmIxkcjYzHTfgZkdt+zyEK0Lu5
KYVEUdGiq67BULfmmDcgopbvTTdus/+9yxjhZmLhVnKs2WPobv7qJ+FGe/5vOqU17AgJPvZ3jHZj
Kk9SuUDuMCeug8d6dAXfZbomjQxrKL1nZ+ibReBwyot+lYgZyE7bInmwImzV0Q3XmRAHcx23E6Wt
hQojqjmE94YP3oZd9SahuS8iqPaJHFLVDcDOIL/f6aRip1CFALwO2CldTWA/8+54+xSYwoEfudwh
DobYcz+obkp0Dpoqdr/z7U8GTIj/F4AN9pAQzt+enb9lsgiELpvAD3C4LlLo59gEGTdEEwKd8XJC
m5wMYzqAnGUYAO5T/eWSuVMBGSBhF6SlvKknkwlQPUStp1lR1FbWtCs8TBURk0lUlJZxTjCSWM5p
2Efq/lNyOhHgGjua8z8bmly+S9jMgkH/o2TysNcOrOmTgB+laLyuLamyHq+YMz5SGjmrBDlg3hBt
g0aXFaLTqpTTqfhwVWk14CWMq/3MtWh1gJ7cTFnjLIELxbDebsf7APKp09lixVRN/N3SfjBFznPL
wNgD7CjTtbgRUw7XhGENSy0x1w87yctdY3O/LeteJLYJzFqaQrA+Jk4F2h18qWn5zyqY8dRD/ESZ
Gh+POKsdkgLyMVA1QFy1pmQIG7bog/9dQsWkhIArHXAKmViRAwxxL7RVNP/g1ikUDszCmyLPJo0b
K94CBdxymitXBLV+QDTlWR/qsily+MMNMNBSia2iFslXzx2N/OoC8aTrrYXyjcUharcLzjXaHyAy
Wr5dGhHSxcPNA06TG2jbMBj5DzFJ7ktgQLsmUyTSyaTZ92l0ossmHXNVC1sU1v1hCehJiekTQyiE
97dTAusUyW/ioEYDliAbH3wLNVmLFjbnPBSC9fNMGn5GUPLNv/tcqbdRw7FS3bKFHj6S0NxDTlqa
dcjHr4zGZX6n+szKV6TKXjhjEMOjaG/r2/AKBlpTx9uc0e8caBNlBsX0g+G3AhU1fqrdLO7cmgo2
nMYuM6vtn+O2IvvgnYjriDJC54WZgBb5/zBShLJoagziZl7hbBoayyJO624GnaN0QXWEVlg01i7V
EIiHXTez1ICk4Rqgx4GSEvNM5RDN+BiqsRwAaSZVpj2+359a/XhbPMct+jYPSJ+SvePdGPB762L/
AwljG64UuM8gyQkLl7GBeIpmD40G2nHUp9KxmfCrfS/h/2V16HFqt5rss8grGnaRMRCTT9hOcfig
CXcI+3rmB4LLmaWyp8uxyEiPHLAix4eZwi/Hy/cxePx6K5gvpqep0HVvRUr9CqoN8XbMkq88AUXD
oAaLUfRUxsfBqawBHyaLR4a2Y2ckjuxSdUxMsC6ULWwOZGDiYBPJtmxIz6tuqtSw02H2nkhWxLjA
Kp8yU8x/WueSgrKgjgbXdIz0Oa1uJZxKyIaMDIWsbgNMaOc7/uJOhpqjUGMUFdxu/awrmBDkQ8Wn
iUZgLrw5pl8TLQOJMAeJRzXmNCFAwnC6TlGq4YuqKDCu6Byybm2sacuOSqePwt/IbCOebldRiLEb
LjrDj130y/oFI1wloAbwn0WbnEmExvzsKOU3FoKkLYUCEPp0GYUBreE29tTv9qvG1LBFeDznmZic
Jz1kGDOiKwo4nrAOIwKCl9Ixx/0CUIotH83Q9JyXZ7Pk3VJfTyR/PYxOLoJwS2YjPkFWzXuNRWJv
U7aRY6OHMz7g5JBsw9m+D+o0ElciHy9k7pmMYKv7I28oJk4p9aYcVCJVeR/wIaBXG1c3Gs9ELblu
ZqqhFctn3Tf5Hv1qK+p3q0F9WW2PEeDDUJe92KROFJqNOgj21XeouSuYbasNS79VZwbfiDhEntJC
LJ6IdKX1CRfEWDQL0bkocWJ5nWFWWu6pc5WyqDwNsFfS2Ivya4BCE+0fecynszRP+/tFDT588GgP
bVpyAa3C/IUi1mi0RCnNnepDhQrlIEFjfkjEYltfwcrFAoc1HqUgqV6PK8Y3oV5TiiiD5eSw3PD7
HyV1QWsNOW8TZts+8r1GcokX6+Mrp+xCfzmJ3+aPEe5fUV+nFTRdCxYvR7jfGElbnAy8VyhJKZXv
/N+zQF0grWge5vV3RxeJSKJLz90P3Qllw3x3vu2AUF2T9jrsg4C5OOJNp6cOW7VFt1V8pYDfQ8tl
33OjkEdwvq5th+kKNH6AgjzUs1bOZnk+QeDFyHHnJ6yvu86tGGatyYHigi+qmJiebNy+EC2xB4qb
NWflDo7CHt48nj17iFGjqtvxbyABou43fu78RWXNo/LEYad6WQ5YTSVQH/hlC4oRJAFN5N/wlTea
hAs0JKcunu/kXfw3AaOMlmr+e+VqZIr0znb08pOj5rsyXkw9jgKIBk0AB6XlvxcquYwvX2WA4P1V
iZQZ5b4aIzR4fq/FSlFxHnAn1rqFoYPNbcibfN62qyJ7N4qY9j4kiox5EO1bEHkHFvRUUcRKF8tC
hI5A+3/N2WAyEbQy9rI0VoDxKqOBkNsWpS3I6RvUqKiczdgUHR/rojP5Ox3ggA7/ePIGeqlv0avE
UD1GsN3drVYKP/70IaObhtyhO0jm+5OYLQ393n+0FDzjorEvpXhvpxU79BGV5G8moc+NaeYkAhxq
R4krA/cWcXKXjcZGKUxg5B3gNnTbkKhqxSIsKr8i78/a3T+N7845Em8oukRNNbpsHjXrKX1li9wn
d2WzNMplMdl83tngaBC+Q+P1hYAyB9RzrbFk7ffPvBQX4UcYkgnFjlVuKO8pAxnK5/3/TG3xkhSs
qQQfGul4WmSTPYXKN6PBJlIMw7WAzBB/l9uV/PPa+bQ+ll+opjpVGNGnrZzHaaxZKBb5Jhm6TyPF
c6pZQ5FrN6ecZktrJbEMoftlMES+ehaZ2NXQvQiyJcl0wbECoRL/hL5l82NCyNRkEs/9Wga8uMQb
gwQJV5uKOAVqSjPUojp1QirlayR4exTCC1/VJvnOcyugHk3Pzrekgz0O/Q4kTYvQsXI9Zkpf1j1o
tjGKVrnAA1Dtz4gxKz0vH4VJytSoOh726fEI0qtMBZBwP6G6bItHX2/wyn9cr0m1GO/9iRdUavCm
TIoZw6+8iWYAHoO9+K7G7lC4oFCEv0yCSyfj+qJ/C8KmEfuZNxKAqqUdYUtO2f3uxMvAI2+rrNyj
BMwS6dEvda8QkWPSTZOdgGNWJC2i38o7GPomSAQIaVCNWhuay+79e4iGl949uN4jU+qvCJwehJl2
9VMz5lKVF6xE6CirsF8XhqhAgy6HHemOo5ThENfQOFM1K8YeC/CrOGAnL/eyeEB37ibJPfT2M88k
VeDg/JKYv428AUDXMnlRyfyodEB8z/tcaBTjzbRPnfINNW1mhALPV9XG6gvJsF/kz6XkmmBF34K9
LPYqqZG0Jwfl0LzyPk5o0Fv6cDlPiaCSE/sPAQYEJwajepprQcqm/4qRSRMuXwbup+kDDr5F7YdT
fmTA66kZYNEo/SuMRoBGYRDxOQkHXs1nRN/iG0RQ9w4Todh9gFYmo0XrOLXIlx5JGObtUDGKfv4N
OENRrrqhFxja/aj07ad/ctHv+AbpxHWI25cNsA3fPZmZtPIp3WiqcH5ciOdDz2Bg7vpyeK/Lf8HG
sMzGSGaXic2fG6rHcrGAm1kCLEkSzqD0v+/fLnP4HDohZ02Irn+c8VDOW+U7HWjCUKns93aT5NuW
t+uligZzf3xwo8ul0t4G/ZAD9uJ4ku6iL6AZ0cll2wMsXaTI/Ox5B6XQ06te9rN1TMv29Dw92pLL
CV55r5kRqaKMzaUOB5xzVR22sG9YnUoKth2/FQQP4bnBtsfviWLBLuWqwHP2om040THUlhr5cBws
PrDeBwIUxBRK9YEP1zOKHRbj3p/JZCLKZGWfJbJCsn20d5zinHCfd+kTCNM275wMIyYPWsXykSfR
k2ZwuzazzDX1ZJdWbn/VrePt9EBqNGdKCnpjh3gnWjRmkFXEHujPdhe9YN9O5n8Qs1CzxjgZoK1T
IgTUYwQKw2/X04MrAzOwVQsK3aHsRXk88RdPJVmt+v7ZTufmqxYIcpr3EUg2IY/hThk4yRg64K9L
Cyh4I9i4eNgFCjp0ieJyqSwQrSGs/B5uN+x+l3qWB850I3WHrZ/WxRWnN78hZa+6cc7QJxnPkTh1
cz8TW7pnWrj/9rAZUoL6GErJ6oDnJa3FpgwJ84Co9cwrRVS12FwTPyKVZ5jJxYOIOHcYQD3MlqD9
YInChwSZ5oCRab6A7+yRpxo/VJtROx3gP9xmA53iFuXTrHcgubmtLyNMGpjUbmr5Vw/rxcQwZvt4
hWvIguQ8Hs6Z/R07/+gQctUUPGpV81BH73GvLbKbVhBiH71ARh7z4yp0eGDCRElT+z+sPbyV86vW
ylwZmwsTcDzWeD1XTkDLHZy/AZOb9YZT/3TWvDtADyoQ+iMHTZ5RDDhnfm2hEK/0Um5S6ZDZAuRi
llVLv4HjgpNdRZ+88ewTZnfEfjMU6RdyHcVqw3hiLD2Vexehqb56lu5Rxw0hzi6FszzAqN+cXpKC
sAVvqHGWPbyhsY+13sNImBKO8mmpTQO8IRURFsfokA+V1CuV/eFiso8DrjUcDySgE3YoGZ/vfZQ8
fRXvIjJeie8WJLIgOnzx8XPE+BIUEjhqJeC+mMJhEeS3P8PeOttDWwSzs4NYKc0bqm1P/7TCIcJq
ItJ2FtAliq+/CXymIb/izKrkT9iFDawp5sQEGUzA1/Zri49deunfHKHUy5VyyuHBnxxbu9Dzckns
6b1ENb0MM/AqXxaBN11R/x3sq3Yr8pyFIafq8i50O3GNflyJpjBvzflQRjRmlUlRW+TMVrSpshcQ
1nd9KCfdu0HvnoivpGXLZRfkmz0LvG3gf/103IA9brjRbr0bCwd6R38ZUv4sALEl06w30NBtZHIL
hcU/lZGFGSok/PlbZCPyBJQPNrCu+qHCVG24jWYYFyle2d+1IQAWRZoKjWGCAVrHqXz/jn76vzVz
xCIvIeofLidytLY2rDNN9Y8gB74VXg01xzf8TfRQuosQGhXT5LbTg74HCpuMAs0VUTGfy5dCUlOv
1nSyBG4X19crL70kp1M5brdPc4wlDqEazeaz1xMzPbI4fQIT/O71GtwIOKx0fFrU+BEdW9yf9XVb
S3KpoSrqCHEnACmie988UzWXPVChCexQpOZ+al4d1ChsC6e1NohP/U/k/q1Av0Y+cOrOOadvXeZ5
aLRWx9zIvoAqyn4Ko21YMHtl6TT4eedLDraca74Javula9vWuL3oWxnqf/XACDNxctmUSCjV93Zo
el/A0QTKHTQmtVWDBKQQoBwQdrcHwzpk4r/524VycAbJyY/Tnp48jLTdQ2A3BZgFWknbMBCtwz9X
eVX2aCNt6PCFXge25EMSig/NdWqYQ/nCJxiYlq+A8ME8j3uhQTPfkTc7Syijrz57ni6WTpL9Udve
rpL8iSqGXaOlFAAlQlNwem5sFIbgTn8PrXO6CEvLkmLuQ0BWPUdEf56aedenoY4IZZ0IRH2wHFP6
JtLrFwhkWtpRd7hMx8fxDSGONYG9HcDnyKzt4MX7N8M27jxl4WPsXPzB5bnV4Qw+3+jRbnbe5+Vf
yOErq0NTeK8cdQ1Oybmxl+4CqN8zTWD2hghbT9rcTKL1zhv58S7/UDzpfo+0mPwawlZKTG3rYPsQ
RmpFVBs5+5qSs2/8xHdo+uNw+VVGAodXKD9SdcHierAx3DwQKsoGlsGLoMpUsiSRkMuavz3VsKUo
AOY8ECmc3eVC0pmm8glbuOxN4z0dq/3Fyfaa1S0a9fOomXPXfDYTGAQKlrCPJ7b+TvFODLTGsZsm
vrfLOMS4yZOynJRI3nUJG7hYnC2ah/VPaqjRaZ7ZTc5tgNdzqeCOkzVUoRedjZjArc32C2ea7nsL
XVh64REy1JCAR8cMF9DdZu775K7yCai0XoJd/3w7BIJqRGj+18BHFtZWkUY4BDibC4sQRUuhBJqA
Aj1IXuckhvsUjd0qBQH1eBfiCJyNJpN2gy/fFK78k4MNe9u1PRnUI22BVVzE4zijrJsUTIhmVFUW
7RFVk5lx4Z5y65Tpaw5mvRaQEz3Yv3pwJ3u5ZJXAn/6TJyOP9SLuJD1DBu0OpVRmzM6Hwsp4U8Xw
48MAp2FSHNDRYuwjWVvD3R3GgzkniqV9cnBrDdsHPVilV+ug710pOGfu5vVpMs11bwIjRrXZhozQ
uy1pkJbhzyQ1MfkPH2Kp8/0G8ELrV2v4MQwBOBbY+lpn0bF8PZDygcSrzhlKWC8aSrgfH82UQjIf
NN7KKHc9vc21gyshmICpVHU7mIFJvSgbNQ5jOp2s9/VslaAIes2O2kfTHiz84IpJxtuc0IfwMDxm
JxN54w168aTIJ1WhjbidS86BAtbacvDHOFeQbkF7vEQ3WKBTz5+jjozmleX6sLLllDaAt86qeO97
kU6M6XXs+VVmS4HO2KPgarYgpuskylr7FQuBBGeczEvQLXTcOvpQb6XH5GLJy5xwGqsHMiahepwU
zpg92OPMispJwSX5ghMol9UIRYiZxfy5v0klR2u4pPqXJbxaMv4YewDwd4ByUXCkufu6A+rI68bv
PNh04mj9YMoOs5xQpq8IdpS5E7o2BWA0Pv/OKQ3eeGNgao62DFN38XaflDjU8UkEC5F6rbhfPf8u
iVAU6gYbCMwUNIIUoQPlv8/H9AkA1onGBEeQUmD9kc/oJSFVJ6zFIH6kt3gGnJUuq85Dh+9JrE+Q
CTVLe9t6mWxmMO8oyDr5GmWzsgn84hrUNp0HuH4NCHPbWITgkeLIF4RK+pC0zr9SgvaKX5a8ksIP
bl03SucwdADZ9uV4bBm5bmC0B/AlTxZYsexPpUJY13MHR/triq77VEFfE5piVKnk0O8UxkgjTGy0
qMy5hMHPRi1RpwDM5LsJImM9AiXR/woViao9qgybuJkntKqWrQSP1qzkK3b08kwhjj2BbMUODMXO
hP84O3vhp4ZaAv3rbwvFXtF+JjKYJQ+aDGGGF2vUf4RfdRQdqcgcadCNOQifwoFBQDDenCptdpu0
T6JWgeBJ5AGI2B41zhUa/oeTSwPF6ZBIs2e3Xl/XQBy/7v4IbM2/JRtaOzCTUbTOaMU+YFqrEr01
QDeOxSXhRPOcH3sd6nW7Ghkv+Vq0uCdxfEqU3r3qwgnzeXc7TR1TKZnxHsDk2DFn4oEUZpEDncOh
D7AYiJkYIpGdE6lMqSC3cn6xP3Ed5kWoKbHCydbz2Yd8wM9p2mM+/hsX4KZEARvNsX/mMxEUzdwj
1sqgyZ8B0JEk4B+/nf1M0uXT8sk7HtFK7nz8AreeVqpTvFfGV+gsajynxkz3Rx+2FEBZaG1XWKAq
I+92e9HZuTQsTcylJziUyesLZ8alqMcEcppnkHlviI8CymgaD4otBHnBW1PSaVogk0J0dBCDWM3B
DGwDQkzRnwEyy+Ai93lXSHgkep/8H0x1i+EIiX6Td/xHTD9aYSLFjpYwHbEppH6RLQROmuUROEcQ
LvNczTB5Rx/eNSrjO0E0P9gbKKPNmBmkBeTziiMw/MsFasMeNbikwC6U7QL2hgDRzb/RqRyeIXHL
JuOFTP/1FI9J2DlSd0feRX/tOiGS4BCBtnArfoySrLf71zWkCNWZk2g9qAh5goGXYyA0LJ07bmW/
KdQxV5Z1jXwNeAKiaMNlha2/Xw+ZDkrPs45i+2CCL2InGw0qhf6bd/ljMHVkEw6gizDtPnEbcc9J
+Q8/bPzvyR+Jjl65L7q3SfgMhLGYq/F4ccZ396EMbq6mbbli8l00Avn8LqA2ttb2gexouV4qqxKC
E0oCGxajxECuqGnWto5SOuxP7bqkQ2Z0u0lYBNiuBxZmghIP56iqyc7aX2Chi84mhSlzbidh/3yj
ChAA5dgEqvlsSWxMA9CETliio4OjqOumRz88AXSP+RgcP59Y2/LWd09op4o6+kMvwYT2vVxHVL26
oLhPrhqmpOMMz8orXhgAOkMJdxCXiQVC2rIoeyw542gHv3qgbqxZ8fh8FelnInahJcQznpQEcgDO
fehwVGSmb/NLxRt9PrJf7Jq2xo7NZopcCvmaNCwsUpI1SLeprY6vVMgTyG8t9o376lXTehipieHz
ssTl3V8An+fpyH2n3xTK4kZL0ILo58uRVChc+NdlbMwX6e1x870vUjOa/xjNNU4jwECPsWQsyQIW
BfB5SomnIYxMy3uoPLR7m7nRS+Fv1Z1hH/+SUcnjI39zQYHvPVtnA76Mj17dNV+lzu8+j9/maMry
4aSrPZFFw1JQL8OpCMLExcSHTf2MYqlpcZ5peQVh9YY+hXHkEkBtfzNPjBaKRSBdblDH8TthPWt3
xLESW9A/qsgQxwiBl99GdcTW7dkjz2kyMSra+zC+dEt5ayV4uu54o1je6qHJPLp/AHi2C0sdU/TL
VvrUZ2dMSZ6anY/0O1j1CxfkdXNhB1FS3jUFuDfmfp79ETYhjcRjLgJ0llgfSpsG4KUBnbCa36P/
KOACoFrdJA6O4Ah8yi2lWbgQFNDVaj2G5QHxlGmqHZQJcBDQhuIeQoF6sU7n2nBFNB3j31y9LPJz
7ISgNJTLWl/iBo26KziyTjpT/ER8iJ8O08IoWYY8YyydlE/IoYdtsvHBYb6r93DHga5ICFvlIlfM
YYZkN+IgsnN8OlTxBPeJ2x+bN8H7Lq/85suNdNcYuBpcMSTX7B3+5P6jarLabpwk7v1yoWumjOTP
q9Ift4A3WvQRGJeyxOz4/+EegAZwm/LISX6Y389ITiSSrr8oSLiljEMDjTIbdumfMEEjHT6u97jL
TtPvm/nEFV55vIMSpiROf53tXOk7EGRIJptOPRnidmIXQhJKT8CBKFTPmaLEHERNXeN8LsHQnmWt
MQcShsgbEDEvH6PldPNWqn8PI9iH9N3gIX+2THh2H7Lsr+VS9fdSoUmmzpwc1u6QRIUxnVRmzxp1
JB9v5L0G05N78ePDJOv35xB3tU+eyuoyqlepI+uMzdSFFtuKj6P4SXbU9vwhCWddJymqsHPYg4qM
D7aYnVRcbRNYHSFH9w35xOYdZUF9VWaCzXUSXJx4nkvWGDLZ33AtxK97PDC52ub0mi6IR6a6TH21
5vOyqFoNM88Empt0Pv7Q4bTbBbju7oaJhgMhQxeZ2qxPe/BCU8J5m/CAp5cZcBIAh6Y5SN2ZtVbb
zag6UQG3Nb8+WOJnmA9E2VAZfjQB6OuXxvwKhI6ajHcwRDrFOKlE5Iv3hUxVaoAuwKAt33eX8AVM
cem+vAaovoigMP7B71RwdxP39cdvKqc7+9ymqHRCyiTvOa1M1G70UI//Yd6H+MYvo510F8pqW992
28zPdH6CADbixZ0PmGsEQU2RmSIiF4ezLnkACtyzEZdcYDkFlXtfcFVEjwFOirajm4kFD3CwGA8Q
i00HpAk2l8BilYxEBeQoQ4wcuQUG86unHqGj919s6yfDOkMqzpR9oqeq12zAXcAFfgLJPMJVAP4k
TSRQeMtmw2mhEACSztDC2rCFrsSw6RDRBz6LfPMMLpeOPz7nSDva3Z5SbhMfVrhzhVemqDt7ydgA
LjMvQeAv9GUnsSFh2Rz9Xv7EvYuANxteAHWa4xifNNK714cN16KnFsxUuIek3/yd6rHfW4IEOKu8
BPLKk13dulFJVq/qpA0yZgJBV2A7oymYTIE2ZYGpPYkDyecQ+aDgoF0pHuqV3nbwUZTxHjlpXAKc
7cRiPU8JOOaNXeaHyle3Y7DP9ZLElAlH3g4b6VSbbykEGaKw4q2sJihaslvTcNwnMJXiyO3aQzus
YWtAclRMMwtfKN7jdVn+qGb8r483M1RSF0V8bca/HMhH+Sh1AGoKbgfdu1jPte413SZzQNi/+HQJ
52yKgZvU9oTz6sUlBGuqCgYi60C6Wr36sOhPpxN9umxHM83Ki0aAR1NrLHZLYXw33DoSgZwHWMNQ
4nXn04hg/xD1frw3bd95DirwiiWYc0d743Co2Ti4kdlaOZQoHzthQRC3v8t4cwFDgeSXtLH1NU+V
Vg/ZHhvj2rMEbWZcQSmE3PDUYiWjA9wxfqht7klMIltueN5Y1pwQHLDm4WEcd/dI+8qNsjrIYoFp
f7bcSRn/m96EkzI3tq6ETzQ9354sFZmVkX9jJbVw+mKLyoJ4u6Or98/8/3AGB5rUOPaaQoLEGb3P
tNZifiZLhDPHe4XM9E54Mm+wpWLW+8AWuB3HVya+cVt8+TE8FYwsUHeyHkMmrDzURIbFkgo0ixSn
BsSRFyFuVcPgFt/Yhc15gj4XK2AMTSEZRYp7fWijaYsUHTUv7XCeBlXha2leLdM8auX/ZtDL9QIe
qwVzsrPhd8BhbgOHInwfHXwOJrQF1BXoz+O0g4fFIB7IzPDfY1WFleLyX6qQejc03ACIbaLSIlbj
z7boCSeD3ToacqH7x7oR7ww+idip2KNnsjIsIiFdkZTYmQrtkK/E3e+dDbJ25k5Y4ncaWYpPbL7G
uEDf8/+fkLHdPkWIlsnI2SfArR5H8XW7cmlfvVw3c8bAuIaLRyMA8WsB1fSWThUXqLksvX6VDjuV
L5vFCo8aXvqP7I8KVYrksqf9gUK4w7AZHIrwSqGdzxdPzX7YmFQ6ikculsH0PIfTuAmLUBQkKhmZ
LrxM/ey2V8ntk2Qhm5Nj6i9F42F1qW4R2CGuJSU2qmNcmUQWfZMKJujBKe2iJPAm2YWtMrieNjWL
uUvul7AtFo5dnGGoejGLpveQbeZUn5AD4P53Zidl27Q6rcn3OTx0FqrX5LNg1S6pnr05F1guVjW3
YL8Jiev8Nh+U5MtLM1GcvvMZQa0fG7VmlaayCp4XOGALeyudJogYJ07xvsZu8q6nFVKj55teympf
0yCPK2y83KDppLlddprXICtJFzlsfylhJHHstsKfnNye0E6D4UAjyqUE+KBV8sPX0i92i5FrQuln
P4vxRdEYsyh16xhsgi6cTmU63SBYliumg2d64rPykmzvq8s7EIZq1z0KyLg2IigMznna3Xnx5J5r
8DVXt3Y6bp7nv2rHqs5XrKBbMxEd1UEz4r4eKiTatZNIxPjd/zLNTWB+nO+CmhE4sbtY1+/nlLwf
ZpwMZw6bRSeT1E7JyUAVXDc9D/S3zn6L1wCAcabSnJHNcbHXSseM+6zxL3Tujry4qBtj4G/isw50
sQqsIGHpV1R9vAy/fOe+AC7NeSHqDX4xYX8vXH+kqnsYC9CkslPhKHOHTLDu5coUMOaNcfT/J07O
DjFqvTyIWbNMOd9xYfrO/lPkycr4cDqNz7qlrHlUVKCzno3FBRKRQTMu+UuKZhSOJv7NeDEwHeDz
mRcYyE9bLyq72koqPomEux6qb3fj10srd3yZCRcBALMpGeiQvt6ekf4nX/jqOGhtLstX7wrMt+JS
1yfgLC/gAaGh55FrRuLiObGlozScAFhl0jCT/SXUKOSDS58Jai+hmtXAVUNpcTy3csMSO9gl0Fjr
58B49fWfvebbp289FamjwlQEWYZyzvMfXM6LLAlv6SIfExDxIgH00c5/VvXyL8FSjl1veME3kETm
DHhyI04p6uG1U+fAEcwsh0ecJmRy3ZI6pFbu8JzEQW/HhSNJPsi3gLXCCFXtu9WD3COzzPyg4Xb3
nDYJuinP16WLJRQzlfSEYXmxSnOsWVlh7uWs33V7VZeNI1Uj2NyeT85TSqwJTUrUvXkFwbw44/1b
UVNIAU1KkIy/GwQHbOHXwpQc6R5JIcMlBLaT/DDmCW63ehaclYfvhAWSyfIOgSLCES3FyOCwG2Be
GFPkQWeRPeWDGTaG3XbvIcb18g5kW5vcPol9c8zE5CZ06U50PY/fEzXQo/T89XP1nyuXGSOKPtLI
ndK2G7Jf/aKTiY9SD0NavSfC8Ak2Z+iPI64rXciC1etAiuU6G3EHmvErIiq1icvqAXyOIdl7ncdM
GWuHF2MZEbud7JQB7HZ1T5gqkWG2mjLV7vpV6cgDyvzaMBb0VuzzY4JKcguk9OC3Y6slKxBm4Bdn
964FMTxxDblIwZiaaRORxv0/z5bdVN6QNn8H/j38Pmro3DVEPgpPIGOVXKzvbiucMZsuHFY7OBxe
XS3S71ziCA/Vg+oAaE3ikYJgEqsI1PiA0rolnb7E58U9s4kmBla87SuiCM1/UZgqruvgQ2IWyDAJ
6ttWPaLzpZRlBoKLZtl0fd+5VEQB+/6Q1GGZyTUnv4YSOo+dI0GdVNFObVsgjY5ghOWowRvo2yLn
GBKvQGbyTud5WE+CqlQg/AmdkvOobk2c2VgkR6N6F1cZaFx6m1caXkbbMmlHRegtz2vtroPforjO
DCYORCLXXbipy0/Wv/8gHOvjMHAYfXKY86lUj1IGLO14j1BRsK6U/iJRTE2q2j1lvbLvYpO7yNCG
b2lxC98MupDDsTVCJ/8r9rGiCqpsl2fc0eus4RTlzpRwxISI0IVxsaBQHzAYDCzmVTvpSaB5j8Xc
ICd6pF0kluhNhZOlWGt8L8ty6lGATjG/wqM33PK2OcA/Ot55FeLQ1d3vzZBipPV+tYDEN7WV3R8T
NkmRBLYZUZLZjrdn9nheqkvWLZSvS28BlmWX2VKqlsHIyn3/BiiTJbjyGK25freMLzMh94kOL4F5
SbocTx1tRJNqL2OrkHbSQBM5xz6rJ0d0SzdddpruvG35FdQxoJ1arnEBwfbPlYwTB38x+wjGDGVX
nVz5L+aZqlCzsGMrekpS3vdEloR9SiOVFT7W2j2fgaUSk8Hh76Q/L+NlxQVPLuCN55VJJipNu6JZ
CZ762X1wCZCIWFE/4RQ3T9qXqiJ/H+fcc4WOG6AQ7STEqcTnM0XqAwsMmxnG0wNkv3cTNRMO1GuR
yns45aizKjnTwJkbSXDf9DweT8LPB7KTqQeYEVYvTC5W46jJoU6ZobLnxwnbNfC+/W4A8c+dhZCA
KNJchdBsV7phUzuA+rVrIPXXiQlEdcmtmqSsu7DwF8c4JuXAARgpuY9TvWldED23TfXTjyfQPsqN
bWvT756coo45eJWZThmB28/b2Zxl20nvHPgi1zXhe6lA4XOyJFuzigvJB/luNVYGK2aPCMTDpTfc
cArhu3wNgiDsEsaMBRj5GfchoHwZaP3hpMlXsVyh2YNWaankiHa07qTV1WzAOVSTtxhUBTvphlBD
sOBKq3gvCIebJEyGGY0mVn+AuZ9UT9BI7zDITf0y+7K/HyDhbyVZDcxOW0NhU+Tj4+LXIChmBoLM
758e/shBawkJNlsPg8JRv7eZGRfEbAt/iLmjzXaSVU6hccDga3Tr2Mn7Tx52SltSdX7atjwhtC5r
STnXtDATfuYvJVTYNIzhZgMKHmENOCBiYHpjwOy264rL+B3cxHOiVdeX66EYGlegEWdPwRSBCCKk
ssJlayHlCxZBjAD6CHNWyFNs88v1e96qKDQ/O9qBjC4VZgegfx1pF75N8IGvsDt1ScDTKuXKVVGJ
USFk/Lir9SyOyhfCfDhNOdmeo1CFLcjjXhFg9BYXwl+D1Sp4OtX56AJwbWHdAx9hwbvJRi4NNykO
61E45XWGSLoelPSBr3xg+X65ANC5V0C0ljAfn0/WgvT6OdpkKO8oeyUzNHitgI3mn2FQzMOyMUPM
7ivFK6j1bLQW7ymH91oxoyt4lwOiUa+WUSgIqNf8VNJAcPSgIwqv+Zg17+Ro6C/WteZfAKKjEere
lkEtefGxm56iydlIknU9UF2tP8TDw+59wbPAOZ6jWoe8nQtzBQ/uld5ce9IDfQnd5+BI8mQJwYvD
z+qhg4nSPQurzrncjm+d/4gfumqvbDwRdCFl/Zan1njwKSZTOwaPvJBpndHHVxQ+ITaAs7cJT9y+
v3YwSj7fAV1jLCboBLb88Zv+aN85Pwds4tUyi5U27rg8LcrgnyTUzJoaC7FxPryKTHxyehdTFMa6
iQHojAylrAfJWtTM4DVkx5hUW+VcFKGdDbytW5eTu18NPmSMQWGyAg2iskQERMI3dQsAJw9UN2K6
fy9ZONwTYkLYg/BKtN0CqqlL5eRPh2Ei9OBsjl/I6T5shZAp7pZdq2yVArKrkGsm0wSxWzi1CQBV
ckTpUQ7gk4U18YdAKqQiROV4b/gEvRNfy0FmfFZX16fkZQMq9SMNUU+3bWJy/ZB5U66Q0qaBVe5f
+Uw7F2Zz8Ceg/UHrbuBhH57mZemvDUip7dQEDWvrJHxGFlFfIoQhs6Sqt8z1RPUqACi2leR+YPC/
eIylkRC0dG3RLB+x09gvV0RNlvrNzbGcHdT04UPv2iYafkDnPEnRnEoaTH6qQJ/qSGOKyqY2Ed+O
I8/pWqPsAgiRV7yAwK9RWepuCrT6A4klgcBel52rkRJZynZD8QnvghpjEd0vuCj5FWT1xvLnewvr
8lp+3W3Hzr1UhZcG5JdB5IPuAjSXgcyfPIIoWYUphvswhk7uTivJPOzmBgLLIE0XbtpX4SWhqVJ7
HhyoBMZOSe4cRwFBQ0Ic76OFMebIyyCwyUeCdCASkyiMnZ0WXIIsnLWkbGoMOmR3wi6ypOwfe69D
FxcrSuFjQAtUAW+5Ylnb94Ijifn38YIoaqFN8f1iuZHgfOLKY98NCGdFo1kzjOjTbvoj7uPTHc0A
3RsD50fq1DBvM9MDCCb7sBYsuaHGPdFyowRS6R1+sdKP58hqX2YYAdFRxVywUv7e3Y2OWIf9A/51
qoH/7fFS4OAYYWvzduQ19V/5ZzOYyjIyVTb+vaQmmfoH/Fk90Xyu293/V6O6ZUL/B6wgLNYh+XX9
GMU9Nb359ge6U2Qwv22/wHxojJUXyF0zvCAyHpKz93oR5xnvDiYG/+6R+1k7uac9Ei09EhIv/WTV
OoanaZiOsJUz6YYNHB46DidEVXVUEJ740lRZ79WJ2mZzR3poSjuYZJRe6h8Wi5r4VkVu3vQXgTgX
Cho5DsWz9DF1UxVp7vUrG7PqLPvqFKf3WlJj0Y3GNTHYel8+MfuCIoFu/iFp5P04h3uLBbyP0bJC
e7L0CQLWf1Cbeml8qjTN51hQOl2FD46tu7eLA35XmyGQEvyXIx5kYqCyNKjRyQqlbYISdUNyJeyC
WSoH+eHpjdEWKMqvBOoVM03HY0LDeKfsEGREswqV46ePeoicDCkYhjhyeZXpwuCh5cCVdwIiUjgS
OOn1pkPvGTJVi600uF4koyDQcw5RN7vyD6GXecQ+hgO9sluVTE4RY1IwMaEodl2aren1VexrhUaN
X8H50drMTF4oRdbLA/KeweakCh/ZUoGznA1Oe9B2c9QUNKH92FOgumKVWeqWMlip/H5wVXH23Q1C
31+yMy0ZFdCS+iuGgKa1egl7E0nBiBJI/pPY67ZbJEXs/Z9BMTP43eO10u5pyktkLL7b4oUo8/RV
uExDT7VPwW9KMbERGg8T4DqoOIf0imsO6fbbuZdp3F2b3xXTY88JKFNmn8Vo6xGbbw5XEpixBE45
VHrORnmBPw4jdy9NmixhdTGQAyzyAsZ8RzffhhcT7yNoaAwGd2RK0YrPyn3P3fCA2pzNyObBPpn+
dgDqg2UcZ3B2yOPOiLpB4fNj9D2V4fnOkpOycPN1ZvuODRarVTjaI0ty4tYiK3pD+2cc69aqBulu
/RhVDYhpnELCPdEzi4z1aPdpqU4MDReXvfpS+3xZPZn7YxxsLHHSjvdsPI/DLsnn3Y20sONcgyRt
X+fHF8/zSy7fgNt/JTdD2Y/Xr1ItViEYDY5rz+Yvkoog0MAFsXP3/k5XRdDnbGWY6ygsfGBOBwvh
ZdRMYou20+/FDiJavSiksdL4AEIZ0smJ4vBeaGJ0FfbB0fjDTo1rMYI/90+eK6meMQgoYxCn37qZ
O9VkS7TY0DZIZ1AVumz3VI5on+7JqBDzmy2Utj7ewUDgLWgLVB9+zPJBM3MG509jxcAZhau5qDqv
65F84bwmhZkvU+KuOKX0w19raQOYGfHLtXsjgBCsinRcvdCO4jBRmotA38r5wAwc4Nd4RAgw1MSX
sxB24fM0etMta7f3Y3VcLXP+ysf85E5L+1hTQfm0IfeR7Sy11K3R6Ui8gebPHPP9GdKu3gT1f4Bz
5HZV4mDFp2F/hfkzJYezXtddbkwChEYhom3ukHMFyqE+0ybMrDXqwxYWFdh2YBpnn7UNFaxlEUWS
X14bMZo/uoW27dZqOQNZSkk9nNXBAKy/BF9AMJaH1VAnd6NKXzIqy2EtZXDQzF3BnreZT6WoEvF7
CdxLG1yT4kJP2qKFga1k8M0w3Im8kuJbAO27aIJQS911MHgSmzOOSr+8WBrsYgEvas1Adf+2p4bO
1DPqzUYPXzY9ZXjiMks/+zKfMDR7aV3peOS8we8y2ftM1BEVbMRTy4xM7u9qmg/ZCQ8msuhbMoLn
oOqgr+1q/duC7Umgve02eQy0vSPOc/BVSgbUd/deo1YIbTF7s99N4kPoHaViGER9QlmEYXyTvedU
cCc1EneoNWCtj+3iVRqG2K1bh1u1d9fBj6BXNBmIc5yrM2tGNtSr1dcwexm20NXH4aSbxxyGnOTj
J1zYpakMsz3cGge6h5dYLo/Ozs6KeLhv7/B92aYDLN6bIqLhHNTv1Ug9iUpMQD5KkVOAzqFIkb9r
p74poYj+C0ACuwdfFuKkoEpBOpQukT0dUtRkFgMdZvPxKKUzodUUMxsDMSJPWzc0BW+/kQJ9E7yS
Egq6nVyTpC2DfWK+7I8XAuUfnK7xba56uy2zw0mZvrKl9k+qVwmQwApQBUPKvln475um3jAvwzJP
MCehzTBweyfCxTjISWIXTh+DHuHBFNkkY6avpT+sIfemA5K8O7NoZ5OhLj9QoNqZKjYg75ML6vQ0
IQjpXSZ0OezLHLLee9rRuua6xuu+ljuRVtzScEydWMu/BlJWMQRH1Cuz0KUpVIiMJYp7QNpaS5Lc
4s8SbS2P7YUdwaIUoPfd/3p0GOQErXs7vaki6L6sImCkX5bdJOcfL3fYZXsIqOzQl4T5KOaGHI5+
2CzNlDA3xKRyAG0ce7vbus4fpWWVanX+kR/5b/lNPwbqoSyrChk0Tz01r7Pe6zAbay35NnnM+XXk
ENBq9EAIQx+Fk9Z5GpC7kn+Ouj+NQe6ZovCYu7dsX9VD/EULtFD3bL2IzG9tpMJliCnRyT3oVK61
/ZfPUeoAJDBS3ZgiyA8N18Q1zKGcSAXQAeNydVhHbipeZUkRMBh0rg851DVlDFj3z2tLrye6b+f1
e5x03bSpLnUJcWdkKKjgfDC4uuXAoZgC1VdVLjJ8K81TWMb9hsjaWSgKlzlVaJOXvY4fklw9xcKB
o7Ihc+pEC4OObCAOlrMqagRLauGScuQGdizkXr1amaqYeNUd/Yn/mA9Yt5pCdmAh34Pg+2MVc9M0
aRekU92Xv5HHtpb2lm87M6FZV7JI35ODX/3CpIwfodnl3+p/jnP6F2nPUPsA/Ds1AI66DHQKpWcg
wJlaDYDRl2IcC+RsKlNtInVZ6lEueT7cTObYAty0zjOQJccQT1tqwiK7jb8Z0vLmxeKYXauABmZj
qIfZNCgfCHobDkhVx+oeBERQIeX+Skk+v67lxseV/ivhu9PQsxs93zsgAM+/CRnJb74OEFOiSfs5
Xuv14cxfj63W3VmwP2gBowmMcG3RbnzHqqU7PWQZDHG2IOt8GcZy7sQ86FaX4ptZXviO8nBnmfnA
iSsNj23cCdAHn8bN0Z4isv/51J+rrcGxOPfhu3yT2Eoni1+94X0cZJZZnripVwyTusqzeywPFdIT
8VXdsfKB0sQG3Oz/zcD/3zfiPRAOVmSVDBW4/5RMWk43AW2VFuQnC4Oto0mWjWo6u68iK0+hjZaN
BtDXgVD93WYC8Eya7mKto6mqSD4mTOZrHnWHtSNVB26dHe+JKwVSZufeucYfHvq2UPzwxv2E41WO
lr4mahQfvmPmrnYWEvcCA6YA86WlBpDkpktxBY7W3a1P1qJ2LLBAMy19XJ0A7pXoQhg++E7SbQT4
eoZMkRBzRMHSyqwEoR31z3pMhhe6YIFyrNH+49wsbfbXsc9fn5/MTo/0eunwh9ICgTTTT3TcJ1Wr
0XbOEWBdbTtyFVSXTE8myDoLUL9Mha/8UcWZ3BSDdF8FEwj88+2nhsMQ8SaIXF313/dq6pgn1g0a
nb2HnZ0Lm8l/xL0aAud0fLKQfGSD7PFMt4Te/nyyGm1FSeZGsshWWVVCbn1+FoNqWwKbUvR8L3Pe
dRlZWJ6E0U6TuS9O6mcXpmMRf0YEKY+v4hB3X7SkSYpWRGetTB5JLiQEwPBwf3eFOg7Z5YTi0cVX
cxHBIz/U4ElxFrlJDT2YCaNskFtEVBTz/5nQGy0lcUM3l7N7JoiEeLdZq3r5jLenrv9SV1XGgmb5
RZ1Ktb6AIZLlOPOnEsYJHyMcpTKBFiDJZVq31x6usBbIJXcCIVZInUh3wtmfLbktYNXYMhOCCGTo
TJVFHdsxU0x24guyGrGNv9d5Y9me4s9aROg5ATqPod7XlazmmnzJr6OdM+6Q92N2dEf6fGRe8SJx
lHpuzRDU/y1AHGGTn/iv0hj6b1O4jwrrZyyMFPtAIHUdqP2YHwUfpeag/Bdgi+pm918GuEhCy1of
5kTpXd2KFKHJb7CAlZJFKrZa5LvB3tGcccliL+2oCpT527l4zGF4+32Ju8naXKaKz5uLhZQHzEfa
D0thOaG4jivACrNPbxHXyD0Jpyop96V2xZaIUcye9Rs/7FJbMIiLh2SCDE0v5UpnSE7aKl7rIl+a
W1j4d2HxM2JtS7vCKBRkMZZ+YyVTyIEOdWyuXKGYCHhUPvSPAtgoBiRJraKG8M0cqIZnqQKUXaol
Uo6YDhwgD8EXLCrknCXHVWKy7DwWzu9IzaEFMDZlY3rxpcQGj47UvKjXxEl8RlaBm+O6Mbkw3/bf
MFfVs+jYXSsUffijUvzJgyALrl0sRY/1nuECf1PQov1/UD8Laq4Htnqog0kIec2trW2FyTpvmTgq
/lUEe1xwKGsmLeVCb8a82Db67LHMS8Wv9s2TcWLG5E9H2Li4U0v95u1j1STbJZYtZKa7JDdJoSUD
D/OIh20PehqSeEDSLMKYjwlReenuucDjhXmLQbc3/o+iXVVAvbmJDZc5eGqhNJISIw7GCfiDAfO0
ejoOPsJhzKmiMVOYhuVuDifd5byM0qmCMo02bW8/iFtC57tVKP/aIQf4unfJe60/VfTVsjUgVLLh
er1MRYFUoPg0rpnvaHq8JAhxLZqwG9bWaW2H4Psq5vSs/MtCQoy1UHVzgwS3NukHvxi960jO46Qb
bj3HgJpf9OedGeGrkiKP9qxgrrWUdRSiHTuIza480xPjwirkmOfYtnNNWck2QYruIUcFudzI9oqM
XZ5kKkD3VEdHxcbj8BphXJuvN/fqqm/hUyVywYn90hoVEXHosUwXQ9FJTcen6lkbd/g3CGZo3nTt
PstCnVnK5LljDIkDzOS4xPCBjrkA++Qaa5NQbBM8qcrg+GezvNpyQ1fQfqx8TaRSP9jL0LQNUmdG
0bv1ri4gdFCfwmmyCH/p7hd6yRgzr/sSCTm2KL5xx77IJ1Ad4k/HNOa+hxeiA5UZZBxY80Ijjv8e
A4oxjzNtvmhlLqZwv1XNH8K/QYztTm9U8RYZfZgOFOkfAD4n2imSiEnUcXrlPjd7YVfOcuUVJQNy
ns4/60sfeTeMlNVIJD2OQeW2CkFSFBaZuye5hTraEBVgbu3C+2D/HmkPx8zzDhVa346/UZL0Zq0I
84/h0DywM4d87C/XzRCNiugZaZOPOC8iNINXyL8q9Q3VpCp3c2wIN14FaxF9P9Hgavz+P6ycFZy0
0uetbhEXcNwVP9Kblv5lliA5WRPb+7rQYN5qJOwXDV3Lnv2K+8faL8CzQVotUFPudVt9HLJkZiBK
P2NywZM/I4qxXqT+GJthjNNTv+CxKTPKkS0juiM9hkopQuVzGK6Ny9WZQRa/RIzU3NuLjTY+xU2k
ZO0ZTjMkj3G8mkTn2iuB16wN81NFGPOsy4YeUI/6RTGpLzERcjCQ2F9CtZP8UjNuUag9ZuuQ3Y4D
0DcmeUsDb5jRtUdMPe2zTbicz4Y5LSgXlPvaFwFbTy016ScleLv2tbRV2O9bkApEANmYqzUWzYfC
ZPw59NVeSBCr1VGMNt4/FEtCP5vbHjHoL+u+7EtiMuo7xrwqfFGgsX9CuZ97JhA+BLhEm78Y7DXt
BcdbgheG2DLqmSFhVRT3nAUA4iMitmTOuf6LJXB9QG2N1ksWsFY08dOnBOBjkAQRPTBm0I8UpiNf
4kHMLwc8K9zn1evHxThNF5wUh1rqtLkR2tXXQJcVO4jdcMtCaRI0oelP4EIzgZ7FbdmjpyE5uv9t
ako4qlCJWY7UmSijkDNXYa4M1Fn8YLtvy/asnR5sx+nvH9IyNVkLm8FX2+UswAmDqX0xQ2oZ5uVU
UAYRTLqYg45hRi4ycnWQG3UaiprsHYk5JnEvt3e/d6jDj+5M1ZywOudBWW3EZG2nIbhviVYD91Hr
HWacPNNK20NmTEHQXU2f9T9YviSQrBYZmyadvAGLtRNARrNFgKYHLIAHWWJcrwFprvT/TsbRfSQo
pVXJXUxDVOa7TdRiiZOSY6C4Q06k2/aXrv/aHjTIDF4h4u2ru0W4aMqV13BDlkF2WeiwKiozNIJn
wPWRYDIWsYmqDGYAvyHitIDI6XasGFzI/nli1Fmcgn4CMvRdHw0cdnjJDba71bLLBlYqGDSMGCp4
9uqcPKnLR1wnjrrcphXtbbDo1AuwjVBrgNFBmJR5xlNTlnzb3Djyjx7gAdXFOywJFmA1amDzVC5o
9w5FeDeuinQMRmueHpVyLDkRBBFdN1Jii3MZdxL+BN/hKCNq+5yimP6NpdGWrKjEW2JXSsbiXv71
TBKvbCZ57cgCR0QyqLXB8IF7gCZ2L4r+RS0G1hlOiVEi0FRe0tdW5JcU/jjfQOa5Pl0oGA94D5yt
JylHtDWpC2UR4IQjgffEeV9bUR34jK3Xxlc9dUQWcYeJo7ahAjyT1eGnbW3X8JIXsJJtjmVdv8LD
TSz0TdHgnBsfZw92NUHgzkb34yMpcJrGeTw+YFAXx1AcWmf0r6iSFedvTcQDvTrHRHI9twgJEC6z
0+bb536DJjNtRyyMt7vu8v+sooeDck0riTJ5bnrm/4VJ3hxpnEySCadNMDtXwq/lGgjdwrNGusrg
rObBWmv+rBG0zBzp6L+7luB2QvtPcsCM0EHC/1chTKEZescGNOUx1mzMek0mMng7W5E2rJWsxxAj
g6qIddntpb+lIbgaATgt0jMwe+esqqIZbUU23mFcPGqe0tpZfylPy6jffrpm6YK+YRvL2Cmu7VK4
ocui0mJvfgJ6NOT75s3W3459l2chHayixb7+KJ40Px/XFzGqdRl2psU0oTd1rmZFzAzxpH9IMKt+
HgEBIzsSuhPGJlFCZ/Dvmwql4tk2l7iU+iZAN5ajFxUJqsCNvC58sZB+f1TryKEwfpUXpqQetlJj
f1yBKdPD16FGxJNAgoG1LfozCrexAOKhmntE+BBMUXaXvT/rzG+EHiXhl726klGUT+L04EVYEVvC
k3a6ljR/MapOA+j+nGk0oUxt1DcFCPPn0kbzBxz52GH4v/9KJhKbL3rRAtmriYRjR4+1urshIgPT
WiaD9WshQy8RYzu2uHQC6HYrPAiva3Q0OolpyBtAcKn9uZnYBk3lkzoLHBTGKP2Eu3tUt/Jg9Zo8
Ywk0wQrXejChLpHyuvTEce3KdGA2QlX4ZE1/cGawERmcOKGSCrRoKHFt+HLXT4aMAD3ySPSf3yTJ
fgITf2IckJU//NgOY0kzyoVgH7ZNlPrY8dFKpvlm332trSriUyhXndGiY8la+2n9hQ1l/zwMo0EX
wg4YOy+KU1p93jYQnXEJJ9f/9+1VWbLNXpJ8VMGgGdncz4EG0YbDagdo1/PqBl0d4/6YVqGTSIWo
VIEwUdCdC1SoKvwCDXZ8T2f2bKUitsF7SpCxUSrA6JSPZEPCxWzjBS4liBLSTwInM3rg5VBfemcZ
u34pGxikGkYrnPxDoHx6oto41i7FKb5iSQ/IEqaT+et59cMMimw1Rpa9Ij1nyCm8qbPkLP7dq2Jg
Qtv4Fjvz0iSS6rvxa8oHzwX2LtL+LCstD+/ZhoMC5xyjW/AqyK2IYeowza0Fig3YbJydmlVuU2JF
6JWxqReFK0Lox9g0HFNZLlk9RWVuv2lIc3PUY6dcz2KvqL66KhHFlk5NQAimokRjeBu+28OW/T9c
tFSYTxmGJQ7nCfjsX80AI2btIerAWqn79Mi1igjOcfyXWB1dbIW6Q2hoHvvSnU1jw6s4UD1Vhg99
+fYl7ovZfpG3Bf+W1czgldGNuJ/+EznhvzsDFOZ4lVgD51+TpBM3C//tKpx9FQywi91HHw5euZ/0
RAGaT8cDornPAE7Q3CyYGgE+zh2ZkoyajK/6AL5Sl2rAKXXzyMybH3MZ7YfAt6dXlO1okQsFJ2jW
L+y9uC1hYhepenP7i5g+gq6LEmFuus9sBTObFhxg0K26S5xDv3Li2v+LB1Q4VYPMcvlZIFV16OgG
2k+9bqaYvSnIU7LwyEJYMVc3kovE6IKs6b4m+9ZLAzkz4xQ5OD34OrjOE5pgISo6mgudeSZMLeua
QgSkSwmytwzwmddSZ1rScBM2kExzoCQrH9Nb3bm7RhkczWP1vyrgST5gF5HVJJ4nBNac1Cjss55r
l71UGmmLtBhsZ44d8jwE1c+vZPUvaAGUZywXqI/pad2XigJSWsaqsdcy3JYrdOxo1M2/nDiwKS+m
2zAnNl9RttHWbmubQZQAXp+BGV1fz20WumduiSt1pURWExHjkujP/nCCrLCdr1roZiTEBEbB9i85
drV0KWU4GHdOsUYXOw4bJrFEC1q79iIxSu4tyM5lz4sx5qIGFFlmopiuJkydlt2JzTqzPOWGELPj
AUtsAXUUoZjXizNj69UB2Ene0KVgzh8qEVS6RnS2Z47D5ieZ6iRjuohpnur+OsagW73+M7NteY/8
/jqj2iDuV7jbC8/5qZpg/LQxwu+GskpJfLk0zIc0Hq3KcfogU2db2e6xUSivH+IKNcNSFoqmg9ls
QEAYktLC42IoKO6NXNO9hrkPhkMw7JeyFNaKs9HtbYgvyP2UvkSgrNp9hFbg3NCxErRfqT+ICzaF
yNkrB7gN4s0bCQmd6ZHUs/7O3368wvf04h+PC7YbswO6bKOQqtYpY1e4kOwE+pc0ODF0IIWT+2Iw
+Y7Db3KCK9LF7+2QwvdgFKQjfxz8XgsWZ8XuXQtJyOl+W6hFNA4AW3xh33ae5X4qW9LEfTz7vNGr
QCj10/5IuvPuDrRlznhybmagwLti2iwpM/RJ2CAJudrPbCmxssXiGxYqiS4icmA1POwPnXKkiGV/
PNeGaqrihk8+iyiBS7ykMrea5S4zpXUYf7NifltjstrMY0ZTs3w+870ZhTbLaqdilJpOWATEPom7
bc+/yuHNjJxjgFu5CNdlZjBDRkc/ZRDxfpD55qUnmY65jAT3AGsXtP01c5kkkblv8nEeboiFUOYw
x3t59RLl8ti+rZMPhvh3XZPOJxE2Eslcp1kv8VdqKQ/SXErytRi0QeNkeearDdkvT6k/J1XnyOGR
ZPOBrAap0qm71KQeJu4mTdq3NxlfqwmGCUu3yzvJyB3BOixixRClUjpfgoOwxo+n9uKTcSqY01ZK
dDx8hHC+PrI1i8C4l3nzEgDHr2urQCZdz82JrD/Xij2vdUV0QRjclQNhUBbyDOh0R2m7AFvGujzy
Epv41VCCTJ1KsHlfewazsLnOA4wxxzvAOLQQd6/GMbbJdUFWQQO331Q6bWl/VnvMzYgLTahci2kn
DqD+x0Wz1XVKwXtIknSEdTfgbclXzpFlj5f40OiwAvNpbPivhn3l7NuExJsI8wDRFV72jDCcEV+y
6wUzmdci8qp5uC++QH2stxW1dB4zs7xp1+1HFuTqOENvhAudW8LkUefXQg4BqgUaWZSGOrFX+Y3b
4zlFhIMupzNTR+/5m9XEw5237dGUIs+FragaenTPMMyaYS2lEunL2eF/AOJqkQYGBccFQa9f4bT9
r0zFFodlYatnhEIUk9lvS3AM34JDiP7FrQcF/6xcfgtfsBzahekS4zDYzjWe+kRKjgxNNQLCfHrP
O9wJU723/3rZUUXmN3VlkBqb+PQTHK+x2UdaXuqLfxFltpjbfVX+XPPboN6khY4P+ReI0gZ1BKXs
ZZnZKjHtHFAxLBEhhhZA7Yy6BS7SG56yk1oBuEYvHmjbqSA1VgWgwQV3vEzyp6YnLv2kzjIOkEdy
txQvw8ZXw73CzZZVy6VM10khlKi8eEy97SPt5x+dJeCiQ9UYjBsappRjQHpYdk5rgAmHpiM3InkZ
PnTyL10GLtmyMaqCHdeOwV+uneqKVK5Lp79RBhKu8KW3pDpsxQSv1YvYVDHnVKHSCHnP+bFtENAX
ayC0gMK1rOwQms8HltcZ6fWsiNDTl+zzxTY7cycP9oMLq7WXqi9rUHktiT+igaFdD5x8QN14tXCH
uB1LWudrkwlC7kwg98C8YupVRSxMwgN3LUStn5Bhh+8zqPQjJgWI0YPsOu8/33TlJ40dlJgoHzZl
2V64cW5FhnjHOtnDxX+aV6wUul444ilJQv7vF33M7i6TiZRjTWMo7OoLu85P3dIA0nl01PR2Qlvl
pqUvE7AcqC64AHnXHx+IElfvZtov/B1bVkv4DHsZ0dk1bPFfcK/haLOFA/ARg+H0eLW4uW+M1WTG
tawUBqkUnMPTs87/vrJjrhPEnlkY6VTIFyM1AiksKbJTgnIwfePLCtFkNzR/C0LGP6+0lcjp/YFh
zEvSH9V0B+WHcigkPNrosy1ecg4GOgNR+1KgjtPFnl0DXQsq8H2xvlY7v+Wiu+LPpizA4kNj9Az0
/gNQ7gFFzNEmj4v/foFK06PtbJQQCGngXMwvq2vfTgcqhVaNFywz0gnrTfoqERA/Y8eiLP/xDOZq
DrcDdRfq+9g1Ejf6j+p/XOFRWNyKsU36/XfxNUQR19tkZT4Cz7ivaKyBBxo7JGvneLCNa3ROJ2Ab
yf9yvN0V4PAr/OlzlF/H+hh3YgLrXCQLSNMBNW8amcx6rqpfR6ukh2q8kWl7RqTm8rzhRSE5doG1
Wor5Y4UeisREIQK1UcxO52fdSHFo806dtPD22R8GwMho1/KVobFSGsj89RJ+O4W2bAVzn2dUUGkV
ctDAihegfhQkgPXaZ1SbVqPKT2/bgDNxhhsGPOZsvtgxGxzEPZdimgcyFQT38+aV1/i/CYpeYxsB
Y8lFwEQJS1warZDmxuJENJ8ahAciAjpoR80PuNm0pRUGMDasE/lszQYePDtpT//mFL1jbrLisXfd
Yr2rfIlbOfCxjR8QGPYM97aQxc6fr9Ssy6W32R+Q3FFy38UbXdy/0hizCm9lUgtNm4ml0AuMGBcO
er/sKuzVSfqDHGkn9H+MehRnQGcP0gth2XY+uPtC/MgnXeNO0VTBLMRO8WCKpHt+/drtlkowtMNy
/UuFRqZLlp1asU2aDBCtA0b+KCMgj3aZjFXlHjQ5rP/DO/kY+XEEJRFwcXu1lYDj7QEfbGe2TYAj
riE5zTxZ2UHpCN49pAVW19LF2tjLZ0StodwukEAV0sX/BPNGoZwPMp9Oulx53oNk+CdoOUerMAA+
T7Y+cfjrMfj/VkofL7pAXdXHHqpHahhUr1WJeG8IQk5e+xneAgmajeAtkSdkIaHrupxi4YrLBLIf
WqeWkDqTIIw4FtFaTlXteyyO1SR6VYhfpR8oUVCWQ3RY92kjrOQnyv2s3h1iMlMUThvyy4Hnva+k
WH6sgxM4XaTtiymR6BHwwAVhX3JPNMfOzip47mArjj1jfscLExu2Tuttjai+MTjEI5shI/WLzRmk
5sFQIulxjXFpu8bFbFPiCWugoEZ2jMwOGxq7lQ10Qi9AeZosUxZ4BEF2Er8sLx6kVm7L0Qzg5OnW
fcuY1iT0VMsSV0cKolwUj/aEyXxc2uyNJdTV5AQWvN+bd4BbwA4EB+JiAUguxj/luHIHCGdcx84J
r07ssMwPfwTfXp7RjqQrxuUkI+qyZACK+On0z303H3AJztTvj0+TAVkWNGmKoxeihx0PVNNd5n0r
g5NYCNNJzMJF5E32uG9tdI9IAGZpOTzPslYXkvRgGzxZWn75uCWTifxphb15L3z/X/vRQvkYpI9q
toS/PWjp9ZIHd8ptpjBti8n9Kx7Lwv4+BwV+URchyUFeRy/HeDB/UN2EDGZG3NvcU01iY/KxE00M
R0PglV868qFzhRsbcgKSeqp8J/pUdhFiVblwhSI92PX2aYbH1KvNdbY9vEDx1ncQ0T4mIP7iclEE
qxi+2rnjeuYELwfOzouvG9pjQx3ZlNDxsZG0QMz45SYt8a2lWxugzlpIQ7zm3ebaPp3ckrsI+l71
lySHuZgPU3gLnQXJf1GrB8umt1uK9GfLk7tPBKq0UotcQK+raecbPrKAax0N887WD8fxCmwx8xSj
MIINZaiycmf3mGhmv3hAQIcP89JXkP1IVSNcnxUzsVZp+wrJeh/D6eVxlwEt+lPiB5vDi5uKoI1H
V+HUJcsUMWx8+0G4M62xJPheLi1/7d156D5iykCWC7C4AiSTDN7ATUrFQT0hj0QwNK460mAiN1uX
gzAo8CixVt3UJ6I88CFJTcZorjaJZKbpbXFkSM0McHuwSv5aDQplbmRzdHJlYW0NCmVuZG9iag0K
NTM4IDAgb2JqDQo8PC9CYXNlRm9udC9DYWxpYnJpL0VuY29kaW5nL1dpbkFuc2lFbmNvZGluZy9G
aXJzdENoYXIgMC9Gb250RGVzY3JpcHRvciA1NDAgMCBSIC9MYXN0Q2hhciAyNTUvU3VidHlwZS9U
cnVlVHlwZS9UeXBlL0ZvbnQvV2lkdGhzIDUzOSAwIFIgPj4NCmVuZG9iag0KNTM5IDAgb2JqDQpb
IC0xIC0xIC0xIC0xIC0xIC0xIC0xIC0xIC0xIDUwNiA1MDYgLTEgLTEgMCAtMSAtMSAtMSAtMSAt
MSAtMSAtMSAtMSAtMSAtMSAtMSAtMSAtMSAtMSAtMSAtMSAtMSAtMSAyMjYgMzI1IDQwMCA0OTgg
NTA2IDcxNCA2ODIgMjIwIDMwMyAzMDMgNDk4IDQ5OCAyNDkgMzA2IDI1MiAzODYgNTA2IDUwNiA1
MDYgNTA2IDUwNiA1MDYgNTA2IDUwNiA1MDYgNTA2IDI2NyAyNjcgNDk4IDQ5OCA0OTggNDYzIDg5
NCA1NzggNTQzIDUzMyA2MTUgNDg4IDQ1OSA2MzAgNjIzIDI1MSAzMTggNTE5IDQyMCA4NTQgNjQ1
IDY2MiA1MTYgNjcyIDU0MiA0NTkgNDg3IDY0MSA1NjcgODg5IDUxOSA0ODcgNDY4IDMwNiAzODYg
MzA2IDQ5OCA0OTggMjkxIDQ3OSA1MjUgNDIyIDUyNSA0OTcgMzA1IDQ3MCA1MjUgMjI5IDIzOSA0
NTQgMjI5IDc5OCA1MjUgNTI3IDUyNSA1MjUgMzQ4IDM5MSAzMzQgNTI1IDQ1MSA3MTQgNDMzIDQ1
MiAzOTUgMzE0IDQ2MCAzMTQgNDk4IDQ5OCA1MDYgNDk4IDI0OSAzMDUgNDE4IDY5MCA0OTggNDk4
IDM5NSAxMDM4IDQ1OSAzMzggODY2IDQ5OCA0NjggNDk4IDQ5OCAyNDkgMjQ5IDQxOCA0MTggNDk4
IDQ5OCA5MDUgNDUwIDcwNSAzOTEgMzM4IDg0OSA0OTggMzk1IDQ4NyAyMjYgMzI1IDQ5OCA1MDYg
NDk4IDUwNiA0OTggNDk4IDM5MiA4MzQgNDAyIDUxMiA0OTggMzA2IDUwNiAzOTQgMzM4IDQ5OCAz
MzUgMzM0IDI5MSA1NDkgNTg1IDI1MiAzMDcgMjQ2IDQyMiA1MTIgNjM2IDY3MSA2NzUgNDYzIDU3
OCA1NzggNTc4IDU3OCA1NzggNTc4IDc2MyA1MzMgNDg4IDQ4OCA0ODggNDg4IDI1MSAyNTEgMjUx
IDI1MSA2MjQgNjQ1IDY2MiA2NjIgNjYyIDY2MiA2NjIgNDk4IDY2MyA2NDEgNjQxIDY0MSA2NDEg
NDg3IDUxNiA1MjcgNDc5IDQ3OSA0NzkgNDc5IDQ3OSA0NzkgNzcyIDQyMiA0OTcgNDk3IDQ5NyA0
OTcgMjI5IDIyOSAyMjkgMjI5IDUyNSA1MjUgNTI3IDUyNyA1MjcgNTI3IDUyNyA0OTggNTI5IDUy
NSA1MjUgNTI1IDUyNSA0NTIgNTI1IDQ1Ml0NCmVuZG9iag0KNTQwIDAgb2JqDQo8PC9Bc2NlbnQg
NzUwL0F2Z1dpZHRoIDEwNjcvQ2FwSGVpZ2h0IDAvRGVzY2VudCAtMjUwL0ZsYWdzIDMyL0ZvbnRC
Qm94WyAtNTAyIC0zMDcgMTI0MCA5NjNdL0ZvbnROYW1lL0NhbGlicmkvSXRhbGljQW5nbGUgMC9M
ZWFkaW5nIDAvTWF4V2lkdGggMTIyMC9NaXNzaW5nV2lkdGggMC9TdGVtSCAwL1N0ZW1WIDAvVHlw
ZS9Gb250RGVzY3JpcHRvci9YSGVpZ2h0IDA+Pg0KZW5kb2JqDQo2MjEgMCBvYmoNCjw8L0JCb3hb
IDAgMCA0NjAuMiAzMS4yXS9GaWx0ZXIvRmxhdGVEZWNvZGUvRm9ybVR5cGUgMS9MZW5ndGggODAv
TWF0cml4WyAxIDAgMCAxIDAgMF0vUmVzb3VyY2VzPDwvRm9udDw8L0NhbGlicmkgNTM4IDAgUiA+
Pj4+L1N1YnR5cGUvRm9ybS9UeXBlL1hPYmplY3Q+PnN0cmVhbQ0K8D8cVa1RT8SFllhe1YgegXul
cuE+tY8p+csQJDnYVekApKmuRjqDnhW8z+ZCxIInj6mDTn2UwtbGJMnrw/D3iA4aaSbpxyzdbjUR
0h/+UsoNCmVuZHN0cmVhbQ0KZW5kb2JqDQo2MjQgMCBvYmoNCjw8L0FQPDwvTiAxNjM2IDAgUiA+
Pi9CUzw8L1MvUy9XIDE+Pi9EQShWjLvpn20lyOsJXHIZHUoHMbA460MLi87ZIpVe68Glj4ApL0Yg
NC9GVC9UeC9GZiAxMjU4NzAwOC9NSzw8L0JDWyAwXT4+L1AgNCAwIFIgL1JlY3RbIDc0LjQgMzEy
LjQ4IDUzNC43MiAzODguOF0vU3VidHlwZS9XaWRnZXQvVCgBWOyX1VxyfBUIqkgPQcjQFKZwPvPe
Ul+JQpHXMmT6pFEpL1R5cGUvQW5ub3QvViijkeizUC9gkCuF47fjHSAvl5tmr3ykvx1SHAAg9uXV
DMaR82wH0NqiK58Lx4FKqD6qOC9GZfN6l6OYS4vt9IIsN52+TJc+/fNvd+S+hnml0eE4zuwCsDiz
7QnOqweqCzubdwBoe5/5z29cKZNlV9PY6fRs0P+Gpc39xtmkNpLsaR5Pk73hzO/PY8klX74BPSBq
Hz9sE37FYZHpOCFNlpBkahxxlGyeEo9lQCH4njUScqd0s4rmHP7toELXp6j1ElmzKT4+DQplbmRv
YmoNCjY0MyAwIG9iag0KPDwvQmFzZUZvbnQvQ2FsaWJyaS9FbmNvZGluZy9XaW5BbnNpRW5jb2Rp
bmcvRmlyc3RDaGFyIDAvRm9udERlc2NyaXB0b3IgNjQ1IDAgUiAvTGFzdENoYXIgMjU1L1N1YnR5
cGUvVHJ1ZVR5cGUvVHlwZS9Gb250L1dpZHRocyA2NDQgMCBSID4+DQplbmRvYmoNCjY0NCAwIG9i
ag0KWyAtMSAtMSAtMSAtMSAtMSAtMSAtMSAtMSAtMSA1MDYgNTA2IC0xIC0xIDAgLTEgLTEgLTEg
LTEgLTEgLTEgLTEgLTEgLTEgLTEgLTEgLTEgLTEgLTEgLTEgLTEgLTEgLTEgMjI2IDMyNSA0MDAg
NDk4IDUwNiA3MTQgNjgyIDIyMCAzMDMgMzAzIDQ5OCA0OTggMjQ5IDMwNiAyNTIgMzg2IDUwNiA1
MDYgNTA2IDUwNiA1MDYgNTA2IDUwNiA1MDYgNTA2IDUwNiAyNjcgMjY3IDQ5OCA0OTggNDk4IDQ2
MyA4OTQgNTc4IDU0MyA1MzMgNjE1IDQ4OCA0NTkgNjMwIDYyMyAyNTEgMzE4IDUxOSA0MjAgODU0
IDY0NSA2NjIgNTE2IDY3MiA1NDIgNDU5IDQ4NyA2NDEgNTY3IDg4OSA1MTkgNDg3IDQ2OCAzMDYg
Mzg2IDMwNiA0OTggNDk4IDI5MSA0NzkgNTI1IDQyMiA1MjUgNDk3IDMwNSA0NzAgNTI1IDIyOSAy
MzkgNDU0IDIyOSA3OTggNTI1IDUyNyA1MjUgNTI1IDM0OCAzOTEgMzM0IDUyNSA0NTEgNzE0IDQz
MyA0NTIgMzk1IDMxNCA0NjAgMzE0IDQ5OCA0OTggNTA2IDQ5OCAyNDkgMzA1IDQxOCA2OTAgNDk4
IDQ5OCAzOTUgMTAzOCA0NTkgMzM4IDg2NiA0OTggNDY4IDQ5OCA0OTggMjQ5IDI0OSA0MTggNDE4
IDQ5OCA0OTggOTA1IDQ1MCA3MDUgMzkxIDMzOCA4NDkgNDk4IDM5NSA0ODcgMjI2IDMyNSA0OTgg
NTA2IDQ5OCA1MDYgNDk4IDQ5OCAzOTIgODM0IDQwMiA1MTIgNDk4IDMwNiA1MDYgMzk0IDMzOCA0
OTggMzM1IDMzNCAyOTEgNTQ5IDU4NSAyNTIgMzA3IDI0NiA0MjIgNTEyIDYzNiA2NzEgNjc1IDQ2
MyA1NzggNTc4IDU3OCA1NzggNTc4IDU3OCA3NjMgNTMzIDQ4OCA0ODggNDg4IDQ4OCAyNTEgMjUx
IDI1MSAyNTEgNjI0IDY0NSA2NjIgNjYyIDY2MiA2NjIgNjYyIDQ5OCA2NjMgNjQxIDY0MSA2NDEg
NjQxIDQ4NyA1MTYgNTI3IDQ3OSA0NzkgNDc5IDQ3OSA0NzkgNDc5IDc3MiA0MjIgNDk3IDQ5NyA0
OTcgNDk3IDIyOSAyMjkgMjI5IDIyOSA1MjUgNTI1IDUyNyA1MjcgNTI3IDUyNyA1MjcgNDk4IDUy
OSA1MjUgNTI1IDUyNSA1MjUgNDUyIDUyNSA0NTJdDQplbmRvYmoNCjY0NSAwIG9iag0KPDwvQXNj
ZW50IDc1MC9BdmdXaWR0aCAxMDY3L0NhcEhlaWdodCAwL0Rlc2NlbnQgLTI1MC9GbGFncyAzMi9G
b250QkJveFsgLTUwMiAtMzA3IDEyNDAgOTYzXS9Gb250RmlsZTIgMTYyNCAwIFIgL0ZvbnROYW1l
L0NhbGlicmkvSXRhbGljQW5nbGUgMC9MZWFkaW5nIDAvTWF4V2lkdGggMTIyMC9NaXNzaW5nV2lk
dGggMC9TdGVtSCAwL1N0ZW1WIDAvVHlwZS9Gb250RGVzY3JpcHRvci9YSGVpZ2h0IDA+Pg0KZW5k
b2JqDQoxNjI0IDAgb2JqDQo8PC9GaWx0ZXIvRmxhdGVEZWNvZGUvTGVuZ3RoIDg0NTYwL0xlbmd0
aDEgMTc5ODQ0Pj5zdHJlYW0NCi1iKNNQEBdd5+j3xOKo4cjxEZnlHbb7C9WHP4Sep0DPIKNcV6Zo
8M9HBtVF9XNki74DduZBM1sfx4iCwcd4/vlhbdNzFb5sxFA0hP4SACuAmr58/L7g5nwLX+Lh0nfR
b/kAUhyGFex8fKfbA9KNuZF3UqTAlns60/onXj5mZAlnpdv9L0K/6M/DjbPA5cOHjsRCdNTCjRgl
kF+ZZ+gXW1YjV5h41jB4f4eLUVo9R+In1QKKgzLTq/+ME61Xe/AVXiDluXVB0V13ep8zyavyBUZe
kfB46gUBJdNYkD7BilibfoNU/6v+0cufMhivhhKZRjpozXXxEUhdnPIBtxEG4xsbCSkGJ1rwyUMo
3VinnxEiQx3Q0lf1rJUAQSjb0bcWsLqJzzL/lrOX80R9wYv5gP61E8rOZNt/xGpZgI4DtWxY3LV1
gQ4UL5rAl4pjYHTgVvGI15hMPRx5gBQrWylTewzHV0Cv8S+vE8IVGMHSgkRUhcKF5sbyyXkeTTTo
FMw3+fLg6jagcGjmw9AuQOtnquB7fQ9XWYG1fEY54iHPgsdFI3R/xtZaXX25k77w1774ChdPrchu
jsADCVIALIfiGZhaZjjcZZzvXw50RAbOPSoPPLe4cTxJJUYv3q97nqa/ojnyK/qaswHIhTtzPWer
7WlWx4JYNb0z3IL3MiTxczTHEqaimdQed6MOWXL4j0mMdBw/ElHqOFZ5MYIrzRhovOvk6Xt5Gmtf
1mrkKn6swYG2lGqAoNDJqEfcpvHMHmaSEYiBKO/xRYao8FoYXL/gpoHTIHT+D85PxVdOD9Zqkitr
vhOatzIIIjkCzM2RbHi8eq+9QsQwUU6IWFEt/5uRuMicyEXlGm5HveP8GN8lw5TuINHUqKG4kbLv
6Kg+QmE5ZtNL43KbRUXmTITJQ105TiHGVWG6MZ+hXmsCUQvHfYt0o8M/fPfkmlBwCzwwcv5X652U
TZQ99El6tF7yfwX4D2PIeTuBBxrPxoeelwFXPYKUGofrc8gn/fkDwaP/Lgsei7ZsYuaBKBNgtRyA
n8Oj0Fz9i7hF0aHxDW0BXAbPKlC25aQwuClsaGY9HzK5ZqCT911mlarELABuTQMrTSyLdiOe/Rpp
biNxtqp0cPajZWT6zMlfGD211edpIIvP/okxIYzgv84yo1CLa0Dkpwca27dzn9N7rSlAWOxB3K0l
F7Nl29bYnC/SDoCVNeJs6eent8m4xpaQX5SMpvelUY56zgHybZ3N7ANLAx91wsiR7P+1nEeDGltp
URpllg31hXap9EhV8o9qj127y/riy+E4jNqdOpz4m1Kr8ROgGmdaWbC4QafICWH5Y97J1kcYo2zI
zdtAMMW/AqMbuDdx9JeYNgGltCMjumVRiMYO+qBG0bk0FE2Uj9nTinWnuz1MWJVcwuB/7Fph4nsK
jGk5CRxG42fgZ10k7fQIgQgeJmieIYTkIL5oz4mzBtOJr+8Ana02pkHzOeLrhB8E1QRiDJ2ALPc0
p69D+/NqEo6A5wNMK/Rf5C9l62XKPf94U6u4M0Z4EbnGhma4anLf4wpqbztHbU4b8CNdOKGpnANx
GcNdRd6Wgc5wwpq6o6xQBhGV49E9/wIq9W8bY+WtMxQUns1XKGnqPwlv1mKhzSqK0olog8EYM5Ke
Dve3XOL8OKT77CVjEGUnIXKWQz1ytcbYpGwGHGoUacrEWwQ+qRW+qRgPlFJfvpKqzW7KjWvAZ2Iq
2rAYjirLoLiS/Rvy22XE0TTOwvA1lyTIPVYILkxexJDPiqfqa17+PJycwaTs6N/37zS5HODSW/67
ObGlLVlLP0/jVMsIJapCsfZreow1Cx5YXiNH6nN1LkCsQEmRAjEaj6h1XUxZNr8OGzkfJmP4Ajdi
joeu2kC+yxPdZuBHMAlT74b1xfbosGgjxBTKht98VNeD3FfsIdvzDIOKB+SS8R6SyWLimcWptxe0
IR3inDfx10PyFQMvmswYUioHEzR06SCUWPa9k/TOXe5Ot6apKSJ6TvoR/Mksqu+MPoxlNShME61S
NQxTUUGuQ5uP70nQ+Al51tlYqqxDYL+fQXa5mH693403Z+d6dF3O0fCHZv6j8Rwr9YYZYNwUle/C
K0b6YKtS+9VM5MRe6V5wBWatRdjTT9L4LGqyep7fhBM2hsxPrMvo+vJkPlP+Jnper1wB9Nac0jjp
WsJTiI7kFf/E5zky/ZqQcZPA3nOvyoFsQeypskJNY9Bq0lJOCmDDFiq//g5DMNGd5rUIEJ+P1XG7
vcgwl3HNwShsHv6TQhsXs6TauS7np/B6hmlSlhls18a0SaNv/gih6PQub7CPaSY4ixdbm90pF/++
EzxAX/KCz7FT5a4LSGnqpCVZE9KS1qMo1Ck2Op9At/kkkjdvSO+r6rWZ+spA8hPkxWJngpdyR+Lo
kyh5bhWMP5a16AxApgu2rspEXZ3rqbVeGBW6N5+OAqsfcTlbsf3Rz9w8lXD4Qr85KQhreYq6w7WI
n11o5UoOEy7Vh6oQmNaboBq5wp2G6nA/WfYmPA0aOz+waKAQeCXt1eylx/ml7U+JuyNfRNE2VOKo
RoRnS92yGSO3AXbDnqxBrFbKiWnUc7gGtqaKrig9VSYz3vscgQMZpG6CFx1Dlk1FrXnl2EuU8PyW
oiNJffaFj9W2SjxxztP7Y/Q54uVxdMTyRaWboG8mRWUrUX75KjTmnTAHxPtCbMP4e0e3YIDGJszg
V2ViZx89v1zr6xvvuIY+9sPxOQ7vHBEkDsXmV/QdFRQA/JGgZECRN1P/DZAZai5DgegsyxSsvO11
9VzQf1h2tgXVmUWDcfnvWXAMYt3jz1sMVsmKb+T0CmkuwWSiydI9E54IBddCGpL0cnNx8Z5KsKBj
3KUw/ckJnFIGchX6fACXSeD7GGWPK7bW+su8nGoP7w7OsEaKYJGNVyMTAG1A6OvGEJo67TdSW0Qa
xrFd7xM3LhFWLfjHNTzn4gmfJEtf9Qdcm19CGTAmvOb4T5auv79aiQUwkuMv5HKGE1wueYkqPosz
tA9l0m2Sr0fukyXZw53Wb3oW/ARD2F44+eW/OL64PF6xM8CR7/zdL/O5G5p6jn3eWvvbkqhOGOKR
bTeOuoefOuqKeW2pGrJ9Ru+SKKgJ690h5RLSpj7vWj/UoFGL/NVaKnw2JpT0iQ3YJP5TfeusjmAa
U41uXaPi2DZmTDLql6RmwuKAcYA8Mbc5gvKBaVpFfRceiKxjhkVv7tneLomIZmq8ZnfDXV0j/apg
Ly+yMrEyG65LoLUHuQRiU2l7yKC/nrfEZs0qI2mCGSLOgsSC0WW1XLNzPuDIVrsXmgt4Y5uEbPLT
JF1jaAat204ijaj0TVRC9wf8CJQAgibnYe/wY5a4wYXk6rc3JBnB7omvm5c5MWvYUFFVogqITJJU
Q21zZlx57zQD6QwYtD3ZQr9IxT8+L+S2ECDr+wb7Csgqqa5WdOuWxoC2cEOAP13m181PrXedIOom
+dXkiT+3NM8dnYDasLPwC7gPPJFFYhc89o1wptlNWEL6oablCAXU1UZV6Cv3aIQkH3blMBJtHWPL
ptjibLevpw2OrVrYasYMHMmEjqXrFk/maDPtLxqpWLf8U/6+Ohx1v5r8IDM65AA7KmXpRkvgAMon
2XZH6iTEvqkVBMElMz2RKttYQMdMRAWuwk/2dLxgPULI0IzbW/Xd/ONrseF8RAlfUksVeESW2xi+
6yoMx0KF0P15fl7/HF6upcuPit65K7/y9U9x0rB7nkyQ1Xv6gFYf3gdK4iy7X5TCmrmefH5xn4y/
w4CDY/4qRhbrhFWchRO3aNeQNhAlbNB79A8PsA2KQy47vymBsmkYg/Zn1TLnqqH+nakh4+IMo4Oq
0446B6jTz12UcePJCzXGGiRO5xpL1RMod4Ibnqg9hIGLLotqYtc7/EO0sxtWzSkhzAw2TF+rKoRB
iR6RxuddbV15mLSqXBblJqvorIAyyipq/8gimYvj5kdERs+z4pivTseAtsVnMDTGmpr1NFtNou+k
RJ1C0X4qnYuNISDopfWsZpvlwvjC6iIHKJLmS3I7za+ZbRSjyCcQ6pDjw485LOWBXCBvVKLM8g0n
aHfxIJqZwbANBRYhBTJrYr3GjESwtUN6zvkHCjypCIn5sDNE7T5vFMdT+Rt8ja/jZFPGYynBaunp
xKF/jazPyzf3vp3En85ADIAsqTOJYtikcHvu9JWdI2N1VVI4srudZgId6XCOQAuW3E5dIiTC7NZn
LrOlFS4J0gr7IBB8f2WciEyRNefGHOLxzI2o5IlVoNNg5dcg+E95cb4+Iahv7XhbqsuzcHbxaW/B
omS360Chytn0D29R7I+heV2/wObLIdSRj8JFX00EWCx1VnqsVbTVLEVOsx9vlefFet9CVQYg55Iq
jtMN0DrvIfUrsLTUAliCdo+PmKRWgVsOaH7PeOippErjPbpGiFizu6wdkFUMG8rMmy59l/5SiPFp
m7rO22i8xpxpLT72AUPyRqhBewvdETtw33B7GIeSVntt05Zi2Kbd96zv/3/GfOvMJdI/WG5ux68w
IHNnDwTCV5Y+tb2PG1TWpk9bKIwDkeaBDIcW48Na2yLCxnwaON2xQiSnOSBuHBtnQCenW30cZbnP
2gSR8O96PeZ7fY4f534J891RHTEwwhpZnDn1tT6uqBNP8eCv0FTO5jkJdI4ZkgFT9eeGa+gVexTC
d9maWg/y6X0usndq0Yji8UiEnOoSPhGf+lZw3H8CUl6borJ+gtuyqSYtWjd3qs1Bh+yhKHM9rOdd
+xkMnvaAf8geHJiOQqUvbur+fpk09gAJgzMQIkNfC4Mq+yCLuA2EON5IeohrLOCryM4fZJc6Pf85
eqhNmZeUSyq58JhF5CWc0veKhpGABnYjSW1Eqenk/4Qw+dZx8LwAx1dSqoQHwTcux2sYaLvnOf/4
OtJaFZBxgsoLdxJpw7iO+TrBzpF4m+7foylBmP4ls6sF5G1gWHxaYk1P77w1LDTHqO7jG+XKCIE+
W39KNbuOUS3/TTx/PvGI5BBeAXAkT7O2ZJQ8uf1AoP7ypnLUeMCIPj40ZqTL7+MmsyZqoZ5mGL/m
ZG8Dc198pt9Z0/EXG1KqV3B7n6jaSWcEwj1pZ2m0m60wYmfe20BJxRkOszo78T6m2ptCXVWWaouU
oxS9smey2Ia7p1QVsG7oLIeT4Fkfdxsn6/xR5lmvsLAcUcF2V2kV08qVlnZ+50FJO/yWVge18qJL
BEZUWEHfTRtTWgN/fTH+oB2UcVykpvsYbxsyLa7LNEMB0fXOcILD3sikg4ZVPcpIyO6sLxxpqvD+
/BMs5DvCUZFUOVoe9mS4uTDxuV7azb8L3K6FtCiCwJeyi/PJVIXX5U7j26PFAsvbosTtNR1hRqNq
E8RpD6ZweJCxXvoM1JsdFOzwOrEilvlRT2p9OJuXuNNkZESn1qtawx3Cf5RyEJVcRwdJG2e2+caN
YeOrVYYAeqCklfAEI8UDS3suGag45VkcNFvkDKl+6nuWDbLL6/9MI1HwOQ5icWTXah35IOMR17dU
i29qHRVoxtON4KUSiaSlTH3QWsk7O3KM+59g9X44j3O4h0pRFwIX6LoY50U3d3DKY2T8uJY9j/gi
G66Z+nhIXeaFqiqAsN4S80qtWuhtOYn0lw1oeUZkOP//tcUS70P27+wcHIwYwZbx5Mjx7l+dEK0Q
fdnW6HlRL/4x/AUoA02y9n4+eceH0S7bkeah2sQ7+GVIDRgIQzzBdOUwmptqY5Rom9sohLkszDae
esY3g55fYrrHYVMEYvRIUDHpbApFNW4nogUW2hAqso2VE1Xdu1MG6MPX5Vw82+taNgF7f5NBr+jD
sN6DQS4LZ8QZiwHoCdiqEpjjvhnFYhwXadbk9jTxmdIGqpB21Mo/brAB4Xsho4VQNQBY7j7grvC7
ChXVQQxUfm/hAc1SGIlQioSSdlIkUfaCp8eZUH663WqyeOU0SdK0K4SIL9naN39o4LC5+6yTYG9f
U00ZxQ9OaZPHzE6QC1hUu3pGDmk9pTYLoE/DAYPM8pXgJpAdoL8clylhYNUjrkbnzNkmAFOw1A6U
AYfSvn2lgcfXRUhtLLDa6Yxg9JNfKe6suPp931gUgPa5jJAq/tMixexm1TtoyF1OI+GsMQhD9Ui2
Er6WMnI3Op4r09/44exWOqgBoohvGHBIYnraL2S/q8NzL53RzpNiiKS8zXOJd4uAxUa/qpK3Y6vF
dWYxEzNutrfloTEdRkorLK3RYCeA6QlowyVGtpprH3rPwILgxp6u8uynSukDlzc/BliLJoFr2A/a
p3XXEyQgmsSoPlHCb9pRlaNV3USax6XagnV11N21W1D4wIvoSmDFbiVzlw7UYBJ+HlOT+o3Tjroj
kUUAMF2VygyejiZrwLpu1VSLaCrMSiC2J47GQQ/JjEFc6LMnrwbAXu3j6CVVHu0AOjF2q3cpZQvJ
kiqgJ8om0iLmjBE4bCZH2BqQ2Kru+5+hucPk8hlYHACuTr1brD5RaaWOh5+i5qVDoFrb89unfuLL
eGF6A2Rn4sSDEiYFpKrJLuUV6okOXC/IX0AHmk7i4K2Y9i1+Nm01QVhRA+Ws98Y4PZEdua8sTjh9
QnpIcOaWYYh/4fOe/cPKNHgQacmbAvqqKyACYQ6+kJEfhXYM6zjCW9Apum8Bxak95HIHYJn7aIhY
nO6ZVY7rRoHN1bums41BTqGhDtGAMO/LmoPPHcsHKgVuobNdsrooH3/24fF6WNxphfQ7XoLrJ3ya
Em79kSWuclf9mJbAVfzEizB1aI2AkzJkU3p32dQLwaOFAT618XCm3Q3jqL0s7fERces+7iRCYzZx
iS10xfLqCJt2pSs2BtlpxxqrOTqteIO1IHCQvaIc60pMpJJQksCd2nMVIB/+aG7u8VfRhdMgc7g7
q4k9zy9WCHt4ps5IkzGdhD5p6WeXSp+42/9oKj5DyirMD1PpkT2FOHrP1gdcE0lv9VDpiNR7FwCw
epJhMWvVuA5WvG3j0FH03LEyjWpp2GavJI5ok8DY7lkuzXSUr/x/4hPQtkjd4b2vGECa/u8UIE2k
qj2M62VAueYP2gTW/nHJoPmsLImpkIJGbHlc5fgMfBwEfUd1vgSQL2HOcIbqa9kH14OpzDEYES3B
bJaHSHcvZLBJeQqwDOR/N9CFM026ZMIGADhFTySovpnGFlWjpNlr8I9SqEY+1+WcVER3KyBF6N18
WlUeg6dEuq5MrVKKy0ROGyu4tidJ0SQmsB/+6/U4feDolkkuBt+h+ToQuSjMB75ivYUDwuo6XIdZ
PohK7kQp7gqVC9mA+a6dTy7/1HFpX/ZYsd7aUQ7+A4Js/kWbA8Rkr22OC6+XVRYnqce0tg1dpz8g
Ql1YsgqXS4hA6LCTevoVovgvju5lBHJwwmeKcTIKU8+rtjsV74S9yMPViKyPz9g5UXoF83f25sgi
WzDKLnYQpU+D2BCMk808hDpzXOppgle9pwlky7vIM9DdfCPIwRdB7ZtfWpeUIxt3nLmsUrbguvG+
Zi8FLnoyXuJx4AQsx60cbUXtp/tKY3CGUNWLY4yzhGjXZyrUYzdq8M3qBH8/AJHFH1u0hf8HSlc/
KS7zenq3sPXoRWjaw+3EAlABwk5Srec8+Q++aotpdtSRaw/tpAUpsxBFCoAYbBhl+iaLYlEG01qC
QUwen1qu0IoAcw8cMOFNc8QQgPzrHHDVh38IcW9G/RsQhTZcIhC1xJCWxdfBsBEv20YTQ01s0Nwq
q4ZfYTVZPWQXB2KlvRxuR5AHx+iViNSCPosPQt9HBbo2IQPoJZgdb68T41sVaSO+LrMbNVutFShm
ky7fzjrjgL8I1Wy+EcHi6KzxCvRpG2pU+6/pRn4/dsaECnVwNDS0fDpdY5xTn+p0oQyKgGRL9UZ0
y7zu0zWJEjQWN0XX66VAfwwQnM32i/9qhJOiUxZnlvvwGi9O3mpQzrdM4Dc/CyUa5fKZSB1BWFrr
a3cCGbIyyqyAyfzNqPx5mHGpGCi+01bMyn/f4EurDlOfrhHxCJpfsC7hhH67WJIQv1nlS6wzThXc
5PcC2koxXlw6VUyRZijhHUJLTTJak1woNFJMl053L5dP9phfx7vo3UlJcdffR8JXd7NcO3+kaPFO
0K5RQTR17q0OQmAUkEPbrwdc/GRvB6ji8S4dvrAEjMPO3XQArx8IQxO1O7c8aK1FQGxtrwRwzgOT
+qdtRWk9qvlDxzf2Lsw0d7no7I6nfWj5FUyxPEO8yBcAY493p3D0N4EDDDHQt2WKfhtETDEwjMDd
bDCrBrbUp/oqeeaFYeOkBW5j5/LUxs73w8xZ7L1knLSU8Mz6iXfWzlJJzeBDxeyV86OkCC4tACZJ
29uQGeFXy2Yt+lScMgT0lDtg1dsIVqsYw0ArCA9QY1hjuQNYHvD3wdAZUpRC9XZITuW+wns/pRr3
A2yWRw89rHLBF1HtEBdU8oZZAfDolEVkDROOij239/hRksHlqCr+nW4Nn5s6+eVHcePqF7Cy4Qrj
YD0S25SSGEZWETOWnbyZPj7Rj7API8KNDxIwOSlHAe8UGpi98sxWWv3ySofDSdcsHzgzetPcWYaV
BQelDdy+W4vyahFHc7gFJ7ujm5pprVoJoHwbXjeWLQJCzCoELU0BQ/u7ZEzEhES4VZhzqiWOV+ca
ylsr6OV7cR7HvERdNhbKLFw1mCSIczFJPvLRlkq0L/GIyHcTBTAg61cX7GyTWmW+73z6WiW831DO
zRR37kB65Bl+p68LxHSd4dBY8eI4HcScUooYk71PdQaDJH42e7aqFd+kTHq1db56iu8CNdfil2gx
pwuZjGIYh6uoVf2HnLT/8w29Bb61cBvzaY8lMY8AwZEijtyR6IoL+pnaAtfGq2U2nqxielHRXGRS
3IFUvNgw7VoFaCXE98+UqGgKAKH21HSZM/rIOyIyM6wFYOqx9PwwO/XYIknI/OyXXU65mRzW2Tix
wzIg0bG2jHNiGqFBhjF810VYRVXEne1uYWhhFBg9D1V/gA0a7nty6TiuSxCW94xskhmkdugLVVhK
L88Am3kve0ICA+7eaOm02IHKkFnXfJr32YANE1FgZHfp9VuO6Qtgxy4SKayziN00ASMtbhucRJh5
L4c/WSaBcv+rO8Jy/Jg8O0Ryt2ZDQq9qf/lub2AC+8KlTT7oZmRjqxm5tKWyAWC4QzXq1mOqhFgn
ey6oprFvB2AXnfg2s29PM0o4FvNnlnzPLkX8cMphQN71MKGG2C0b21uWdoFGwgtYyg3IN0S0seu4
/4Dm3oj9zuNv25ptxe9ljnNMp5NGx3+59PcJm4AgrJhTZr3Gz9x+CCaZ1tbGFRAZxhcs8SncSfMv
xCVZQ6s7lnI9VKLwrKADYkA4de99wQ/x5LgpV7GXFEHlglPu58jTw05xrSSnMZINQcqtGzLQn9HL
BmfL51XUVPhvXcYrw+GMZGdQ1ycEeZOKZW938S+JcpHBQYKfihOc/Q/9PypNztSuTB7GaOZRAQUc
V3GDVzzCaV2k8O763NjQp3QH+KpJB80HV36Rt3eHGHyCjwpwqaUCMeEaEl0rneN3n7H7naPBJ30s
c8dbyuj0sc7SD2SB0l3r4KBHYFu0JhExQAcYL5bxYnin8KA1G0lmn6s+SkfurHbmu9e/FYkUKZbg
VpTVruc0fH28dIGTqDizNW3i2S3uHK5KL9tgkQgFN5HGrUpNi0chzN9UMBNwafFob3RTRYEjLLqO
kghNQjzHH9ber42rqDlHMl6m26uQbzmBg2CprZETJXKTGLDtfCQLq0F12Okse5Np1lPS62Y3GUif
XHnMF/k1P/rj3HlgCH6bsNNFtE+IP7HOwMJP7Iy8JzUtdUz3zpIJQSeRJiyVaDUQT4RrTeDtoVju
tf4iYP16/aQMlu9hgogS/0gGSRX695dYBndBK2mn/7dm+3NhY/AQEY0U7QrMlORS3czwkcymCh+t
4d/YaD/8+I6XpLRdT6sECp1a+J12aZqIsH+pQDNv0QWwEM+uOPmbJn+BFwxpFIRlAJ6Kq8zk+G2A
HhMbD+3XE+70X0VOdUw4Bcw8QxPvyPL+BufIyQWv+3ao7HTDNhebuCUOxR6C+tA4txL9q1ctjHC/
6j1FgnAiGECEcEmf5vtCz+WkBlH/2ytXbdgqC7fRwS5C+Mw2JvD8IMbPkJGUD50PU4SANYS9hf1k
+50VQdaY6qjzLHj4Os+hJL++8QgihowC0u63ej7VZyheet4XsU5n6u86hmiPTBPZcwBKqXH/2rhq
mVOrZm508hI5AVnobvQNVnERrZ7zWDv7ZZH/BW4XCABm4L0OvLYePFFkA43Nmf8B5Foj9qsiw/Iz
aY2vpg3GJVsL6g78Y6i23Rgiz8qElBYISKd9kCmtBRPuAjD/cn6vSGXvSz/Hg+jxvYlWfHpv5KaP
DkZNBL+3h8UT7iNwT6ZwNRqlXFkiZ3hXpQ6Sbe2EBOpX1i72/dMVdAyiRvSpPbzWIQsvovzEL7NV
o+nQOqaTThQ+nvc7PMZtN3VARo/uCcd62Z/Emi0wpU6JfBe48UF0FPnMedttaI/nYghGDCoaG+l1
AXMomBIZ+n/dOvvJ/4nFHvaefFeYd9VFv+N0+3Mp/JJ4JLZz9qbHSI7yBESgd4uebRlOClgE2LhY
C/6Nd6s/L1kBzQ0JJzBrr78dj38qzaDTu6pS65tvZI5g206G3gVLrcu2QNASIaqg+Zbw5iRd4cv1
BJcEzhjeU1uWxBD/OGC7j4Xysacgia3IsxPbwCVhP7D5x2QWAZe5rQGuhJ9RJwozc7eLOBYDWQb3
0BNaZDpONfJU0dFbDp1KVraBTL2kd5nWVimH8Bb3Yc5V4Gza2dsgRkzwcbRWDHeZElBvxgFULim5
yJgNKaZ6INPpD4xDwoO8qV1HOfh40umuCjUM1THfoUtBB93rxMi7yeHQ816IJM6uvTHofBWbeggm
+2TENJhcIe1O+KCnvCiG8nRjCA6NzNaMO9LrNdmXI6Tox9xOcyPpqJqlTdxfztKbjgcUNz+a/ULT
NYpcmZSy26urZpmZ7jluEobzKXSESHb3vkEMTOPEiu1S3Z5wBJvwa7N1YSrzhiia5bi5TJ8Dyfye
spzCVtfWuUhf2feYx1ejbKIhszEdWwjXyFi4gyb+LlycOLwNO8pIcVAoIzlXG5cwvbjMkkuzGwUC
KgFoz5+aSON0tkhOL2QUtD5R3ayNGJha51jpHJes4EZRCZiRFKGhAgg6ff9hcUK77wrl1qlxIINE
J+0k5ooYdMx/J2UVMp7QLOMENa5xLr3CQt5FUJCsV2Fs6PFmmqOGLxB95YQ8Q/3C7sBcUFlnnhwu
TYzZZJbfX56ekACqbNY8NsGF9Ft095xEFb/a6mM+JxhBHjPBAaEi1rBwb8wsF+v/540igh9KRbcs
llpZ+2GLx3sXOA+BwQg09/O97xDtQZtgBMaj9oAHY9F1nHgFOc9bm6d3kyCk/w2iBW4r1qSPLH9F
Fm+Hq/AkaJXmDKvVfght6HsWDGVY0yLDKeTsE1J04OKAGaeN1nHQjnCrJI+ML3cNt+mCs9J1EnwS
9wpRDlwvfTUE/dyvY2+PxtTOcUeeMJkocUchGmgrze5l7ZPww2e/5LNfmcMO8d4GUhcHBlykL4Q1
mNIMk8J8Lmq4tHBfxbnHPsqYovd/O8mh+QbzEvqrHM6u4dRSuGr32h1EVj/K0BEIxB1Sh0CPJuam
ElDZXVnlpSVjTrUOUT4qSBdz04uRtlu4BKuaxh0Qu5SYG8u+90P53h+5uo/q+SHMDdSdkGGlBErT
2ehzmiUx8IkCJpiVHl7AgTXsw1VIIo08VdLxdBhmk4duxCnWRAGRk87PvoA0Ia4ehx4+KO4vEHoB
GogaXKuKapYFAwGwRqHTcZEfTxzA7aEiiUOZV52DpiF5tM/F1nv5+e32GEW07H/rc4ufu1PE4kQF
+aYYMMffHkpbXraYl3mBJaT99tjlq2+p4QGMDjj8AttPVL/sLA7UkRGBALVocF1RHEG6yUEyUUw1
czCmZtzVz2rxA7O20S6JnrPt53+iaffZWKJkomMfDB6HuS+Qxz3qxMfovJOmfRLjlfOa01pMpI60
nwhV6Ne7wQSQOu+YybzK/pYU42Sqov0YWuAA3/eTATltjpLuohVq1Jup7Wji5+hBbtCespN5UfRe
WRM0pNEZMM0iCRqBBcO4JhnVMcxEb6UeYTDMYOSM3BaT4TgbZe6TTP1y31dpsHM8Co8/hR0bd4Fj
dO6Iq8G3pbpr7wKOJG4d18w5ggH2KsnxJqf6I0ehS2RMpS4lReRv//lrs8fUn6BKiFVGzlE4LjLd
lUHb3AZHxpTKh3fwVare4f2v24Ww+sIk59wmJVmKPCBajS07WF/Ect2k9l5Yzp3Nf0ers+mLgtVn
Q+LncYwRXRyoH/shM9ttI9UjV9msOvlq6j30m8ccg3IsM25F4tTEo4+rAioeAFilVkR7zZNdiCdo
BCewguZsANQ8237aZDYfo2+3zlMlBcEoMdAgkWK7Ji8r6LpefQiufRqEMJbz3/51GawbzxaNYp6G
8Bcsfc6LKTglJGoeWwEshCQjOIvI/NPUYhjYkfhhBbldILoXx9gOh1bazrm87VViD+2mcBYra499
3y1wif9GRx+FrVN0IdavpQLUufM4yvFae716W+7wrv9FPKEwJ4tCKLWBnvJ/b96hRoIFNfXScxz6
RwVzlzjQoMzgOCO69z1rPJ+Rbj2KT5BjEmjMZQFtYEL6u6cfoq9JXBC4C7QkxVL9w6umOCQGTBBY
S/yvxb9LB8OGW3Pn/Bs9bE4KHHYemzGBmkBroSG72AWunl8+NczNVC/+U/jKNpTdyESK4tlIFD8K
DsVKKcV8i3CxO+X+qV6jmSg7dVFL0vLsuJS9bCIY+T41WVqiMjhIkNLoA9jA2iA6S/Ja2FeI6Wgs
qBPcO5+TtINN2bl83QeA8+1s0t6ebMWhEv3opzJE0FGFfS+z087kPJiz7FMf8Gf9PS/WK142g6fy
eLe9zlTMZzEmjpCMMayhtNneNpKkG3+X2lBypFSc/CoLYKP6DLIMvWiYDRYFdCqmp8Td8/9xXsLE
FKf7677uArO99AmgPLj/q29eVvj4/6AIrbq/gv7FuE2tPkLB1IdETYii8vUvbMVMjkL0VRD2Xpd9
BnfOdk3Gl2+zehKec+V7qeTKuPRIPSFN4FMMDPL9bCPZIOLVYjylwA0AE/fCX1G0WYzHCPtjdnTI
uI0zZmM8LPYfsLBa1hZbPORhBDVtdmPqQaQTPSCN4cMnp5SZ/z5HO13esVVMWnp8UXf8H3HSBGZ6
vaHYbu67K333Ijkh/cCzf1aPTfCvsjL0n+PAr9w5GyE6NQPzvYJZTxaQEEGJtUg1QqUF6CApTYS3
qgxcFO8dgXiM4MCHppErY1SRMEGfNN+nC8CYKHG02GmQOTJX1Fq51flAEQ33GaPvVlNgStF6Mnch
7k0vEbG2QbXNqu1g35/xHdh5zo+ixgP59TgOkTMBwFe+z9Wc0TEvAlkm3kfirexDe5j0mGk8arHu
YV2zP8hE8wsOEwv2wYIbO7WfE4T/UvSogoFuG81RhaWQYFLvUoJCAt1ZHD3axG/nD/spFQ95n/Im
4/IgngesJJIMIFgCzU1Bm/IxvydI5nKo9LEKus0Q3fU6LitGGChEd/2vRSYmjSOGZvtNP2clDnJI
8MixxVjyHBKT+ap1pHJGQ+Sp/YCebKm/5GPGs4nbJj/RJ3AgijSsOK+XN+8Fx3GGoybdEG9brYf8
LhyGsYOIQlwBu12+m/7Wd5+G978FQblQ0tSE794ZLLZsy2qvZCPPKYokjlwpiqf9fy/vRf2pnJRk
9I54VWCXnVX1grY6zB0XG4yz6nNjY+uUJq17syHqVQ8BA+i7RKwnfN+7FMlpeB2sMuqasOMYGxGU
VqFRxKFKqZuOjSIVhaSBVaEpQWy3vdoyxKBep5x/vrhnPYwsUuwL7E3kqkE2MLy+iQSuc2IaUUjr
ofjyX0Zcc7GNm0fT+J6ov5MrFimnJ8+5Szy9ad78MFMtx3ZYcNOq8uFNmcyexY5zW9bjgTXZLas2
pmJN7WVtCXqNg7r5iOAZvNcnxtjb/qv7ILyyzHxyDXwx8hppIVPKhw+SV9GF6mrAGsHLwSGYhi6A
bkmEoBN6f/j+UCyFFTHTUtzmiDCCVbk1lkUjt/5th0rZVLx3aLPjfCnN6Ik2213zphhC1TbdUR5w
qzIDCW30nGHwYlHCSVJTr51xV0BV4DY5xRG+2/KBsV2qt6I1lukG70HiQE2gxw3kHDoLiLvnXr9y
rBoDaKdXdn+7yq0trHuvU9u7DMDMyZv9S1s+0cUV7f64DKxhpYT78yJM9QMVshMKr53J5MIRPEl9
SMgPrU7kjboUaPhrGeWEbDhgx9ECydCptOEnWqel5DijDx1kRldxvWHpCyDnvETSI7XnJ02Dz5uV
5OoxMKlydimtndwE+dursDBJnZaOs8PZvaWJ28Zgwo+nb13At3UQhCvbTSO9+HUStzLdjEr629cL
m0v0pSDkpJJZPd6PRzRti2O/b6fgOCMGlo5SSPaI60d+5ppBjNSapaRJSYkOqZKFLI38/pBLQqmL
MlcXZnEpx7P/TagMxOxzqT6j7sPCTaPWWxVjj7y6JwSRBj1XwRxTAFUOvT8hY4zE/+jAQmirb4u8
a1NPoLskhQg/daCaHTbKFZHIHYTcNlRGKtR8lPNLghB1kbl6NgEYzJ0mRFp2YW6hDsaHPUX7mJBU
cVl7aHo8W1YvZq6qHcpSN+iyf8rRQPHE4+fhOTOb6B2SW4krHen2VSrS3d3CNjthPgDBkWlKAos+
P+70+x+4vv17XYT0qh82rRXTP1ayfUeRq42WNvInp6TvtxJ4C/ASRCofSgaEbRzK9oZTPWmXjgO6
O0KWA85fzqkATVWD/uqhsLL9R05H6cH6zwFMB541rG1KieFprl3+nntXLxIrIkYXiqtNTS8k+4mD
Uf8TwvCCBKhg2tn9nonb9eMWOhCamPYhbbPyO5leCoI9EithCZ6bk+0V7EjWMzAVPzXHyXMEVHM+
QieVizp42bPpvQV/yz0v/BMgWOyYfz/j8t4crs2PfO92rl5NEdOTc5AOYp9VIDRdQSQhgYM+JH7/
hq/ja+nxZ+IVrQAyemXvnPDVnz72WXERfIcWfKceMGWVEyHyG2IjelWQTbHNw38BZD/UfzZq5NJx
bNoOF4zpVlahyW4ddrLUSE36O3GkeN85hKedHMezBE60UNtJBU8cWYAjC6lgBE+dnXLvrq8mZRDg
yxfym5VkHKYUivjy43W8Ck79GeV2emLvwi6OhGZHa70VK7cdje93/ZFgh1jLiq2XHIlBG1XUfFXo
LDqCP/RonLEZPcddFQAfmHQZwlQfJHqD44uS7gtOYEIdY5nw2BW4XrvuKWMO69WYVzpggOeDa8Za
1SQizAuYuebJxPcKI81eRVcDhtdG20u+hJMd/ZxAlQF+VW46nDqtVZ5R2K02qXW7rBXUNlfbBFoP
XyMZCw9HupNyDPr74hUomsurdG3RhyDTUT5Skrkgt4ty2U74fHTyim0WGzoKPtrvSd65dghvG4Xm
CBZSGirdfyW4YxyA42E7BHwZsnbPe8m/Cb7mgZ2NpU9Fbp5JHiUyq1t7EbiHd1HQ0ioFssqgGyvz
h2hWMpfZpvwMCesWM1Cn2aD/qWyCn57hD9PoNQLOERagEs2xRUhUdte6ke6zEuQZLwq7auhbOMkX
mYAhWSr7iZRzcDF5BjHSFSFICmnJKwk+Rsv27xFFsFMUE6mSjmtSUDFkwJFjHq8zoLXH6uHawtgG
U42/Q4L+qeRNg0w3vhi+W9HXZSuvz6yGFLujxgdMqkflnSfn/RMiUtCmDpaa/AMX2c7mah7eMhk+
TM1V3hlYO+aV4gDOJ+CSn551LUpQ9nTYyDdy7Tq1xOy6t9gDo+HUgw9X5SUn90y3qgfRT0PUqS72
Ec+W1HqsO5n1O0E2tXv/gnfxeY8gzyIrR1roKbH1pP3JlfzyTPTqNq6tMZbVJ1c2gWMAkKoXfA+z
HijklqfMzYZ1RIs92nIkWYPF6r8szwFtbAXzWVvhn+MSqKVhczTH7er0tTKEa2hAf0u9nM39U9P7
mUYUyaXAWmtcrhRLY54x1nLg+FXfjoOVT08ViE+6/nWusSk5q2A/qJvmlQZOTYx26ZKInk7iA5M6
+UPGilf0FXj8f9nA3M+wpSllN59Yw/97/34lfs+LpOQJ4hC30EKLIvMYLzQyPi/04kRZLYEXgNAu
BGbI1euOSIJgoQwrwfEDPY5FaDcqUVyO0JYskiizXT6PVgwbUmo8Li+7V7NzvidAwoWyvnb34dfu
QWm3jeZCsQwc0+piXs8CEqRgTgJMpi3wJBr+pNsyyd+n+18pvYX1iUdcJqXgCm7wTTfzqWT49oUr
Gk7/wpgmCYneOc8eWj7NAb9TBVEjs4pgKqoWEAZsciVKhx2+JFkyx+CPBt+K2lcSt5sOECp6p8GU
y3GmrMGPPUgzWdeHzucn0ENU4y8Si2fionACdfJZUNQolP8+cTS6w/NpfiVvh2JwZu4W7lvbLOa3
lRVvzj5d4/K7VlNstJ/7XCEcYrfBYxXY35tvZEu7ZJlOWsXHG244sEz9JU2WVyobSUaUpy2hq1dP
cbA2brT4PRlR/QbSTQqnSRkvHX4Q5eaLqilnvYDAoXJcalhOQnb9HSn8LNHh05/ibWdVyP+0B1l4
k7vfDiH68ZKzWN7qDJlacWP3W+qF9ELXyrETh5XORz6UKS+1TevmWtoBz0D0852tgEv2Yuqwjz81
dUDmmILW1wcP+hdx4ok98bcJl1psl7GeTOKswpdJ0ufZEx03M5qUcDKKRT9IbtpvUH2zM3JYvlxU
M415aANxTRVsInhmZhZjy1Y6RN4/j+o+CbAN6mi/9phJdaKN69q4UMmv/xaCc7TObxcTiVOt+jvx
0soybkGQNrAcGao9FX3Ry4ra1SlIYPVSBKM6uIIdxu/QF6IqluQF77lLrJLTVxvc5yV/XUvJV2/M
rLeJv0+6u/T9D05Cucom+KcggTMQ2TqX6JdiPIgpk6LWDWkDxL/y+iIa9p6uLEegBXeMVrGQlPGj
199YlLQ0rS2/+z/tOVGNZzHodI8PnSlGbmGnOII5oRus5s1oIQ06A3e9m0Y83fhxZ3hRk+tK7hC0
cRrnV2mWRyYYp0u+TjHzfcFg4JYEjZZNnrDPXisMb1jIilzDputOP5v6YPRT/HBMxQ2+JboRFolq
hveMG3B5i/MGljE9s9KRyz/Zh8ZLhImOdg4kgyMJ5/78QgiTaKcL8LsGpxZXEHI0lU1oO9q9hkU5
oMDjVdhIA0HkpmBcxKFmHiifee960T2M7EnoXmD5DLQjbHrX8HBlM94iDxOaoLxUQYqXRHR0QVxM
HFPoInsoAhdreRwcfS7buEK6ZlFTa+5gLnIpEK+T1Ns/nNwTQSpu2eYDyzZkfL/bKDWa+ePQhCOr
uIr0l7dDlfk5TA1RiSPJy6tO/l2COg/0ZU4t/wyVP1ubji9lYeJjXJEjTr5nEYJ+/riBhnqGB093
Ej5xwiQ1gZkMjscoIvjGsMWn6tEb4i0EdmcCUBkDXgq6JkaeryyURjalszdh7217L4LWAM+naSLl
euiFSIwvCBWpYTLbwbyWcONYO16j5CTrc5PjtVds/SGi1rzupDnzFX15Nmg8tUQ49xDfAa/ugW1E
7vVgzGYy0k66ewYu4xjpg75Z1FdDbA484ceGOKjh448Sxme8UQCSXEq8ytcC4PgRKpTxm75lPKcL
5p2bhP3wCHVFwPxiw12pgjs7Cub2NK0YW2LwD1bk0PqXPMnEb9KiTpKp+gDijbX/zyQ2QvYNyIfk
JMSVDftwP+j+O7Ctq9x6RxbCHlauEBYEoFGRuOZwePBniC2D8tP0kd/bHCM79O7mqe/sfnfoiJyi
hcn6nOBDEe9Z+PdnmfMe6K3zm9ZnNE13QHDlQkZI5gdnPbNHyjSWGNPM14de2K9Slb+S9mDhqoRZ
qJ2wA/VkJHZ+EKg/tjVzk/g8ZcBzKqH5suG9W/MhUkXROAh22hEMqHfcYwfvtlXn+Us42xi5DVQq
ViVy6B+R6gfRcjo7sBj0h58ChkG1zBGBnOpokB6Qlz1dP8F+gUPM2LRXQFP1uNLNY23Za/AqrtNo
ymE4EaYa5mNURSo15BEhyTec8+FFcfPh087Vcn9RkGwSvhikHfv7TQtVoqHrdcU/afPoAl91C1R8
14FqBoqIEIYUQXl1vc/oWOVhjmUJ5xXhdIc58ZbYh9iSOSTShWovI+wy6cIuKzuepmKImYANntqJ
2nQNGjenxpRp81iAEYKTQRy81JTUZgAi/LpEnMooiUY5hYjTWVLdarC8ja8+bAgPaaxZxjcArfTo
dr1TL55dd5ofaGaq8E1KGaVF9e4XoShY/iID6Q6j1yMIO3Yg5kAzYg2u7oP7UeQxQb70nti17c1m
spbcWe+WecgOqKjVHwk+oBgxAxMwJQ0oyz4EF5nQPousORW4jL0gjrFxxzAjGuoLJK6bcSCTvrBl
iSI/9mcjAuzo4c61S7gsl5Cy+osZnxM2XHfWDS+JfQKafyIN6qlG4/pqJkAIerv1394bKnafSPZz
1Z+AuTd62jUWZPHS1+NepLaPjOWNAhvgWZo2vYfRwSYEFi0/IrnkI+Ge1OEqZ1NcKTjk7OwaIGiQ
7NM5++XDAYltmhVb5XIAKPjUAA4kpjfZyf+l9J+GpQ1kDgGR4flbPNcJTVs5rjmMEi5CLsEZ4wYX
OVatrJSvp/JSwqH1sU0Hn0Sji/B3WiCuDDOOdUv31EAhtjP3sCEYUKaSsZh5l0H+yeBHFXTQdy5U
BEkya07PFVUmYmQx1wzo0Zp8bunGRgvH3FMSav6CLYA4ZvLwFK0BUCgCWky2MjqnesRAHBH1l81D
VlQkM57LagqhJ4syzHjHIGu31sLGAJmGemnyT/D8Y7bK3rdf79REpZTbs3gnaPcTA7pHMySLV3ue
xXjDOyEhlmOoYFgun+yL4uOMlWPHvFF1P/ONNkPrAAnZTNrCylAf1UrIaEI+MZrL6dj+GZ9gZtml
n0ncuUgO6S4MtKfyjllPyaSY1u9aGpHCIdi6ADmcBodghT31LtpBKjN6Ui8SrYtNO2mlcVRvoIjP
0TBtiWDDcgMgLl58LsPp7a0MHEymgcL3Nv7opw0k2DNZrPUlA81dn+0i7K/TeyfaAOkbTLPKKWTf
SUuuS++r8o3QYfjSLWemLO5XxnH5Uxgprfp1vXk1AeW5iVg1U3VFCmLaSr8K5PMJXrApRt7SIwaD
VKzyFiJoUUbzHRZfNkIa7Okww5CVnZYKPnRZEqiLIXuxitXmSvX9b7Ez8t2rXLeldom0JnO8tupd
YXpZG/js1m6qh28kjm/ZQdKL/nFHN4RvqnOkR23mmBRNvLYwAHg+sAP9ROT1nt62wTgx1e3YWLLy
axlWMl3in817mOzSAROwLTSf45+aqM7cCRltv+d/09ymqSMxKOG0/XmrDxZluUNWP9ZPlelyPpD9
HY2b8bEXsMDqJjUmOcPGkxdMSGysp2kO13B3Z0t0qFBsXvv7AF5C5T8L/XjiPlvusa8/t50wRdYa
thCRxJMQ/JV21WM2kmcki7C4fKP7YVn9mNK03xUYtN3yZzViVW3QzfE2KY1mkqe0gptct42yEoxQ
LItGXL99tacyIxK+ylTqliggKYHh3+koq3mFmG4uRYEKKvZGww123P9btgaLP0Ovsqhz3O3DckRY
Ne+C3h0LKtDP5RKMntADa4w+IAl3a/mv9gLno9Bo9Qd99x0NYbvhyYw++Fj3Pkkqun5aPt7hBTXB
c6q0G4HDVzsZebYfslgW5op8JkTJIklsCAgKSLrf/0F1zd+J2TSd9ctnB2ApYAx89Oh1C8Lldokk
TKVUU+UE1VjAVp/ke+dK+tBYRNynJwJDsfhMAUW1FXD5XKkN2HWksD7ZSeCWyUWGHi5qiJk5+Pii
wEkfj1A7LL3gxiT0zaPv1NjjzL/gJzRppACPmy50rPZdZJ7HKhtU6lUA+UBrHkJZ5dR1qe0g3AO3
WhfNXDqXBlWP81mY5QLm3ddtdVebk1q09isay2Bkz+DMwEiF7ysjws4l/OcMlKeW/ShPrY/bigMR
B07OJWNFFZA+uSGUr8DyKyDkYzTudc9mLtotMxUXkpu21bi9n+0x7GhZEEpX+MJnB37c9+oRwdoN
RAt6JVoQk6NpTEdo52ZU0UbMYIkjjcE93UnOAvJrMnS7t59MY9n7KQ5ux/FyWx0G1IlMy4xsm3Zb
oyK+ip+B3yS400sPyH3q1uSdf8fa59BX9qHb0o1amotXy6sZrhVZuHSaBqh4rNi5P04m28nbeUsW
WkUprvhqlWKrVcazTVxI1ml3ovRR4NxEepiMEzL8Qex5L+3OeTgcnKbClOwPoFpwL7bNIX3KmALD
kj+ri0v0kOaizkJ/JiqXjTB0o4qaB9Sr0kLQamoCT6Tg/8rfXbTZgDucIXWAGZnZrHz5mDcHYg9+
n3LfM6Fi5TowK2fkfRWh3jBrqsvx7Jb2yffkaH+vBxFE40zK3KB8m0Vb+YkrhjISkSzUIFg3pEGe
JbNDofTLQoysWPSjGH4u9mFJxZuNSxpAY01AaT4/ae0F+xdYngxLk52IqSts0Pwh4apENUqWO+PV
aiTSd1ResG2Q9WuhuqZdGurepPqQmYQ6KGrbF0PBs6yCBCOgaBFEb7/MruXMb81W8SsUozglK0JD
3BAfyDW6Oqq5L/wUEyp59O2jwwdy414PK0eIdlUVl7/Ru6GqDavA6STKcrkyw8az+ETGBaQHAc91
CwkL/J4lKKLzTWBItmKj79y5O3ddoWYwp18vZLHDMxi+CRsj9/W0HmCqNSXcYSmBTgY3rkV4PLJf
1mZt1qh/eCAmVrZF7YmnlqrF1ggZqVYHRFQwYLWvpN42SCj4Yy7bfjJDgps5d889MYp0UO2mvoZ2
6biZRYoCqPnsvLSOWkh5aLX6r9o5kxp8AHbgnJRe1YKH+Q6C4XfG4BuqOlKEaSsHmiaue5CXOJDc
A0n/7qD7WFGPPQ1zoEXqRMveoL/VcpMkwvOa+QNOs9O8AHbs+rRHhFVwr2WvoYTQK8PE7lN5MWD7
rJ+h+wW1QYfywfIOr92Lfn2/ZzZWW7VrjRC50V7q2ynvyW7M/To1/Wfzmobi9fJgwmP8D67XPYA2
I60oJKR7vY3r6YrPqxTfcSY8J2H2CIEk0pYnIrkDrM0TEcRsCIBAEL5oqJzMyT9X297+2u9BDCoT
sz00y+FJmOY8+F9Q8KZ9vU/CZaitESVIePaaDmXAyGgg3GHAC2QbZEo9R0i9aLb9TJVQaIF2TyP6
wa343juiSUAMnbXS3XdqWfa3dh+IVzw2zuHxc/Qxj8Z//sDsJRKw32xTmL4hHHhsqFs73GnskWLb
HQokthD/AvsN+8gkKYOc4Pvwg6v0S0VAYZNbN2dtxMfSMomyHiN1diqd7uIv5728GjlWRCetQv6J
V/dD8kO1m2TuB/OD5vRMw7FWG2RXKWwxp86TjRRMcBfLnvGp2IOHjymlEdfgZNnr/YdoFe7uagQi
LRoU82Wa6gIeCwWy8+CBNFubWPyg/VGclr64jNAF77/1SlGPI3PuiimjvRrWJrq2wL5G/QIdmubU
BGJrOTYdx2XljEqbOMIwJFAfPKXcOnun5jCFc0DIJye3+djEUe+C3of51al7/Ql6PkTZDVwP2DZI
1wWKMAkwWYcmIYmoa0FyVLXXqnjbL2cid2AC1Ts/EKveb+ypWJkspDDEqusesv+bZOr/o92tTRvV
a54wWxC3HXBrdHNlHb7yZrhgn+3NtHfDqOa1J1KqPm3ijBlQXZsYDdDRd0Eeukrs+/q+xqVpi/2d
hpBPjuWFDQLQF+Wz5wQTW1RR9Qa/3LjS2Yg5zYy8K9y3DiWMuJ4Goq8pJiycVlGZeAPbqqUV2VSR
oCb8e1NATqTK9Ctl+pCeJaXPCXaPTzkUTc4Xadri3wEFoWchkpuyjib6yAcTu7QRHqywasWoAGEW
/P05A+cEy4dhRtA+8MZmY652q1hAIjIs3hUv5DzXX0I6gGKZymLR6bX11iohD+YJGuNHCil7Dfg8
te5IGAvcFM7/xD6IZGSH72Z05wojAJps2XO1++P8eet5+MMizeBR3IFIUFn7ZmuJJRJw/mDJ33e3
29kKlTQSfUOOVvQ5BxEEsbiyClD23sNu921dOcGdgWWug09Gr6zR32dlTKN1wihml2hJrvcW0E3h
WObj4rKxFCd74OSFUPkpKsyrVzep/PL8bn2lj7VvAnP9ZbwmZUeWdy6UTglVFj5/d+gOfk4Ee/4X
txC+RttqVR2TDxxbbj/oc+sL3biK3RwGTPgDxUeCu4cLbS1+atbIKbk4Jbn5rbVQrnjdlxWbFycT
+9Ftdyf7lPeTmsmBY2vAK/FnM0+uPMLpgk2wJmB6L0n4aLG+mEKyM8LTz0wuCIkCW2UNU/T1DzCs
nM8t59asjQDb39G7lxPiKLZfcVR0gslXeSYAeW8krR8kD7pzfo1Xyrthbh6jJKx6YM4nae/KeaB4
9qSvKmE9apkoHffeQheBokzqIou4qpjMsMeLuDoKkH+if+IWK1i9mgNGOsY3CzJl+JWftobcUsF9
YEXrKpTYONtQK2BW5A7AUH6YLUg8eXfIjn9LLcWdR7FhoLzCWp4uHkFwbeErNsjtUxlc21MREUaa
t+ZnB4DjCJ3bPeRBL3IirnhdDZPodxBq1A1005//2d5LzAQ5hiXcZhX4+OTt1Ptud3HNQm+rxqCT
0VouNt49y+iAtY6mN7KmnON++WO20Xj3fUsT0FIobKdNpztD3ACYskyhK0RW1Q+7Dm5kngPYKqMN
M1rvEFznOopurwY7GlXgmUwyQhwfREP3r21CWeqX7ClIao36yk8vOXCgZfdk5+GmTsACr+aVrX5d
W6MQ0dpevrT0yWFpAbwGARoYXLs7HY+7IvHEUqew2n3mpGV+dSflJuqpPuIqcAZKEh3tKYfMLcEu
+51T2HvLsfaskRavSEu5QfHAWuvCmjRD9QpEbVD4S+Q1JU5gbBLjSoVOV2RPICd1GOBHNv/CnFfU
ljPcPl1LodPNvpZLvi7tKz85wNBuNv0WE7ogvyf5aD9nsgo76cilgyTIbuICn9++rdfesz9Pz2B5
wbaEqoRrd1dz2PnO1aOX05axbxLiIQGJCuTyrI5EjxeEjFdSop6SvspIS3rxgYbZViUiYDwJmL4U
Lm72He/x+yH6A+BYF0M7ohhaDMzYZd8Kz4MsCwu8niDhQ9rtCIak26jtjwDbGQwrpKDnyTO74rwy
90wRZcPzI36010+CpmqODdbfX4MfAgifqMajOMo71vDewOGzmQatzQGyeabjOIrYekF8qL2npqTK
J5oKrk1qLAMWpFn7DkZfn5x6+bhcD5xtTESKvHDwpy7SXYHWBE1fi7DE/3Ul7cMrW1/UnU2bocLg
g2KGYC+Bcam36SgpKMg82pTdTlHm21XCZjJfyXR6m3aGYcWzKDi+J5QZ5NwUSF8SphDviiBXPza/
Iq6hpL15J/ZlddD11RVE04KDt2mAZN0zSaFo5hvuk9cw/OutHuqj9kDWG1jgtFEoNwfj0cNBa3Ju
SNxt7LQuK0WNW5gKMGBvulfsroepBZhvhC52UxGYCIaSMLnGloa3l5KeWHB++H/+57+emnBG6cMx
5DPViV44RKcuBS3vVWnmRc8UXXfc5cFTbrKJ8attw2sEAY2Wi6rT110d/W8Y7NroF2pDq8kVSfdX
bp6BCTGy3LZ6cgdrv+QfsJWF4r9Tq8kWwUYcZXcrLBZmHyyTcggAdMqaewZd4QoIbK9HMR0T8IK3
YD/BiCjswVO9JoWGKhSyKmvg3WYZGPCp0k6slLNYZ2kUWeVHD/p8Nmet60F8FhaDxnO+fx20uxOH
IoNvyoRFsrqVbN5bbh8sBiUqAIMsXB8CTyS8kOlsCjz7o15SsKiQQc6h/NaPfLmWAmYWICjt+I9U
vqnL/+jpnepnGAQVF7IelhoFDStMuggAWqea6K8Uo32ciXrDDN6AiGHOIcSExsbS4adJga5EoVDY
u2jJGUoJcfUnCxSEfEQRF15NJ7B27mIR4YAaMCjmUsrn0NiDKwvhwlG2Dv6YEU9LNgCc5sSv4dTY
r1b3Xje96mm0Gz5w3Z/yDxd9r/acbCUpELQcbc7+KfeoyZIwGJcGkfAqKsroQUXLMSMaAfMM57qU
qe7vYGIJIBoWvui7MXrIjDsBbBmMSVJhTLRVAfSCmVg8N/zBObhlZB7pHfKnRCBrPTYAn9b4t82R
5nWu2ldvR0L4ZZdeVbKzcSRRTQVeVHpi7tLmzBdh9KtBp4w4Q/lyP0j5PT3PaVX18yLOQejPfkAs
JZPZ9XFEkoCEP5KT2dbbNEvktEiHi0EupS7hBpMGV5shahnpSYVwzrNvBR7CBniL04jOTiV97CmQ
RATb9WaRHnXYU4Rm0CuguQwBxJZEaWmtVKd61lwPDoUTqScgw7MYo7lM/S+v73EpflEpiHzHQuMV
TZUSv1wGvIziPH5eAShFcQSGfXkXlFBUY+0pm2pByKA+MIR7/DMsTLmKJMTCwe0bps9qsSZsGRjQ
MvjtJP/dtTX5Rp0lTYXwQGR5cFm62Q/Acew0Iyw+WIi/cQxHTV3v2Ho+5fLy+8UPca2vYMjFwR3m
u3yykJgrTumF+Icx9YR4JcB5jc+ffdlytbflqIx/j+cofkHscOozpbChHrcIJpqpdOR0/o77q3Bl
F5u7LL3t0peSQpNwjwZS2Eu22A4XAv/GLUGS8/6VAxGVPqGPjCyZtjnF/kYVuQjAPohUVejDuVJP
+SRA83AqBf1faxRDDjlY+6GbzIp8N0ogklbGXSgC93z9nC6qMSanNI5FAOQQqyS81mc2nsSi1Vo+
AzNgeuxLi4mSGqxZzcMBZhuwBtzKRIoeXesIBUUJ+Sbf2ic2moE60xfqnQBP/d0jTJ39aPS4VZ71
tAFUS+7XFUfhQ1pDOs3npcI39Tic3XtvlMCbsy8Sr2NU4RuHALrFX1TGOuURbA31kmdrTA7XOJti
htaKGI+468U/fGqg1G8jAVFP33ctN2n2H7ckZU/8lTT8JU0f32pV1UMyCrHxva1HmLyJ51g392V/
CoRxRuZP1KBZEMXyQNFqAE3p7ybPZh1sij20PAs7qHY4BK+12WJYqsKKmHlhzWVDMPom5+Q2N2hM
YPG4GwkdYay0wWLFr7Zasc++QLzmt3dQFjA0emFPEum9gktQ7oDnQ75jbR7ghAqgN/27BG8+Ssvr
7/fCioEdxj4fhWg5WkJ0T7Qs28vv/B6jFPnWxUvFJJkf888TuxFK1XBevnUqcBtI0Ow4i7YEU072
R9Id6hZOEJ0roJeY6auQG4MEaYYAtGJ2vltS4/P9KT8SHOzdozjMFL485d/m3cPeh5iD/ONYUCsq
ZZxIdS4kfXTw+d1YDmm0zJ35jd1brL7SWM2w/+pnnOOpTWVtkIIj3BLEJaBSc5GaLGK2u1E4it2t
7C/zkDTu+lRFCY2UkOfPTrUFpB5KWzmn+1aiM16+04XjV46Mw3sWtuesRhdZTXJTtKRH0uwQMKxx
J3r/2QkTfrnV+PLnLQiPyAYa93oArJimBBRXWGBfHQzXT7U50rLhiZe0bMy99dfq3RoRd62SIBbJ
r45OX+sXPgSU7oShRQWPspxLkGd01pbP3qnsKET6RzXSmU+QrWK+tV+AKyAG3f7qh0Wc08ISF48W
QtkX7DGL5J9UK+P9i585XI6eqUPm4zaIxT7DQgRGjil+0hypec8TtGQ44cUIpjLn8IlHgnPFnPTz
tJN9GInrQQZwDUP87KqNmx5xyYjA+Im/KBYSW66v2jNxh750Ol9jhc6XFUVzaypFhIiH0njvFhJO
SJ4ZjLVB1JxkQ3TLgsYK+h0kXU9UL76WVerTzWltY/qerPbezydetcA9tVG7hPJyv/LWw9bZOskV
LxQMcAVBf7ZhFrDCWZZt+h2q6FGv3PjZA31ej5noI/ZtV0TLGvl3jYvVKAxpVlFoyIVkhrdyjvMN
+rp7vG3rXaHSyxQXOkHyqLfO1x1GaZ/Kn7UmDyNWn7ZCHJATfiWvMTUlJcmnnk1/A3EBWBNP1wst
0+Rv/A+2+E+vprVkQz97tQJwKQbiFr8KvEgqdf37RFI0mAZThdDzGLK3Da5CLyAh2r/u2LqosaZR
F9t64wkB5r5NZGon5DAV1fEkhd2+PZtmmhUhaSFR+0UdU+nEgrxJpc3Gsj+ZGJsPla5BHuUiLzqr
upGUo7A1TPLKolYjlHzvOCVvFj+T837RHsyfTBcLGK/YUaRBp//GK9CJZNFM8X77EAkLB3PN/YDv
g3ZRQDL4jsbCtIZtER+UnEed3Eji9JbgNUlBxeMqzFK6ceWz9hBJOnEce4dJLEh6rqSlz/cTx7EK
AHcn6g/1R8ll7FngKjUU/FlfyZOwRnlVRh7J9ZnEKvuYBOccadHyJgOOcz9koFWgnVMHP88OnGvi
Mjb/t5c4MCMPgkVLNy3cBV9TzXpgraR4BAYk1gNJaPHZapclDz0lMUtIryzEma3WBOJlYlLuuJHL
4Dvv5JAXYvMVvxgAZtNMLCqVlDFFF7u0YDvWrVIQSTV1+120rE3YWRXJzQVW5jC/BgNAxnN/0Q8R
opxa/nbJyO5ks/vr23NpmtI7SBBfd7vxF1gtvPDllYlstQGuTwRa9DpZzDiw4Z4x1g0V/ynB5JhL
9VocVr8PWUGjI2tYLiNMCF5jMUOtNN7aUMtAPnGr0/Xx2YEv4HNdJDA0Nc6OQhdwPVELNWy2SQeW
HXqiGJdvnTQqEHRfp+0FvZXknMhTEKs8e0E4SL1jIY93nUX0aSA0FGYgAaT+SPYZw+5oI6+B40+u
/h1ReCTMkJJcraqt0cVUD7RCCU/UnpuSu/hvcDAIJ6hKsNsxqxfcRFJyuEsDys4By5NQZ/u9XppH
0Zm0+ikt77j1KAg9Oj4eJ/d+wHRpq1dRUvVBbgeltnTGKu3j8xU3hfiN/s7WgXnT1DAJl7LdHo6V
Uip+VWj6S8LzN0Z5BUoDmbnOrj5dXfr4aPPSnh3cKvRnZ/j1GQ5vTgQyPWeoOlXxFyNtdl114QKf
Iz2G0SHxh8CK2VuYv0uchSx/bFMj6ID4Lnq5NE/Wa1A3sN43V1P5IE1aZ2Qo8gWQVluplxCci5Fr
Uc4cBD50VyPvOUQPVsdkKKi7D2/SmIcWypeLcxBMgRpORsSdn9rC6XFh5+atnfM9MRZazmSXHqiW
ZAtpOtP6opOawtsVNKzj1B9X+fmwCIIs8xILWVQ3hGRfhiBcz6OlaTpsFMYDjzfa0Q7QI32hH35j
yIeGuLizLfM6MAO5SiTvr2J5zDqlvVJdmmgoiI0Nh4Hae4TOZuMYHVKRy8W+bee6Pni51z0qxwFd
o7AXxg1/1pP+nr2gyDB2KiXdFx031DkszjnNS9gm6CNoFvw0l3+1ieqxyEYVl9P3UTOTTbH5q1mL
JHOQc10CnRPeVM6LugV6ydL9mUBMeCED1p+IIunuD/068Zb53FrwCSEoveX/+7hcwIjrtPKtL5Ax
f+rd9JNpoYDDQ6zt7K7Zmvm6kifbmZK8yGNzEWix4LyL1zAzYhCNixN4pvpYbvhmAOCLn291+tpq
fWlafLcYBM43n+G35g+evZ03kmndIikxMODNdjnjttrJJhTA4w2lpGIbfBxCEnlAVFJOQ3cCn41s
+fV91NLVsANAJONvOh8QWawu7T3UWIu2MmtAw1pYwyRyBKkLtP5BZbuQV9llPFst1Q7LyfolNJRc
abmiYw80rrxTIMrwOoTwhuXxmXCMVoxLdQXqnQNOTgNTqNm3E5xfYtgzZ7sIE03dfRIp/0Fht8y8
0fgvmOGfAy9xnKJYOH6+/C9WYHDbQMQ/UbiEN3mYF3Ji8P5/8liiHwVhGHGi7Hgh3BRCLkefMwVR
/uayl0lKcOL3eP15bKzreAjVr9doynATDzg+hP4uSq+NHrD+lhwybvnqqBhooC6JiLkmvpQkUA1a
NgRjQb2NCNHhR8wGaduwKpfGYZtgXi6g66920npiyTUtj0xgvyHMhUi/hH2BdhPnYWEgwzgcOVMl
PZe/4xc+JzVSnGBxV0A8rS9pRcfGojz65/cPrREL/Gb0dZtvKyJcrWHj55pP5+1cUQKsMrKXmtvS
FUmFFtIMd7M4V5XMBuwlb/fjRNMIbVJN5VF7eBg/RqFdG41octJqvXp97WA4vXn7ljIG7/hqrUZO
q8ep/3n7TgMsFpeQuiAT0MQCKUNf2+FTCjrYEwA8fTriVOLxrBT4wdtQSj6Q0P0bQRZ9DxKE63Zb
oByBH/dAu9O+UKTbb/a1uQ8D9oA/ECawl2jTrIzsGz2oBctVDNLYf4JKGLL6lZn51OnKwsjECAfi
hEBcOKQPmlCkSI7n/VRjL+5CMAyC2/OBGsZZ77EqWF99J7ub+6ti/ODWgLxzgB4uF36H+gMd94h8
DNxU08/HS5ArT9sxCdWMOm62yPIp00+4t8JD8tDLadmLKIBx3240ITJukMLSferHfkeKqvKLwH5L
2WHjUEa35EBdZ51BmWMiKsOJxiGBNPi5xrLg9aayGfvQg78eKc920IHFUetm3yuas7gEuT+0sTz1
mIuyESMaqHfzKXyGFE5e4VxK2AEbXtMUGC8gSqxTA8izaCURtb1GECbgzHuTii8xU+bS8XaQ0yYi
9//kpZg3qPEThMqM9cE4/JxNkEStUQAPQLMIqQOwwBaJD0te0tl7tJxRmoi3xJdl+XvHog1q7Nr5
SEedwvXFS/nghhIaIdjWSnwG1wu5d6N87btqoNA9GH8H5r4tkB4YXIKuTTcMeTHY9KEl/AoAis1a
mqfQ7b4sVJ99NStottoeVktokNhed7z6X5UMEQVj3Ls19ZSTgUFgVIYuRKOhJ1r3hSHDRrvm7FwJ
TcP2C8q1002aAOS6IDmLRtQYXIi6nnct+NBMzj6ZtaouvT4NslKWI7YoZ+P6Jf+GWRngHdxj7kXg
xk8ku72KdXVSjLUEasYFkZoVYjG3atx8lYOUtLZDSWajVjhiASKMqReoZJWRNV7wy896XeZ6oLnL
H8+bMI5BYldhh77NOt3Jl3ciuhVKI5DzlezPnbQjC/XYKSyU3hg/RnmjoF53XrPPvq0+2/BDg4fL
ePGC+SyGuyjf9SztevbHPhw+982yG7TUxRYvf8cLn1lkzXMr2fnBsdgs6rug6fcPmGfoTZr2fLMt
2BGiS6HbgGcBoHGTmU6JLxuZ1UO33GtSH2qdz3+WW0OPriCy4lhKOVQeqOoYhfyCe/J7V0MLUGCl
K75dy8PzbvVptBua05ayyl4xZX+ybsOGtHfuPte5bk/7zKgsDKem1XCxVeOMlN45xs7A1Mue2ayJ
TbHw4AyavWtADNPMmhXi/6JpywF0GHrzfqjB4Z9FBXDqtYVLe7rEKixK8247CyaZgnb9/OqWmxSe
GKeSB0cR9k89Q37HBA2VOASJKTWTImL3xHf3659d/xbUK428hbTjU1DQAh64ssICd3r+CvCTfHMt
G0ZQUSyxmep+4+5w2tBdoGMArPvljuvxwAwUjxBW8a+S2Q9Qb2S+gz6XcXOv9s/3htQGBOEugzB4
vpWYNLhHRsEFbRvNJv6BT9cg8qTl8P7484JeaK/rDp8FjE1l7GggMmdXlAcxN0P9FCtiPS4Re9Bu
El+dcd3djRNOBZ9kUmDviE/q5b9tQj55BOn3LhqJ3D5d6vrGjVPFT8S77lpXfKCux0QBofxssnjf
nX/ddYRCsuWTARAYip3mO62/BGdNSsPYf+HD9PHpXsWeKAsWoIYTO7p3X9I0Pr5fRbpwPhzIpTU3
6kR1BpWdjwX23E4vbJa0ymiNzNsAYs3GLH5LHe5OcGg2xiCN48nlXkVLkodpjAYkVASOCGcPGRk/
nTZY+HCFhtvh06zWAlC2lN3ID1Y+lo/8fuRO6yXUnhUn8uP9UbHxMHdriUEuMXw7jWBiWmRQPg8v
e28DBkyj8zrYLcU2pxTbXDTEDtYRLrL2UO2qokCzF7Qil1JH1YJ2HscYI7z+59MyoHNpQX8BrqmV
RgTIdEufzv/AHpz/9n+ycdYcuMHzWZB0r9RzKs2BqOP2mbCynPg+tS1YZAcRjn5nxtcnBPeX5/Nl
fWd9QZXSoImuPH8Cw0j1mjPnM+Vio1NgTyarjziu6RY4DWm2Ngf0F51g5GG1TgwVYegW1+aY6PDI
3DLDAfbCxaahRjt9kDgrigqpBfN3bPsqshcA1ZmTJSTuY8I2cd8fW7KsymTrqTDDUl1+c/9t+luk
B6WIw6tKOtVkbkO3og3n405ST/59DrVnHN9EJNUrix9KKMYK1JgJqq9uTwn7Xunx3Qn+4/Tu1g6K
iRFE3zPFhXpksIXjZc1ofxPe6WVJhKdPW5Z/Jiz6xHLwP63Y6+lOwNogjMlfm/AZ0/rkd7yHZYHV
a6vbrwOJxpO/NmfJHUQquPUIQVHFA8RljXmIJgo9qCVocmQxl5V6h3sl9FWO0isU+2m4MvGWIAoT
Rp5pyO61C6xFcnFQfSpkNkOdwVQVmzar+te9B6ItDRaUYLtaFKnNBgkCAXsb5X7H0Sv5+zO7IQR6
+EEGaFTkbyIqBKGQgt87e8ptkY81gx9gA425dhcD1J3049D6WSIoRSD8wOHXbsdAv6y9OzGX8JWv
CJIAnrIOmKZwvpoI48HJX6sBQmcWPT+TU7Z2PeHBfy6m+hHfuLzn4+3Dff4RGWXIYVIoDgKg6tSN
zXkvTIA4l6FERLXD4aFHeaZmdySDvuHBkb7qNeGyO9K6B1U+tImev2tS1dq6aqR6Lu6MSqspEOSk
jpuYWWJT0fjiSCYzKA/TuTojeaK4cT5SW1cvwrK6KyeNnDH2b86UViKO/hF3rv99A3/BEoTITtuL
DoDP+wuk8eE+ycaQPgYqpzEQGJKV+PVJjmPUhGgQ3m0p8ov/YBQ5Gos8EODvQSGhLOtnHsiw66ue
NXFRPmV7kwLwPyRoqaaQEBlvrkNRZJnwYapfKw3HPqPhV+4c+9kXCMBoRPDpiCvtwMepnVMx/xLn
972ZVDyU7+gwQp4Ny2em8fbKkkYlD3ZaYVKNh8Ecp1aJAFcLdzORJODz5hDwFkaiDYsX2k2rGZb3
r19DuZ1M+yVFa1UcxnPg7xtBJ3EB0uOC7YqB/yLoySPGpYH7sLQxdHOaUCy1RY7yu/92O/7dyRi0
uJG/O1v7FedveXQSj4S+WJKfchwzSzlxClVc6YyOKqGfmDI0nKJhKOP7OG1wvgdnO4X1cteLISKz
skNNgyZCw7jQ6QqvK2OxHlW7rN8ZfT+G9eQGsglq97ZjNfcF2WEtNToVeP2konGTXI+sBqvK4WSS
u7inX2g8qOymcMlK0A8HqoJ1LLSVYKZaIvXy6yvD7MhY1Wn76qgLQ6eBO/E+//sJQCN2B4jek7xv
u1Yy6ILIdK2fk2p74WMHmBF5MKsPQAQq66ZCPIOu7vMnQeg1TPrObzIn3vffdiZOthBnmbKms9uY
ButpJIxG/FZxiwuciP4lf2El+QzA+19rVTRs8w6Vq6l8Tox8Jqr4LjlSzz9CACvTxsGtIhyfcZOr
J+hznHwsuBZCrvA25AN6A+Hx2oIuE7dlUp4NTS6m1NL/hp5y+ICy/rhtexwzEr6xEOGQOPjzFkTv
9zbZZDB0Ww6ajUCw3D92uJNSPZq8gRZ0D9TAadoNLGsuzXAvgSn0OO8J6fAUtOD7LrpbXNRIOSvs
Y4sh9vJSD0S/XN7fAGkNzegciCtRA/j21QyCG22zCGyzFBcCoHP2Y8ijomEelfuKH14GIKQyPd4f
vMLjjjD3+kwaA6vGC3gpPdtIhb7V6072gsMA5FKfvECF0QziqSnvNr2n7yCjahpTzR1kLLyFtEvn
hkzh54IoHt5iD9iXpY5K7YOA82NeHMfAk+qdMjCo7BvpbfXFkerbN7+rXE2uXSDNL6aBu2+y/lvQ
3ht1Vf3vaj6KN7gsyxCxLK2CeyiZ6VKy5pa+tpzOZPha8xZz+fhAT/P8XGktO1OWRwAupJsned7Q
18rRKBvFpRgUPooCvmh2EX8ie5qNgvzXgY3KzNpqWsmlOwiouj15O+fLClxDCNcWXEfrF8Kmrae8
6Gf5d5wbr7JnDf/SfDJmhn8qk5SedNHEIMtRQW24pRBD2/gfsbO2k0uozWw4O2k6mSsGjegzLFvM
SjGrOILUPWwMlPbCi2Iu72lBCJMQWhoeUIb5vOm0b3mQEnJEIzt+9pPQCJC9HS0BMXZMnl3jzVbJ
s+ySn/YEy9mWwdznTQGjpoCPnr/E/sshgJQ7xRTkSJ80ETNsk1g+XtfAGJVLHwNjvggAFTAAhVBo
LYqE2Sn6TLQFMTpkyeq6bZ6bVkDxm9JctpUBPNShpmdKpJGzrjKxkfjgAF43KyC6WbdY4ZUzR9/g
PVEmqx+58rf83Dld+8FsbEDhxFrLbCEZR3S6tNfLRiXZt8tX+QZfMKKJiNd2PxTZPRKBcsYTkbE9
0xfH1mmlA3EjQHKnuPG59gSXAR5nvNx2jjUpxx/QfVQtSkm5tsnwGw4ncCjZoHVYuf3V/7i6G4Xy
6r+11eb2im5RgSbGHSIO5XWRAJp59bIeDU+Oyz2IV8T0CBHQyc7eMdbtBwHKg8DFIQ2ZEDFGtnrv
Sb5W5q03gyq9IgzsJlRPVKDvqpX3kMh/s6hYi/9RgIlzX01cfK6SWZpkfp4TJgJRdWapCBugBt9Q
sg7CCowY0x7/psbpWyFjRqCYZAF2TFlIXxV5+MqK4zJbSdTVAeMRiHzTB8cGgoz2pQXciwOdCYhg
v1VJF/AvPxJr/mc2Bn3mzzi93xa4lBgVw74II1R+EJnTThq6rq/OGf73G6bjskd+U0v5V2jV1yc/
9ito+vtZwGB/pHlOeD4dCbm6n116RDvB94Le9k6VXlzqBZ3DJ3tFTBpkWFXcmRABKP2td+s+gECc
Crxs89P98HBzmD1+fxkM6LBjaewxXr3XYIZiFoimVz1io2LVcBIuHEZ6hL5O3hr2pKvMcJk8njwY
Wed1k8+zqHaHun5qPnD8DhsmQJNyLa9EMRAUG8k/1AlNYkIFfJxkyyJqB9Mlpge5CfCkh+8cV2hr
mqUOQzHTvSIBIhbvAhWxmgujIqljcYAtnveXZT8dOyWODMNL5mJ9wK0xJA2Qzuv/ZLeuZ8GI3ndE
jzp0PgD5IFzBJVeFvUXCmtH+AyP43A7IXw5IK8j173scNEgW7nlZ9+rIE5pFL5Bz5UuV8RxGIu1+
owCSnaigeyMa4gHDme22AepSsbDuSx1CP4UGWyaLZ4MS0CCRhrJ9OTPIHXS6L1TGAZcS6ElzL70c
i0yiYIElwp7m1nF/ThOo5Rnk158DBTYElnz6YuLAHy3sqRgZFo2V6JdVHvl1EwfWbksMS+5dtbqy
hitRD5d82iSthKtd2pQuc9wWZlClqaPJ4po0kueNu1jacV/qPO+o0S9gN39KGQ0ynC9aPC1vtE0X
PGIB2rIeWc5vNyAOJPi/56qsKDvu5iECOinC4wDlBnBmIyLPFzUceOXv0j0vVs1vfiAIjUg1Mo6n
1IDUw58ZHJRURFV0VhzA95s77HlhKAc5wQVVPLo5jbUPXDmLyAiNreiPMyJm4QHRQM5EfsHEM2Xu
rHNUzXJEqQz7W5Fnbiuvka035Wpimrt7YQYloKLn2/mxyJ1LKHhn6iJJcLSfOPcIk8W21nQiGM/H
WaR9J8JX9oqX3M4J30EmBKTVqNwnA4V/UtCd8QT2CLY+FOTIIgpop7hLXKSoAojS/+at9KulwIar
uLHstdK5Rgr2rON1TbSyfmxBIpExgwpfiyGAZp1bkgQPde0VW3ODoyx3jEGUbKVm5Y1TfTDAcW9v
K8ATo2La0PW0rXLYnAu0+IKZcX1RA9nc3CTsg+++tW5m2qgcD2ODhgSLEuAAti9IKpFqPcH41cts
p6epp7k66OCqwnDcdwLB0u+rwrHRHu6zEw4i4zYL8APIqvFWJY7qMW8zDYZUjLSw2ykvBHduJZro
8LZtbHW4FmolJPEtWEsCcfegSgB2wXZsRb192SRAD48Z3mffrSgX+9PUxexxcYNotVdQ/0FddbGE
POQdkPSKpAHcNNPnqNWVqG7ipbLJXScgoeS1Sge8k350UhCkqsW1cKDYnKA6WZ/OWMlgcWZi8oSz
69ToOGqo6+n6BOx30dKXGqOuSKidClVE2viFBA/9P4fMe7sqyC/AyfecVernM6hDji386sCai2YV
cWsT985recobhrE4oKIKlh5rLJZ+m6TSD2MTNdQJaOG71YTvPwBSAfhcAUySUzCerLUM9bsqQfQO
oKfHUPyENufT9rxEFald1rdFiwI0hPd7fmNvN2NWIIk9M36Xo4+iUDfGaBjOIrsB1dRzetlayNgS
nKSsnMFTjARQfvN+LYNh11gkgfU022zYJqK3cVHKGfyUoysE2OPRyuW+bAdT6E/dpUrIOafiPUQg
TtHegbs9wLPfmEo9Hj5yKFexTc5eB6G1cnIRukMEnVsC0hr/PJgeboBEedZ9ulu6KqGz+kkv+d7J
GHMZSLCN6vYDPY6zYN469xm8ltcYMS4T0+RYg233YFmNSkcCl567BH0H/13QMSohBK7Zpi6MyQpU
FvWRlYPadYqv3DHjGc7LfQYI8iuvW+4r9rqBOa1TbX6YjX/6MghBAaR3Hp9x0z4tOhFt418eoSuI
NZZ3Adf6ihrCAyFOtRF8ksu8Ryo3wDUuti47uhrDB8NpGY7rU0OGTT+0xGMTswTauUIbJVicQjV0
uQqvgL1FuKfsPH5iJ7cV71/jSkR5nKoPo38r2/8JeC5G70L/HH0F7Kdl/VU0QLV8k2GApX08V3IA
m8U9rp1cuDytO9WdWisMsiz2FTAzTR8PeQzvh2OFxEVqY1GVp0QBL3UGTHIT8ousDf6p2iiGbx20
X8ApHo9lO19IgXH2lTGfw4xbi8RHNIAUy5Yfa+rgclIjvERt/yGCC3ZESS+mMDG29gHxg/MvU6gD
D8Nm30XRZsl61+3I4XXd+z1yrZP8NrqocoOcXBjvDkYJwGG1hGOV7SRLbJxEDbhZApooJNT2R/Wl
krCFBIiK79oZ94SbzZGaHtp9zSvsMhMrLx1K/b26Y9tIp3BNtCr2rVFGLoSWMIrtYc/UG9pUjd+U
L3ZsBDcaBzU3hIdF3X/k5AM0ZQjjhEr1W/rEZuPOONCN5ZjRZ7niojQcg6DKnULEjsXgdzI5C2nM
qDrdaPPEQ7udPy13ggx3GjO693f4ITuvjWIrhLqzRjINC+wCwGD8WKBWYWZVMaY5i+mlzh483UWB
79ayqqd0vTVoQp9U4qg2O97uuS/H0vXQc8/Ifc48jUiG8vECJWZZ6LOVU2TbtffYg6FZM0l1vHkj
XLlPRh9DaSW0es30/0qSdBPM45ZpWLFX4g++08rV/68jC6Dtek93jxByaZcFfsMLOhAO1iRmysFJ
Swb+sQBVxSNy9kfivwZOqbHjnVzFcssQJIfntiT3r1Tew+/fu1YFJdp29XctRkcpeILzlwlO4qi3
eTrPJcU2o97u/04rh4CZTlywRn80qcgEOf1zY3sd47wshlzS4zacb85ROLQU09/B9wsHgb2IZd9E
skGoDByrmB92nT++ap+fI5BDFjEXdPiNVeMUHfpLdU9n/nB4wLcbhV/5FhtIsbKbxpoT/+80HCSR
8Wus1ChAsfYnek2wibebiZR/xp8h8qm1AnA2eJ4ETDVPD44sX8afzI+m1kH3BUj55sJOqFStBhtE
ynZ7mThMlvwbQHAiIR5Ql7MmQCnaDbiczO3sp0cJYaS+O1rBdSO3QMTCTnDYWEaAzOpweUi41HdN
KPNiLLJ0ZlMuEZeLfMuUbv1o4+LuzDA3cCs6NdneEZ+BVxawyNvOKr6b0yUVBLYxOomFg4qroRuh
stOnfuWRwPlPG9khmP4q609eyOqqVGfj/E2PtJcehQ/YY9ybSfCE6q/jiMPYR0c5uhaq6L3jHRde
rGDHbHZDScOCZzw7TYRbip0FCIdJhKPdZPtAitvFSHgv0JVz1YLn4P+73Mung8YZqPf9bY0gbEqg
gixvbXcUPM+JdK12IPcM6kkS1NMo8Dy803iAYAr/r609e92SJMcPX29xgOJ8sJV2mEsvGm7aLIyb
YPhHPimSpBgSBfEzsesQ7Rt4eV/HEPhr2ibT1FaY8nzUPLVs12kEJnH6cVYodG+RTeA4o8wYeAok
/ehTN4m3Vs4cx/dxvSWyR2quH+BNInC3MsZ3WTeY0WnTsVhKfsmDQ9sNH7i6W/JG/DWaqIukNANh
4PsA7aDzqCVuQElybthZfXqhijoiGyqDLw/MC0Hb7mG3sb4KP6Z3OBFYPwN27vS5O6hRAghKLsbD
fBYMXN5tFWCIVjgY+15+4bxVuZikm1gC4inJiGKY8OwMAe0Egnb+i4q8AvaJIw4dwHQDsj6GDAai
NEPcncS0nyR8g8WzlB16rlft4lghoQAUicDhDxWClLIW3H/VgMhBcAuzF8i+PZAviT4DycTnA/mi
UBjiZffrmQ8onROxxN2SDpiqNcJbt3W+oJVDDcUuQu6MXkVCSNo1TJ2a8DexjsiWsDHAQbQcm9oM
2om3eYkXhBPN1cbxoQ3QaWhWs8mPJafyC0nggbCVIOCsBQrm4Y55vKZXTIFtFrtD38Z57x8SOdtN
QkNibNknyY02L+dMyVJE+Md/2dk/yeUsFZ5rdujLlcJ5rda7mm9gqd/ThkC5rNjyJAFuA3VfSAGa
ArhqE7wnFTMEZSLuhqO7Yld+SCByG7B1LyL9hbpaXm4Y1IpkGupvb1aqy7w0kMi7xgJzXqTgIQdY
x2muAc9dyiBivqFBP8Abq4x6qJQJHVlgJn5EiKcds6ITsCItsDlst09vESHWlCAJ9P0Z78KSvjxZ
WmTm6vZ0pORBPptNsB11zxw9JC/RKTE21TLdVkehg7zpmkmqmtbz29J2xY5MA94I3aongTcYB6JC
4zlqKiXAlOVrOUnwD1brCO4MnoJI5VgQTivwAeb8hkqfqrIYnh+s2hjeY3qowP7z9nzRJBP2ueG3
Gg0jBIm4sipj0HP4k3//McPM/0uPWHPXLx1hJO0T325haM3OikS14r6ZHqeiDvEyJhOk1CYmL7No
DJaiC4pqU2V947eN3Himq4rfqtGRb/Lam4gYAhWqTCazp9qQEFZFpLMT37/Yl8rknLonudieaeeb
2/l6KvPzDYZ151z6VN7J1KuXQsKIRKlmnfayitSXHTuBQfaoJ8tv1B9sB83HJ7lPyHFPxB+olY2o
sC4ceMrcX81dgKkSzMUtweG27tr0ujKKjzIi+yrJqxxDAAAIcR3/RFDjzj0ZMcK2IY//iNEgEZG+
eKJlGXMARv3wJLSPmcqahgznYLMdgnPRju+DVhjQVX7w1LWJ6+0yEOMqRI0RqaWKrj6J9Psveb1J
/qTb4BCSmkjS8LlXFpHjZdIiBUxTC9LWB/WY1pcToh7TfC+4iTC6CEDzDeaty7q6fPh3S0218H1K
6Wx0pPITdQs5Tx7jGKJoAZc4sj/iGCDAEyBz5EcRcqu7qY7iXwGgjyw04evUAtPlGLuD+YQi9qhy
sHHZ5xLnI2vJAZW0NjUC1lmT1mnl6KfdXi8OMCULn7xNOE05cuxFSBUqHzT3q2Sn8hO3acPQYbnP
k3PT8elxDbcGKOWilwPLb8gJ6nZHWzg2czWmETqZtg09zsIen3Hb+emWQP8tg+fEIX7QzkuLkZbB
fIMRUi91lSqZOkFLre+vyz87qd74VCw9hjz2xREKZyZd9S5i0dUnSK5wRSVS11PVEX4NpOjjinb8
FQGaBTR0MZjToXceD0sPlLrdWCoPsJGHp0cR5FyX9a3o9LXzUZwLmktoKoKKrqSroDLwZ6Q6hp18
66zN3L23Sq6xkGFwYt2a7mqu2CZcFzwfxxTFc5nG1se72hGHlwFhUW0oUmKeyvOG0Bw+JdXj/Mdr
r3xfKRQiDfRxefEjTv8fsKM61Llynley1vNnsBBd9nm9nbsQo6lhW6zfwbqOeRF0YqyMQIDsCPUU
kr8pAWYq4zuepkgpLTDmlaR+ALtSxJxBxcQRHp9ywLNOuXCFjt3GeYpOWOcOGUgctkoLpSMnrS1/
erHiYM/WFqNtnGZZlfRVqOtQOEIsilguhjtgZRsb7JuDBr/H0ZaKu/L+8/swR83k7FWjEu7s/rZR
BuLZ30KkULfXgu1sYCX7kAwDxduKDvzTSixU+dep/aBb2YFJiFhzh7swKp+4jYV2VmUaZYS5w+Mn
ugSZBi1v8bUMCcPzSn21QB15sP+Vp+87u0DqHk8oswnqNURa7lJeYiJd/JEB5PjjrPnB/sdNhcpG
XIBQrkZQVwvAEVNMmi4yyoiIMdyQ7/dr8tq9+QCHOqXodWB6KoYPk2z2Wa9jGuUTHgc31U/1vWPm
N5PxEo17VgAn5vFziqM+E9Yvmh7PHLq9r/TGs3DcNgZ51ty3qxQfOiy560sTfyDMwRHbnlMgvesM
YX+YYZnYaxrocREkHd3red9a5+Dcng0EFGlt5I1pkIrMhMnVhK054oLT15SH+Dg/jlCFrOSumfo0
o3T3TPnW+eKdkEQcc59wyR22gWGDVG+mQTnGxhvGcoaiZGcW4AYqpHhtu1QtaojQLQgkFhz4y8UM
Ls5R0R/5yaQCereBwv+Vt5x8YXSkaXDvo8JDYH6Ddl8N+kZmrvpyiBP5Me1HhyC5asV7Ou62DnyK
fTXpEKDgMhET3WsR6pjdAQ5oe+R8g0drNf6FVc3K6ru9gTyehNqQFkfRFcFr3X4DSP4mUgwIbJjt
1wADf5gmEi9KEIjzqko2x6/pAJehLmCQdkasYAnR+bdO799YXyP3cqXenIdP7ejRugJ3+ncMrcw/
HJHSgchlll5gK/ViGFsox3hfup5xTHbLYDhliHa+epDYFo3DxP9cwnrR65S9R8u1kbFbdD/IPJpz
K/89UYzHlVbaFvrofYIf4WNAFzLklv5wm4btiwq0Y1duPjL/erSaDQjoEmYxLE7sYAwlVYERtGtX
pfToIT7OY4ooy7b5czdvObNTpcf2M6Al2KLhG1VlZeL5T2moLXb3meGLoAxKs+jL/RmfNGYueY4+
EMx29kMmhS6HiAskUNKRbz2oNQNreQ9rF0RNxlnOKy/LVJglAuAZYJEQjWyTl+NDfzSkVqAVsgKb
HfnUoIiyprrrGUo3gVJlbx5NdJbHP7I7zz7Ol9TS+rv+pHBjHm/2jonde8ExSJJhF3u8JCw3hT1n
XG3HOisPdVME1G/+kpNMxEYD7D5OzhYgCKJId0CSV8FEUhd6EDlVFjkwKgsyrs9e/qJV8ytdU8sU
gGLoTuFt8qS0yju6Uj+3Lm2YWLdoblcEw1MkK1JfoMTEjiNIrduBeGUobmuw32h04yzZ7Ka27rhF
ki/LcLKwvkqmOQ0bKnD8Qm1DS7l/5ZgdqcNWhJ4G0szu1b+t3fIPMsJbWCmijK+vAqq5M3zbbpSp
UVtw2VOI9ezZ/1sT1Hf9ZpUd074ONQjO7I/yS6qO1a+rTtn1z8254c6bNCl33pooREWOnOb5O3nj
/gVX06yCT2Pxm+OrtIH/uCS8/c5se89l609HqF17Oymcb2m3GSi5imyueI8w5UTc8bzCWTba57uv
XRoJLr1vx1JK22D0m473qabVjYj6hJoJrc49loB584Mh/hibdO/tRCfgyc2Ae16SiPh3eBqi0gD2
9G+/PKD6h3ctPogkFfevqBQYBFD6I0EuBiJ7Cr3+63dLuJEU4VHpGRHCzJvF1Si8fTwj+hBcmeTk
9IY1vH8ab82X7R0fL3+lvI3S7nsDyB3ZrenFo4g+ILS4Qiml+nyc61Bzv0kEPTy2GaiciIuJ3suq
ldL4nUEcqPkWPFyIRraLMoBuwbXEZa95cGE8sL/q8EjGdcws2CiNHLH6vIS+vrayik3u2K1Xx2DA
sv9oZpgwHhmYja9GOJgQJHlrLHh09ICSDLpceA1JRUiLQM1TMjoDg7f2eNfUKmiW5hnYRIvKNaWb
Y4NpmBK6nEcHD5ydeFI1Q2iEqsyimWHP73xw/CwCBph2D/W8MDonnuz8NhpDMo2wAdL9gTWkhhkK
/7zYc0VM5FcEsWApusXPWVRMP9LxsFoh5I7SoV0g/RiZL5Bk/aHR6RmOqw8M4Dldvc+VUuj8Aotb
fgZhz4HqjJ2AXCfoxrtx38c1WylOgwWeospUKI9GWaD3z+jmVAnvH+IXGPwpq1tKQP0EuLRJ5EHX
gwb1gCrENTwEp7geVLdJYNz6dgCPasiHZ9c0Sf3QrVESCHUBHSajbZySq51DI2jLKzLHo1BQeky0
6c0rVNi1htu4ZyE2aHI1lsqpV8Id0KJBAbQUzOWgOuNWvDni/7W++weKpsD7eDM8b/sxFNTcx7N9
2t7jUD3pqBA8qCChfq4EREiylcVH+aQ2oAriiUyZcDSQv3nppBfhkHlwauZQ3IbngC1kjM4rK3cB
yOvYb/BmG87LYwUgsqq9yHcOyKkwNmr+pfYU7crXuhNxoHbhGvS4F8F8w0mWLuQrlS61+qwJk/dE
67nyqW5F1DG6bVk5UoO8k3ZBqu3Bt2H+FAL75Srnyj9bKlRj92QZ0m9dPVhJC7BKylLUp83xa+D1
8ACbFLJi9eXfDZmlz8tUGOlzJCDaDTaSOUurpKMN1s490taeZO1EcqDSWZSF7In397I2WaAEWEyU
flGyrq+PstG9uVOHHfNd4iIFrPpUMIz+HwyEKNk06LDK7VPaAGjL9hHz8CkIhdHTOxwVCJqsLyVj
sfc92oGu7NaB3IWQnsfu16mbORu9rRJWalu57Cl6A5I3Q0P4TfCLH77APpLoH5X3NSMpLjTpLrpD
sgzIJJIvPGnJzk7/jOJnrdvlyxMwJZrzUWy/LsQyN1000+MhaEwwFp17v1yFCw9cKdwzbnNHXpCL
BzU3UHiWThuhzFz5M7T0e+9pImR86NEPSWtnpmT5I6R1ztnIGQvOYIArrcoKwWWHYUqGE46Mo8If
EUxPe+VrFv77C/+ICUV1SJjOSc0x82Kdeqw/7TvUR6rdTy0gS8TUmN5s53Ff+kOa6SQ1tattIhi+
Z70T6FpZf94/EbY25+WOtFaMKWAGEFijHndBdUqYuxmvkxhfDDoA9kwEkHHbFehRI/8uENJX2Kfo
NBzev/dZTwbMhNwVrujl2eVG2S1/X/JnN+nbtcyEgMQgWocojW21kU7HSjSa621PNJUtRmMKT/H0
Sz08eCBPhAna5C2zOHluMvYUxsL/QoxnplI2wegTPXOJ+XvpXxiIS0oQp7xAjnCMHAqs0FYwXmDx
NYJTSdNmypw2rso9ux21XM6LNeaCsTZToYwOBP0AsatxMaVsL8atdGeJYRbb/J5/8X5Z9SUvQgcQ
4HYr0iB2Ikh0jEuVuOZDEe6IfSMNUSPf9mLoCZYaYKEeCKTczZ2m/ca9upjkXMMIN0LhvrRqQ6nG
vn4XYoHu2GgxnPeCcotLm9+kCqWG9/X4Vs3zUMjSPbQF1FEleTDiEDXYomgS0wYOptNwcDOIrKXE
dDBfMwunMflJ25WiU4IN2We8V0MTDHCoAcOMri2eTrBmVvoD4skCLMQ5y4ewYbWqkmVyE5sexdKZ
cPmVys/j+uLWuX6Cs/DSmXbFiK2B6g2M8n8iq8Dpwh6WR5CuYZclQwilhrKbmBfyuaqvxjp9G3Ii
YRlzv7KKM4M9IoeMRzHgElFiwNTERRfdme4E4FPHYTPLjwehi8A/Cgwg20kwHzMvgLg76PPlBV/s
P6zd38IIGMBuxb/LugDFXcdYPcvRw9+5PL1VHbxzYipoL/DN6RPHoiy5t+bmHHQILwCsdbvowxDO
CHEnfHqiWfyII50o0lS7OMLvLLzuXjUzkdwtsTF3eepCbiDQJHmfKujYkfdVUfgwds8C57xJJyDQ
/lLNwll1uvbA2oIXAPDlxa4WY0DXDPD2h6RrXiDpKCidf8z+tdX+UKvcJl/XE5FIhkl1IaRsZH5B
jSQWRvqZj5SQ2LbhxApwq8uIcc4wA/QIl+0OYRyifDOBgWeyd3c0uRRHkzxA3vOF0VtysrVQLYyT
QJ85Asj0KdSlo6eysuamdsxuB0YahCBOeQQptz/6bExDHQkmDLAP0/UHnTl8nxExJlK/iAmW2Nwg
8RnQJRTV4kGIgW9+by4m/t7e1S27GPkfk9+hmXuRP/zfodZLLif8Ee9L8tsngf0xtcW8MQpLSPsA
IPrKgpW2Pm+lpiZ7TcCmdnffvNqg5jVmNRvke7wGMJC3X95Rtleks/mmuSDgm0urjnt1vRltdpwl
sSapupfikyVF3NAi4/szGORmex0VNrs2aZVBsYbaDpnnnHR0sp9RbiIXPNgF8w9UlOlxS8hXwj61
o0h5Hf3WKX61WiGR02KZoAsIWpYqwnTl4MjyHZT7CvaWeE9ie42TKS2Wx0q64YSM/2DarVR9mQ2R
o9u6i1AI/5KHrODKIag+2cv0SMabHbM9bDW+RESjyUIGrKB4jrScagCWQtLjGCAIdZy1NKUfOz6q
GfIhYuBMgufmCGC83JTVR973tmELDDuWOCF2KR559cOgTdI7hdgGOGsO7Znog8qopTesjX27RgHj
hxEWlqf7LK7FUxp6+zCMdhy8Uxc91vljU+5q+UbdZ5OExbCafHIisAqxDrFX+WmLBXgjQwuLZUrH
aEUQB7+nfAyIu4pXJDmgZlP1W04yhmVLNV6Z09pYB3Yn609mpEtX6kYg4DI4PXfNHSjNA9oofuAJ
Yt0PMMLR/KePLPThlC2wDfsJMyCskhiNvOsq8aqjNc2BW0lQ1k1ywlEPQlqJ9n+Z4P65L1jPIvRI
xal1mpl+qtvASZQrsubQOd7ZQDzki4wfnt4V8JXXaDxjUY+dp4eYgxzuP9Om1JOV5SfLenqsGrPq
jv+lXjsbL+zlTbirxOA/7hLKMHXVdUDoviV1ntD/hC+FaNX5nl7rhLOb84aXZFAV4zzWDGyM6h0n
AptY6Nc6u9WR+ffVzKM9ZsnZkYGnGSsKiLfQ79izd6jOqs96huk4zm/KcpUeQlXwazUcrp1Ldfd8
0U7CDLaXB/yZ8JO8q2ONA80cOAGL2WeK7eexGb5uEQGr9xpnSpi2YP7bzImDV7aEZx/OYlbnmOpO
IKpyxkBRLIxEubIottXlha4yotulGGeNJnMzHX97LP9Via2W8NRVyx4Cn8vn8YboZLBObBCir41J
jD0cTc+08cMbBkt8O8mD2y4J+wYUml+Q0zj6MARWFbJ2xaHxYtD5TAPKeRCd9VVEZMKk4rZCty3A
N75swnUqayZgl7+OLPc6OsGlqTapQ+0ahEmoBTq3/hzGdjP/Wb8PvE6zhw+eDcv7K0t2z/l3fxgX
y42oNK32WIV2DOiUVpbhv9HavUL76N2kFBDk4lHLKEBFsHIbKr6U8J56lz8lNkbrHYHw2gqDOok6
TgA1oVbs2mN3BXyXG/Pm6pXEC4V3bU53zrwAYHPpxRODNLlxusx1Q8i69grhvek9IBMHGMuhIXOK
rKoXhweUuCmUdI1y2aM90VH61l1WOBTjaDsYkLN1YGuusj0PYWsyqdxrJIQbprgl4u0pdtBMHjec
QuUWcD+zGmarCTu9/sxBO3TEI6Wf5yvaL0WefLvUHJilzXAMjCvSXx/MbfPZmyjBauVbjjrpTebG
BxiI5ir7Pp2EKKMaK6HOK4IIVqkpdUeOmZ6yJOmnchMTq1ThCjiY/IXqox80Cl6caM0Gici9DtcX
DHKeVfta0jRKGj498nAlSQhCnjLctJ0EFWPH5iqvYh45DV8ZbIo/MiVpn4vBEEpXswdnBNBysCMw
TGB0G6EchmD45ZAIwyZ5FNyZyJdQKhor97SJ/GjRyhP0gWhHKlc0DhsyDmtNuErLME2cQOBWaqs4
qxsFXieKPKhK1G88bSsakkLw/ClRPQCWaELQOSY9HQMsVyWzUuX3R1o1qLMPkyf+Y34X0gxu9uLk
M3NuThS3zHmZ1jpHTn3WPLM1ElGgY+Cnq+Ka6fkHvAsAZPpWHSBGbjOlkQxcdXaU/iRgWGkBbfDR
R4XFoKTi/aSo56aJ1jojdlGIFOGuUxQc9ZA8mIkHdAGjUv+5ooQ+bPtxs2mxxzZkpecg43p12wCh
K24vy7Jz5+5ASrfniaFa0Vt8Y+z9sfcGV+SEOte88vx7Ol/LZM8AhBGfEzc0FEeDZr0CKOQgbq+a
G3oiDyIvxNOhTcE7EeoeOwXIJI1sUsceAu97pbdBUXwwuy4vUBNPvdhxX+ZmWBGQmtH5Tbs43OmL
tYxPPUfCwucMFU/uq/zWlkgzEdSlm1zprtSiOc05tR67r7G6YH1e12wgoxc3yLHuTvvWrIYz+R9h
/8GJMOMa1y8hOADRMh2sq+qwPvXePAsmz0GesBT3dbQdhWHL0xzS1XCLJUcoJghTeOjbF8wTpA3s
D2t41+KGAmsgDtlVpsPFnZSMgeJOWd7kyHzTy0ch2rb4Rlvu7zc/2DLfYmIPMvKnVjqM31pZUt9W
8/YGb3TkS9lrc3LSLzbBeoxQaRY9D5z5hQQaGq0vfehU8R15YmancNCBH9fVham0v05VjwBLc2xf
6lontlMiTrx3zodNGBiHLoqdpKbenFxJ8tOzM2aTF0VcpoASsdJ1GPCX0y6nK1eXaEvwnUGhlPLX
fScaMpR1+2gbZ3797zZY0+Rf4SwyIp8UR23hXFFSuhNH0vlQDJdLqrLT4TWm2gO78d9M226cjwEy
SX4LaeeunjFC9AU+2ATSq2fosBE3eTlHUYlv6kFRLQUEfOFeSWa7X1Y4ol7nBMovByiZ3woVM+Vm
BeR5ch4laMIzkb3vfMMq7xAx5/RWOEGMIkVWgt/VKSP8XfnkxhrG+jTsxY8GvSukGIY40X7jyP7e
eof6K/m+Q6lRIzK32hN168U+NGSP2nUwUq4Jv+dF53nLpHD9Z+zxQgk0eRI9Zj0JIYdvj9hi6kT3
VEGase0tVYAIxTIEMxAPhEEE1aK4XsLxMVResOTf+cgWhIe8eeNROVWcyIST3km1Tq5C/WX9NEs/
icp4+oheVQUi8HmRkj9woImiTJ+4NOV+hoLDQVDm1RJZR/OyMMoXtv8TcO0jIE9ldPfB0nlEMMTl
hzwtV1UdT3yaiIqm0HhCWCtbd/Mzvzp0k3Je7iP5fYNAQfHkSn1g+UzZVFIW5HtNw9gyy8i8UV5e
0G5Owe8PSextMK96IoBByHKO2xzyZCr6c3tpFIdmpHuIoil9nkDEZemCBQb/fZRwcuVIl+EVAbj+
4IBD1xg5TX6XFptft+kd5VaO1S+U/0ucppMaxpnwG8ehAlHyGWmKXvNquXMzGxVZZcEsisiXSd71
nqwGVbbHolfQsXY3cJmtrWskekbn9yoOWaVt3mTMxWb+aJmHVYbnWL8q88jyOmInf1iL0E49wbt/
EaGmnt13iP7dfL4zClyFbq+n9KqULGoaj3Kc/GgdSjhnSllAxfJMlTslRE6Ej1s3NyqXkQyU6vKV
3KR9TiJMYA0AylkXpoE+9k5gpjLA6wdHWZb6IMqe0TbQ5mQ8Xr1iu9zv7CRtz4xN+Rwcig3ALNG4
XcMWCf+dc1OHD4kXtayaw7jToBfgTk02UyrM2ZBe01xpTL4FBp/Ky0A13pbFSgmiNciJ9qTP+HP8
DaST99mBDUahu42SGfLuz58Cg2EmTWZtx/ypotzBzrjG0XvGOyUcPqNPbxi+IWQHEYCrMA0O1nyI
1+ttre5Y25LmIuSu3idU3C1GtEsBQiF7N3e5Fw0HoObUA4lOzDseu3UZ3gVLPdr//hBoInll6U+o
DRY3WMwcLDL5NkNE2syOLWsP3ub2YGJhyqHuhABY5AH1RAxlPgpdcbW+bF2YciPsMYMhfVWfGffR
FfcDqlBeXd5a05+2NESZKNoj09caQc3NwSyruTVnoKlySn+OMeXXVHHlBKOLjQpbBrN/oPZ5/5uA
gUo9uX+IGWb6XMLDyJTel6eLPyH450z0UrimJbBfQx3/EtBCnqhlgR42wLuDNjkT/f8iQCoUo4bE
v8wglwQcUtgS43Ffpf24TszK0t1rcg0ygyoi27o08ndYDP9n/jdd1t1ldurgpKjYS5jMejjjet4e
WyWc8/apA4+/hgxOPNgmzHZKxLPi6GBttTle72HO5XeheRqRePA8+sm3PxgR5w1X3kEA2yiCLV30
JalprpsjikHAwNcuHevf/3ueC7+R9kWpNdfWwqZDFoLTGOZzCOfZmyA04ysVxaI5TtfW7Yh2a9Ex
bnnUGSRaeqGIWuXuyPcEcz4M5lsAy5eWe+jA4e12TNBOsULAHW/O6F7H3Yzb3kQ1fOErArYxl0dN
xJc8gjRnfT5FmzKdyvaPddSaxOoJtkDUlKc/f4Brc5EWUjaJfCYrkfWSJC3L+XJPGBZ6Idzx2EwO
YKWewrBo+1whp+6aRL8808Gly6UKLngmE9ZvAdh+y0r9o3KTZNMZJBMvv0YXEJSgL3XVZyjhbkSL
KoFAn7fO3YDWXWjZ84448GnmVeXQRh4Eh2NK9UYG51G09En6KVRsdZeNSuDqqSDCTBAzoeZdI9fi
v+tSV9bOhLc64MwGmACh4vSOJGTqfx7IhheJy3eIsRw66UEkQvq122v+8QyzHPPPvKhB8xtPuhsP
5EF8zjqNyMEI8KURnH+h2MqZjgRScecA2+4TgelZEZmnMoW2LfpCnJ0J7pB+8/7aWbEkHT/xCGLX
qRNyqIbPtAD610sl2WHOk9pIfWNb7zga6ri2zs0xfe8HBCw7nF4QfqMSoHjGgxniz3ted8isjnE8
9CngWIwM+IW+cmIA8sVfOF/aBJ51r4WgOqYRmBi3KyhRzAfxiZUE+8zbu4rrsB6D0XUt9P5KddX3
WbfhKBWzSFGCIQzfPVkGEQKrYpiYJ/Uu9PmPhQ3umfSv0gG9dxIuDmIYbJ4tKljCSkfCGDEhiScj
8gILbVYj5dxiUR/F3I03J1eXHl0V+CrPv4oigHZCC89iM3AG4DAD0t/SirLvAzOXXnrvrgXeuwbV
3PTIcaeynTFd4jCO1wRYiTO5t9bOZbq+L688cacKO4KY+ipzQ0bNm85gBms5wFJuBYYw88HaG8gr
eS8REARKjZaKS/+U+8yFIg+inIaM/fjXBjV6odCvDKhTTMo19Oucy7HTrSYrIT+OzF4pwPAKsNv7
KLvMWt3zg9cRPvLxEJibEgPEi5NOu+13mjK+nBVqKmKA2XneCg3U7S5wC4rnRfy3A1cRVa0imU5t
+2TJWpHsEqJaNMny8dpOHhHYEeiGcwpuZ/xwPmiH/8ZNqcu0N0YVTUv5NdG0CW7VwaY0RwwZCXH+
+xQWHIc0lTRqLzLCwXX+JSx8soQQaAlq59580sPTeIcd0zZSL6wWViFBnZmcrvdB/du9jxlMgmU0
s+FdSi0PQXeII0BaTRkkGSL8Ic+JwtTWOMSfh5cuGBfcIV5mPMYu2zV+85vCGIrmmqaUwLZdI/dg
6zZpPRFazFW6CE9AH3UBLpMe939MVq2QVe73ElRGDagEGpkLQa3NvvQN05D43GV4tcV5H9SstbFR
AE89RCSGlBaM48xBBk0AzOcrDoTm0H69F2jd1y/52A6I0M8i+HUV11XFagnp2INvUX8EkXu3CvsH
bjfRsijdznaumRkxmszeMwLil8cTyfhZVKI3ZrUiu5P86+r6ZgxgNYes1VGhhGQBmwHwJWgl12Ro
BbWGs7M6G4pHsLdpJ4pzt4dSZGETLwuBGLpdPosTiBLQcyxnLv4cneZrynsNmxn5EAx4LNwuBDlQ
VDe6wUJBaGIXEp4vYkXDn/QV7rO1XsghXXolHtVzY3EYi0yvOHlVUS5Lf9Bflc468b7qkx5H35z5
IFqhwkLES1M8vmisGRsqTCXEC5lz1NB75S4bg7EM1Fr++JGYKlzek4B1dXxYK5rq+MhlOG8+SP4j
lBDIsKGwtg3oJ7Q8w+C1Rsyld9puoi6E/Y6dLt0ry8G8bNgu1oIfwa2Sst2qJdY4zzrYueY097T+
i8Jgu7BSroM4fk6Cuydagv4xSM+2stMne9emcBxj1pMrwKlO8aB4Co5JRe8UDLq7lCTtP7oK+Giz
1gQf+1mi9OTQLrw0Iqhoh7ygOWiFB9fi4JCZZ4iOqXW0ZnUrUtl6RY11NISIiZ598iSYTvRw0rnX
CDPGlWFto5vmzhrYQHX9unA9+xYvl08oRsyxeNRBiUc8/t0Glu+F9NPN0BGtuGMt+KI+rj2aUXg8
CgtklTD14iJ2i4hr4EsqN7nLwNPeRDV48TKTO26iMkcZy8QcEFC4S6WpeuhPmMLqmPjeQ6lu/1yX
bVJIrmqiC3HiPgF4ZbvOCqRUb4/jLQgUQBGTpGV6Uy5Y4BEd3vWtVuB7x2LQ/6EfQ8DWACBsJfei
476Cqgz6Kqto31m61F7+y3DlAk/+3KrR6bbVzGsWpgJw/n+a7tXMA8mvML5g+sLi9XJCabYV/G1q
lhUA2Mdgz2IP0Yggi6b1VxDW0VCTiYtwl1ZEL+KhREApY8BBCbvnFw/8i04EOUdz0tZpwVKL5poT
fZwMTXF3+n72+GDfX8d2hc+lk6D6GY5+wdgYhItAB+9BNcmp6jDmbqSHWayndtqTp956VpehshCg
ZjIzlWNzoCsIiLxX7ET0+7fntBas8Hh+7R7vp2My8rSbzJrzlWjo/qghXvrHIQ2604ij5Dd7QnxI
4lE/ZJv+ATzOQbWpRrEhwxhyZpCgRHnVEhbxuM+ryhonye3ZIn5TYJ1dqJcW80zoHMu/Oz1jWEgw
QXWxcLswH4TlWiFdIaHkWzmP9VZsAQqkT84fLjM9pxMdhhOlnnm55Gh6h1jx3vroQSG2oXB4qWdM
qx94dW/OC7e25G/8ECEFKMeyOfQ3GiTod3Y2KwDC5XzO6RStVzCvmmpRZSdQVUU07QBezFKgKbg9
6sdMpcmB+vL5GhXPS7LyJSkvpjfEnIqq8h2Pd3AzxUVMW6tQhfdYa9iPwbeWST1NikTSCHUa/drH
z+GwKhzKba8dr90ihNVByhhr4X+6lzrqIPY/FqFIp8DpEChqz5HtjYyIawp0T7cpjp4LS2XNgiuQ
f8syUIw9+5YEvtqNHGddtZadUopaAtX4cHr9EdRmTCz1g31mlMbQ0juafRpbeKNSOwtUV4iheYc6
ot3qxQXTFUBijEXpZ5aKLRPg1TAmVnFyiUpafo/+HfsJPvZoKal9CHPV/mgpjw+ZsMW4wGktdQ+n
t5HRVZYOWWvD57BAQbR36x1YfsBXfzNTZymX6/igjLsx2e/H7pzIY2hMWkDMffDqhMCCC+30lhlV
8TZ+U77DcdXy6MnY2gY0F5Wpy7mD6J9PXxw3eKvXb1voyeUtfIBCiin1v/djeSDKHR5S1eepQ/F5
X9ttmcNGPAmirAU5Q11cf1hqFgxaeLAUcfUv9kf/6ZCiT4G/jqICG3tBxsFIB687ceQGIrty5jUQ
7tuqc/46PV0dcp9u0r2TlBw2nbM0GM1n71SECrd26GzxeoVqFM0jqi22xuwbDXuRHwT2+ogtXyfw
6ivrJFWnY4L9TFWsYNSa3X03g9ZP6Qutlk6INTB4XSR7hQXAX0C6Z1jEGGkttTC5gT3iTOGQ+b23
8wmT40zYHqvNVjr9t1fGTXtvqM2x6mnahZ/InnSJeVe9i8AgLxE6VjQbRO/Hhh4ws9MVzqNztgMc
FDbwHPflnOb8NX5B1J2EiPT33UMjivWLTdeOunfdsRdD/IbtzIwaSBdqbmot3cVObqACXkd2R/Ie
UhzyqVi0VVDIDUMs51VA60sYh16Eb8qitzmMbDs1QgXW0QoAa04ZEibjKq1xZYLfyR9VRalXz/JH
NB7YbVh63JIXjSeHpyMu2d2BcoI126xBYtqnZZOLq2xhHqc3kP92TgoPr0moR/XsUZjnF3jL9qqQ
hP1FUCFL+gyzzOWlVNhzLNSjTOetHUTHtD9eNAXkGRsKWjSOA6SJesNznm52JCoIYYpt9/NXZeka
F/bMcZgg1HcKKgsjTKeKRlC33nlM4ZnmA+CvQoMAncJngaeGkQcg4n6NJmxSlUDKTAAE94xYPM2l
2L8K+Ve8urlAfUmT40m1kG0a/CY15QB/kN4youmKBdU5ZRDF7h7wYriMeKH9ZSf9dTnQ8kfU31Zj
7CD7dsYfJrcH7sEsrKt6NOXM71dH0eYii11s9w8BwOQHguaTLQPwW+duwkfDlnZ9qas3wJqr2Kxa
00eHFJpQI5J6eDiPY01arom9i+NoEZSyp8FwE3pL+gR2c7tXXMnQ+HewlqVaawrsvSUI+tbFjxD0
KAM579K55MoYmczLSa8yxI+9hBa3rNNi5iVVdkvS55K02VvjOKN/KPowF/apUCrv76n7UDNaqxkz
u7+sBws9/SC6S/Jwu2CPCUhzdCYjwhv/jBEduU21ARd3ufMBjWJcMEasO1P8uWtAqQu//dmF81K0
2azdnrXUkAVSQy3kT2R+6MeZ/ZwHAuNXwCYBfNRGTFqae6HKAupDEoHEG6V/FjYdc4P62G8YgtJt
tXdkYSHNDzijQOa7nEfT5SvbyyO6wp8PB1w02xOt5w/J1HVm58QqQuLSP3OJAXtI2MXekx4u/ZYn
wzhKZbpYmsUyRTSBoYCMDK7c2rPrEhQPH1e0XYL1pJ5QQY3ySTWDn5QIe3lMfOPDYRYQ9upmKckD
ZgUdjqJOOcXJzTxkJ377Pv7daBHG3zEnWNqLsysSHPP3dIN4nW1C8/ihDlWussZHK2IRXtM+PkCs
LS61736UIg+zgwVWyq6VbPcoZ3P9ePAIt7hr2C4kLA5XI9XaPovFLRl9JGDEvnvmo7HrPkh6gel/
OX2ErwyKPhRIiTqmuByIytlLB9QNrbRHSB0ncDQ4SNTXAYxv5pBAt5UmumX9hA7Xf0+T4jMe1NCn
gKg3ku0q0B8ce5pg+VoEvK65pROGi469YccVggxHXEeDTTbmgFYdNP3mRfZwqqneTsGLuZqxI/yp
z7nz0pYJAacjolWYHkp+vLvBu+nETNrxJgJlkx+eDhjTNuljk0Yy0zclHWQ+cL8MLFPQ/gZ5avC/
tS3gG1UEwXUEffuvi+JkChtI31HQz8z5EP1FP7BuAjNse/vqNxKmXD/YboQumJVWMVfesN2MC8dT
kHp+itCaCUHRG2gI9dN8iYZsRmjGIqqoMThekWtzvhnbqbEhEE7KaYWY6gRuNuW/T3hLzN1ZZk+b
gjy8hPvAXKQg3xcNz4enPyGszBiLV/S12hslskyArclnThnYwAxZtIbLAFNtD6t6ZXi7ue8Sa1Gs
TX7HSO3iF3tMqknK4ZHAWgbFo8vjY4+X5LtsKSDXUTtUmK0h0KXXRd+AtMKXQWOkKjnL8KzozVsS
b0XR9VWI8Dz8WBPMIX50nhgk3Pbz2u71HseoF8J+ym2Q4o0Egb55e5p239LnsCFrIXOy+y5KmtYd
o6xy5D0fbNpDZob1UMIBXAsXdDWOX8e7dsF5ks3lVMNH0P/LUbJQ2u3jYAUBcAqlnkahQsOWcQxW
bmbnyzoP+EiKrf0FuWqepiR8GoT3RqoBB0sEym0a25fODQ1IHMbvtJZSGNMCFeafIQLEOHzsx5cn
sqm3BUTR4g0sbfRVIScrTVraE+KvykSUP5L79Mwko3iQQyisUpJZPey7BSH5vuu5V03xgBDMgV/g
OEfi3ghQfeerXCke1wR07O9FiEszFmbCNt/pWJOngTmLYtG1uou6OHCHquuhuVgG76MLu6qGYTge
EdLCY78lrsrVKyz81BoUbm4NQSGqAcZjABvPdpihBrJ2bwz5L348FY0vOQYe29oLnP0DvH9DQmFu
1jx2mGoBWcdHZYVyksROunjC7ffPDZ7h54HIdTfTVemCvyJ0u0Q9nQkkHbLHyU4F6JRBY2Qqhetg
i2G0OcXjgkMDyCNkAaAClcXau5WdXX8GFZhD0S9HIiqG7bZ0VFZaqUGJWZmBumOnXxJCymw7Ekxr
joBojJDTuNaJJSRe6dBG2YMc+NbUHQnnFc4/SP+dO9e1yNcHQro6oIAgA2cZORPHw61LGqi6Bvg3
ejB9zVi6qhnjt8JGGOXRb0z3+t0C3Hj+4TnH/6akInzY+yd8CS1TUpqDTuD2irC+aS8Kxpe9w6e8
pPAyya0HXeKseI0JPqGjzSgm98du5E+rX+g611+dQDu99xKI8u76bZWXi0a3rFxnb/89h+B29eYR
LW3MxBZnhzQOm5BqchOgStr7b2htc3k0UH0rU3Lc9l++JIctMyC+n77O+rou2e2ryil3lXgucouL
BPDiAJkqUL9KYiMVvwvGmvUOKFRTZ2cbvurvdOfbSc43csqG1rlku0hCegb2PRl7XKJ6f5XtdYWf
OX3oJgyH1IiDY27epveY8hlmM1JAAfMMRhDnPiXv8jewDGq3hjVFAcd0fD5GuxmA8yW7W5qCKcxl
tOYrfR5H4N42whTPGAVRKyuOVDu4jT0iwZSh74AN4BaJ+gVb7yqGVVOnvofJiaiGk+mZ+rmhkB1o
X2qbNYWF38VCh/MkWe62FSUoZl5h3c07uLqUV62jg7lYI0jL5z3JiS4RiACbejOZPTrCTKJ71n94
kvzYX/JDDYllD/g9YEj+odDNIv/7HHPsmIRlCY2VtG107krJsswNmztwphGoJt17Kd9MjwyxgsQv
JhWHoCPbEpvuo+YRWXeLJYseoazrXz1hGjdAGExLKBO9jaAkb0ixWWIdBqlZMhozWS1Iwykm5B4e
E9hX3eSZPzjxskLIJXmuZmFqHNaGpn2iNFnp3x1NCVORXUg84DZOvO2n+WuNcZeaIooE5XNTL2Lz
uEXEPnTWeD6ZUQFh/XvVAKsoGQIVhVKMyla6YO4BcKMwAG0M3Ks3jEkOatzgBVNaK3la1Xtns2T3
QWRcX+0eQ2wD9kRAN6tfwj50Ir/l1Xmx1UAHfRvzUrIHNNPjdOD9VedBkGEO83Ogums17WFlO6oq
eL+XLeMv8ooYnZAeHbozAKvJ6Um6sNcrpKxoTggrauanxWXSnVMWk6VAmckQ+iTQMBfDlPPpUap4
nwj5mh8QkehEbGSiNekemeHAhSUKd5Zs+laO3DmCmk5d85arXaYqGZI2CFrFTmoaGL41y3hxm6Y7
RnAN90Rkptjr49ukHR+OUJehNxzI8vypaVYqqK5AtDEPvDuFZeJCEHyyfnQTU6A42PXe5qM6Udtr
wt6WLBrGWiAk76N2qnVZklVB+/5omfpO3Ul0wbRr75XNEoHA7+rA9qo67ZtaYpALzF2l5yhCLzbu
oNCdJB5DJombKdsQyzyeSP/vPKEMG+vX6EuyWSIgUUn5m6WW9sk4uM7HFUDgdqBsqWztXq8GOLeP
lhH/W5L9+r6d4oduw777mJ6qOCqpoOHA81zGCerOs+u7RKHIUy2D790LX1Sprqo7wa2HfBxBeVNA
Xg+d+Fy4knHCmvvUxhXyerWF+F4ddY7Cinpj0/8/NUW0XsoRQ64Mlmjk7hd9AUtG0AIBRjsbXdQ5
2Z630QmCzp38sxXzVUi0Ua86HMYx0TOpaIEz3G6RAakt/31R2e7WNrkiBBcHQl6LlvNTIg/4envK
VG04nawvnNTH5HU591UzSZgv2ffJIl0VZpIAsbHXJys2gHhpQXGwS3i4MIbYvCgwGtP03+90cXDE
4S06z/HK+333BngoK59T7ojQIavK0Cp2H1XzqeI93HlMVgCP/Yx/n2OxcWObXZFahmj9Ymd3cpAf
DpVZhMYnsYudIDq4aTr/QuWm3FNcvFxzz5Y7jYzcm7gD7emv5Rf50GuY5zpdK6pJiogMKSY6rTkA
D0FZVELns+MZleWYUMFtvrOWFv9jIpOlFKMl1HSPL/ovDnd4D8aIvZ5n8G5+DFkc8rmnpwMPDQaI
BqpxPVzgmiOkhFTKjNBZf7U8c1AL/thZX+8TvDk3IPUDa53yDBtMwI1ZVvq6eEoAVeplYnE+8eLF
yix2QJ2neahyZkW1Qu9iFFjG9mHhDWETotHkG/GfYOkxVYCqOpintUHE10rM8Gwaok/Wh0c1LXIm
Utq2rBn+t++F6katdgHbdAUzYj1I8YURO9PEr+u3BbZbiEqLnl3OB87PEKruPGanbyHzO0yDinLo
q2DDn8U3Y6S2kRJF94pUVQhTZ4BVcfJpL5M6wPdiBI0njtPqioBqpNky8z9xVUnITiLadIMrrvp7
ZDA9j8jcto8nIY984VjHtQC5Zcp18Jd1SaSumR587f9S70r7Lpxd9uhXYxa7eSCU/75yWIy/gL0x
KMKMB61fIXpuou0VWe+P8RB+rErv4BN1TnF0lrnd8wulIMkOwp6Sd05ew29WTuq32IKGUesp25JI
HKQcVid8IO++n/6jKDMmarjMAib6ylOcdo44V+IpUzBgc1tFaL1yWFuUN7YPokf+7kYsuBkhFFmK
8rC/xiYNFNukDbmiIq1j+OHzXzzO80z5nqizPULUvP3TFgkatacfhpp6p/YCIwGXlUbWJoR5KeHp
NutkwZmI2TlbKXe4vAY6vNKHw9XRRgyC9y2j2NZGQSd6A+hk77AEcq/PV464d57YpDy2oEvsQTJf
Ahp+7k3xpjE4Nah7Iz9MncW8ENzQYd8ezx1cvZJ8TjDvyVN5Q+KzcqfxGtcnPxzA3XNxAWKh/X94
jfNfBrpMhNBtDiiDSGWwSrwapDqhEv+UX291Rgk7asSX261/4fi0aMzm9SW5SC9YdhHTfKZcknK3
wbkMLIFSvaUbOHC846Bff2wGj1t0AsitIcwAET9wYuILT7IKyO2zq+2H3K0OvKjTPBf8QsUT0tTa
r5g13kMknetXI4g4N7m2vSsufyYRDFaNdxwdtGrL/7xuufHQY8hypFcLEcQSx980pvaOljiFhaW/
yW2NfwLPt4x3MpwB2+/3OpqgySHDbVbpTz8RX0VbzGSwfP59myrNXa1MmSel7n8nsnM9ym4SjM5n
zT0AqSQv+Lfqn5cTkYgZQXmP7cgcSGxhoKwRfe+A2W/GMuoPPV2y5f5x0tv6Vm4NavoyhF4WoiJ6
xg0DBH9+cD3257uC7I7Y3Oo3jFfwj1bTf1yorNq7yrZZdRJZ4jLqN+wJL82Q7gIMM0PCOBBNewwq
35fpQEUEtwYS631ebWyLbWZO6F4U7JCl8jsDL8Ffo+u3htxSfGicr0WmR7KQrq8qW4Pkd7rmUmbv
KutFZfQSO9/sM8myouxbbvuy+K6yweryxXx874TCLFJujATtJG4eOgX9GM4ssOrs87d5io5E7X2J
uIudJMFFjb6WbdGPOnI2uZ+P1o4I+JIXI/A6rZQjHIrYA64yL/KPPQq4eFO+ysb9mcQF/QVbksnT
d6e3NrRI9wPrx8ubqBSn5C7S5L60vw11Pi/3ylrWh7H5sqUCsHlOvZd3tThTQnZzdjF4SaICbqyU
zH1FpnYkrissEYHPZhx2sjesZxxd4R0hb5OWxb/U2gh+M03Iger3GBGnKAREXsBfkHS8T6oXN6d/
OQ3warYGeJr/GKlh79vlvj3kfZZgmruYqCPvnDkkFH7BtQ8yiSU8i63jPQn86K8+JeruCCdiPbLC
EwAgUt3iYh5bdCxJnFbZ7uxB0MPGbANBfdxLgpfeZ3SrXkIQ7/KxIItdz1iBO2FFsLiaKXZxHUCx
TpnyQymUjRMoPAqdTk2dTXrppVmw5W8jRqOw3ArfIqnoDXeMsJLmHeaH4EJRbwbaY3myyLNpd8Dl
NxSNEdeYbGbXZKF0uDoslwT64zi2LbMiqDmPd42x+mC2Ne5UuNbO97A5A73UxOguuvj8KU6m+YGh
bn/9R162udGmlhhnRdfkUEhPT4gZr9KcQY5VF0naa7xnm/EUFOWBzTey5n8r0lSEls44FnKvw7nJ
7FbVUq9CzBBfaidd7t0TJv21zWpr9KQ9IJoQIEgw8LJWcecyCUkRq2WYXzmMcAEch/WQ6RfJojo8
cs14cccGwV9LZMXa83CZMrF8OqjadynHmITRJvdPIRGZ4j9xjyP+uXGsZrOGRuGg5AQ5LtRhAew1
2z9Rs9OGBuzW2LzpVBBFqG5XsEzasAwNCsvL94UXw9x3I8FEssy+okhODpBNX+Ydkjs68h/nOKh+
MCni5dIB5udFo/JIRvBS4Zie34pzhZjAFwgkIGNNIUrAqi18+0OkhatvamwPF+Ux4KTkjRsh9xx7
k0qzCtOVA4k3VKqOh7kPe+4Vbi8ZLHKj6TzkXEu9vRgkLXqm/5i/uX60ERP5mGyoDP5UMYafANlt
VUMjNFNWHytmqYk5y+k2Y1EYxn+gyIcUz/BUey7IberfiEWJzhrYo4pTDfAF/mCW9yUWV0pT/QLG
0GNt4O3WPQLyADfIwiN1YZVGWJrY2em1KvNKF67Zy5tRiLlPRXHM6V5HJe2kUm3dZ1Yoi2+Ky32B
tRoGNW0owumlu2qQOwHk5dhzWFkClnzmMKHdAYH3cEvd2SaPT97off18oUWYa2i4bllpgmJL2jJ2
2RKeDZuKKu9v/7FH2HsGOce4otavYrYvgOdynl5a34IKYg1XcyB48sHXfGg9Q80lawtEQesOm9Yg
UL/ZoNdEwqUvVEtbTWsU9RAIcjdnwPUE10yJwKiu69kPiXMi0aya2Lk+FLXxKAAJ7AI0HGrvww/D
yMEeuA3n/e2IHWyXSO8lB5knAJcbXHOTukWnj8bmVOBIFykxhB2i7ccvDnBX0gH71k+4rIlOPIlx
JBH9kN14ST6YoZXzuqnYTquaDMvNNscszqr56ps1lUesNSGRV1uP5gUVbafH4ZhOYkttCLyHasaI
OAyYmxSDo2e24vEnMrsuUyyiLPuAmfkqjljAd9h18mnKUBpo8jcc6n+mgEfeSeezKYvB4oWs2XwX
89CG6IszIIiYSuzwCoVZPOANSdIDkceTmlD8sI0Etd2qAAuvDsqFsBz2MqBd56Tt+JGuRywwS9/k
jY9UqE/rdyVbZYyVwX4rPKUeSe9h77qYo6fJtTRpRl1FGryyu7gsA2tg37XFkWXmHqLTwOfYSURw
NJ3HLQjAOusyO01ebapJxP2RLyoUh/2KCNQXt3pR5/8CJ2JmUAD1+oO+NQgncoMgzpC8k7ymr1yk
IuRmNwF/s8h0Dt004+NFB4CocCXK/VtSVa247mF1acIc/gLfEV7Z1+ujbltoMh+lIG4UTKrpZRW4
ZHNLvszbVpn6fnteSaCSUpEcr52OidIzwxS7iPhJ+CRZzWvy/1I8xVS8tUTdo+j0hXbTndeMtOQt
HVRXgDSHFPF/o/aPyAkN4vBAJWeQ8aXgB1jN9QMibUiaI5xwWBT9bBMhREEauuIllGCWOy7Ny3cF
rA39rwn/apSCqyF8dL0pUAA1cGrQatCC1kTbrEuKJZsbEw9gERXD+HPHU7KxNPmlGrj/Ya+EEA3r
1O+kitgSDCqBwWJ4ddFEE6pnakcD1SpIoQJSpisnpLDck5VM34pXAGlaGV2bSt4sjWxNbNvywN0H
Tnd8mqRiIlaNr9WnkLbh7r9bcWSJMz+Vjovtgx/EOoqDaTGo3sVaWFUOZfg9koe/fUqDc4kDbu56
B/feFXn76nTbMqZyO9lcWEM0JJ7cveZD9WRT4DEbLYCgyjWITu8XCdvnVs6p4F9pEvMrruonNuWN
NMTHBvJUPenmXeRjNJwaCE1hhMIq/j77cH3hAVOnIiuLp3zMDaJc9IuVfomng3BTW2pg2enVWVGF
p+Hti1Xa7g43KbhRtkFLXUzxPCmzdGApOoo/t8F+T9ftxH1T27ws/oWqng2T2IRx7/3ZymjzHWk8
yvH9bsuI/kapXbj7pPo9hidQZhuj1ALgx9vKlX5qIeDQFglIh0KtAshWH+dKnMGTW+65VyUkRYe1
TEqqD29fdwG6S8jA+Me9uz2FI79o3P+nXJQ6piaxh7l/jVNKY0JvWI66Yl8DCfskQfAQSNABKoXd
R1F9e9flq9U9Qt7wYgZHeP/kMHk7KKuiYgpCKE1gY296JilkleDVY+oDy+j6oZ12GUcF35QE4DJV
q20Qy5dOqdqx+Y/xb422P+xXpoSBNlx7tuYS0gNEo2CkGXC8iR0S1i54Oe4jakmRMqU6B58E7GzX
9AMJkZ5FtznONdoY1vmIE5caTrWQsL5xD7t2vmhdLhdigaFlhUZ5ptTw3DZkHN6EdTn0ee1Sh5ny
qpnCI0a4GzX0kY9giamLYTHhfuMUG3DengyWZWgPagykus8hDTTczeDmT1rgvWFe/DewxiK9GlEe
2UHjYojgfjlmCNBtUC4n9RuoL188d7DOsdu4ahs4watrqTzbJFLF3s5K0f9oD9Qm2so4IhEZz8L0
nUKfKBo46ZSpV4u6L5OVUOXYvxOzFWsSygr+d7qUISX42bDFiDkGGlo+Oc2AIqS8BalS5j6ohtWP
PUOEbdDzR1XTNSZz3E1zb4j7HNkfyaLfKSKUpUodWn64j2SA4LkZsjU1AaWZDq3VulYrZJUWCciS
IeAls/XGJM1TUJ8OJCBLD/3b1NasGeMiQHgqE4GvRO1/U510d0dskwW/JwS160J3a/s9U0pu5dKY
vn6aVlOKy2EIaROFRjFLFxY9lzDB1SMivM50BVhJVSZBuYDMpE4lBOlJEiXURAGUsHWKHe4YDe4F
PaGREWLI6NPSfe09Rz5pBim2+IUQGIhw6IUHbeLeCYBp2uuXk/9lwoaJwWAg1YsezAi7VAA3gOBT
ihRwJk7birD0lNHx3CLVaGZ10a3vxz+B+q1hxx0lUtsUWPQWXj7PhiJHlAuUhATK+6moHOmlVGjP
Iywllb0SfM9dBEntqjdPBb7NneUE3ZGekUh/7sGZCy7++W1mXI3Y0XJrun8d126+R9sbjXp6hIxr
vUT6t7+9dxDU3uvC7Ucu5IVpxQriaMNKkxndzIXjZAoGeEcQ0cHYGjXJxTAGnfcBuvb1QdGfJQMG
wOTH0I/nAc9oKieDKx5qvPOau4k7wXsRS7g+fEk7Wi4LMe0B6T1awMgchlBQ7PMbfc31Zh5ZN0tu
a6uf+L07pCQyyOIc3+WwRqm3aqTQj34vGRLT/KyouGo1Q4wW2F+LrtJ3/W48NUOZGre3Y0he2GFm
SbSvpmqv2oskFtdjLFUnqNkpatBWp/SCpmDVdurILOZnWwPHmyvECrOwSLo4IzbaYQIdnba/WvpY
3JccU69w8pKiJocyHLM/RJyYv3D3+WR+RJ1c+oqC9xXHzAgKedSwH6e8fmPbDJ7t4mQM08pbQSBO
gV+f45EKBI8HSUE/3+9NgY9ev31t6lYy0yrSETJzI7Qe0ygfRJtsYxWFnlV2wPJb127104zT2iwi
TMknIgGwcGa3U6ozsgMCsM6d1KYlvj6IIzvelD/up5jFgR1m35+z4uJ5eIXvivZYRuqfK6tg7huC
wIpcxO9eUiHrCJuiNc4hkmwwWz4ofaHkiG9WLDIwRsvKa0MQ4D8h92CdFSF4ITIIJ2nyd+60Jg3+
c8ZGpWZ/Fw85zOPRj2H604rfCUk3nVDt7gPnKWNsWMOnigR3NvGq18vTrzhLM/aVgMiHLSNx1WIS
ifr7yKzNAiKHVMjmp7L/wtB0I1p4DJT43t6PuZnLm034pkHt/NrqXIDkozXYHAy37Q3vCkGqWMh5
h9Bq3dLsEsYk0+cPOZgQjKtEYnqkFlGxi1UtEfFB0Ejuvd2yTVb5Gvk7ZmdP7i1fhEdyMbFFMqeG
4IG6rZ1R2uSC5/RavVhvazONXiAg6tqnyXULCIhuLD9XFjQFVih/53nzqSGHlWLTKbGzv0qYg87b
58IE+YXBoDUw3sW82XVbICk+QChZazBhZMc1oLFv0HwTVSfDDXPYbwEZZBJQNFgzlhZ9ibi/3Zgt
KXCz00puCK5GKTn3vpyVY2xepK+7wRVYspD/DIHxfTUEqPSASjemD/4l2AiNOvR2AxjzcDv1U3Er
wJcqHeYqjdqyOvDU5y3Gydts7sRMXhdIljnq0LTjU691Cntwkxfj7PrJL4czbdRuXdgo1PWc0lEU
wBJ1adT0xcwKRVs7eDcOHV9vtsmhxoRsUdlugbJ/bhxBUEq6bA8tTQhUXFXJ972KKn+ST7d/SbM7
CXPD+NWQ2RKk+JcftBCqbHdCdXZR6FCAzekp4J95wvfZvqZ3xmdJXmm81O+7JhFzVMrNRtgNeHcd
5yD7vuhpG8nqn6mmHh30p88w4LFRZHaPYGi06OhIrBMlpot9rY6BJQ8cs0lx55YI6nkkE73EMxDb
aDacZgKRDbee9TZRYLor/tR49ZDhKJmv0l3LILWXcvKIlzxCrZODgOY/L8UNq2z9TSj4Iu/r5Osk
yjxqVVPl9y3W+mspINxCTXaxlORG0jAA8JchfkyfewWd2p82iqCPlEj3pJg3yCNjp3hGu4qYNjfD
GmLt0V72fI7ZWV3QLwmBSC7+5Zrgco5ANH/vZUz8AgxX2nWOsUa3AMOtcAIT2Vy07KFVS+gID/Xq
0lc6OwvTD4R4IbJRQxIkZ1l6qwmy/CYFSztPPwBXYDx0ljvGpIQ+23VUFga20xIvUpFTUgrFUIR2
IJvksYF3NxAgtrrAHCnKD7g9krzjRN3YVoP9OPNaACIPeXVIdQjUNf4QfbwlJrPu/bNzIOWMAy6S
t1ggBtlUkvN2g0TPgWu1+DJSbT7iMMrs3gmw0UtkUuehUmU16LVR/1nV3krrapgAeMTz+UbAWh2C
F63oolbY8BxrrpmyLWAH5xEl8aIgMbm7eh/4up7OhnfavPD84H/sv0iXV5/Pt9Cc0dMVgzlOovIZ
hroRovP9WRpXdkC5mZcPRO1J4dDkBsV3pcs9bw8+fe0CWPouEPTQs2MZSeC2jFHNx6MaHmJm2uSv
Nn7LR42x1QwV4zsEX3ZJjE6Cvpd6vLo62kV5oji8Odw9F6hmChfC7l9YCMDAUBXUHnEuQWUsyLZq
05TpVau7vg9dRF9O/W2VnUl4q7RPNnQlIPYylPeXLEim15F+ZziEtEKtvywdW8Ea8OqkNBlMvQgN
oXuR1SYo9LajIcitACezm/2JGQ5/SCbAAmU6i5JLzZAefLumnf8UCkejSwJG8iH/+UKhtoMjJPnk
jvnfuJI//6QggiBgWTnskSlYq4yLDF7395dcwQe+IEc/DwzrpZc/ZcJ2GTsTw9PNtFlmjh5k/Eam
1P94N6kDvUddMXSUvbNHB0xR82UkhMJnsmukXVLRsFK1ZE2eB03ZdhKjBm6CfoPoM7D2gIagircy
ooEerBIia2Ua4xucDwid7Acsb7l4mz7aUXBHqkm9pYa4+Awg7ERToKAox3rb1Q8Ulu3Lu+xMqYLU
upXC4IIRouJQlImDM9hXpx7E885w6KyTDFYPnJxdAzgyJVaUy8OA4QAkXGzoRVOdoxf9GHUZvTrh
KiXgCO+hVQ3RcbZbSQzzaFfUAD5Hs4pyYxPBU9jkZ/JLtEe9D2iOCG5sLcMuwWGWhY3v3/YsfepQ
lJB/euObn8MiDSOoX92paWb2dF+K6sSte9xZJPpOFm5xrqRezSsY44THxkwhFOd+jrd1mK4N5brP
eWAP8rC3j9KCP0a7z9pIINm1RVcEUXPlEVGZ4/oCDuyVmVRD0B3+HS2OK2WJ9oYVSpaMnzpepBZX
8wQ/Pe7nQN2Od7wWcSZLWBSscpqdn2snL/flaD9AQPjEtNEut3UPF0/XbPEBGm7uJl3BBoCyZuih
8zgpR2o+Hl+tPVsO3OF9c4xJMmh7WLtVCDTQCdq/UusOTDZzfDsJflRj5iSqWdSen+zYfp2wiTxp
LMvfQTnVUMuNc36g0NbQ0NtSAd8ZYQK+wBoVp9SrEhYqF8Jni1fUdHEZnEjWO6BWz8HbaNVgIF9+
LXX3BhcM4Nqimr6iMKMa63KaH2sjxW9VsAky6lDuyiHSe6LVbUTivvLBjLSeQyE40sM4VDqRTs5O
Uf7oJoTzfqUWp63J3t1Udle+MRE2POb2a5hItwXtu+WjUnfuntAXfTGKVnwsC3EAJI4fWA7BSymd
JZ85k7XEuFztoVcNX8Sdf8RS+Ii3K+z26R8ueyelo1lmZUg9h31OybKeFvoB1Iex/H1S3NBEQpUM
nIeaHsHWmhRGBiNne5AylzFjnuL5CUsN7S/oOdvl1uFdY+dmpJIi+T3UfuJT8FsHOH06Yh3JBWVm
GK+36ib+JoEMwIOsnNcIL7GPZh47GXC1UENluw3EXSdc18XcP01tW5T+qHh42Z/B+HyFyb0ItzOx
RLM+Zw/uurTNcXMWIwyH2LVtCeTwf/TTyIdRINww8Ai8QfKc4sIwIrn2le8KwZHhbq86HBTO9rl6
8Q0KzJKGk+cmLbJSJ4YCrqfXJhui0OkPoc8gJm2avhg/yPJvcQ5zvAquQJH0oOIj4lDPUObm89Sl
QJpm9hd3SiAB1LtmBgAKkfGW+a63QCWjfJY5HRdlKizuWPx4J87Um5goV7OqL+hPT1UgtZZYXxmR
KZHJ1hCzNJdUgp4VCVHGjqQm2D8KwGmk8rSQFPaexpiYPWy3KjkGORPObPN84Niiz/nSXyX/Wa3z
gN57ezxCv5KeFFmFxzCcd6xncqc28+tjxJTbadqoVEq0EqdKXcYsM1E+2jGFsKg+sM+sfjg8inh3
kIndeo9LcaarV0WhbcS0Dy9jYFt9i9xL0RCitHeDOKP4hdYUx7TzkSzn5PAUr+CuEllY2O0OlECv
jiRwQ3ni805GuGkxDaY6jDMBn4grg8df7AB2oBUHfrnrCwqCcy90hTUObjgfvmxbyh6VF98tvUxG
y+4abrIB6EAbU+Jz/evaIcARwaEeyka8X6uuMNOA7YxershHOWizD8lgLrwaLfYtRGPe13apDqGS
rpfCMczQiDJQoefkgqUkU5yt2lD1+bSiTziorkdrM4NwC6jLCjiOb9BJvMTiWnfROavwXIuhLoMO
3g8TJjWR+qtTV0JW2c8Dk9h2p43WZ5mo1SXwY1Sx9qfzbnQtUFr5wi/zP3xbemy7HEqau9SMm3wa
NJGBTLNvwI0aq4xhryBHm+gPHvqNkk1lJVUY1QcZVs9E4X1d51/Xka3jsPFfOaUUkC0gdXx+weDP
wLesEkngZPHPDvj3T8WezmXkgvBsToWD5sTwagttFjTcRUklI5kCnqiuuqqUipRnTivfDSJRiCAe
bk2L3gZhGMgQy3a64CLsaRLxBTJQsmvGr0YvM4KTnl2oTFwfYNaLEmQAb7OPX63AA7ZrReKrd/TC
VuZwr6Rrqpwa09lbw+xMTaSk/GPBWYbdRhVXARf/MRHYvrYOIdBzURnxtJ+qnzBjCiOe6LeCSvfA
u3k3MEOrUQ7hhAYa8tLiJcamaAyhDO2IHJWT5aVi3wCJVLQUGHOXlYhWTtC91n8H/CVxaF+h21NU
40m1whf4w7Y0xZ152lvEg7kAXE+vuqrx0Vgy9b0vF1Ir8VphDd1MZNDcJQp5Vylt9DnhBmShD0kM
9Ug8Eb/3RRwDKQAwaWQGpI0A5jkKjMdCUbMKclxy8hve0tWTsaa56ocXFWwF4//S1FirrWuXvjW5
PWqn9fdh9q/tlp8rLI3H5JHjLt5lzSHx9LB7+jIG0vPC6ZFCneekN1WExcBURHfhTT+jV7oGAuBM
pL4rLcjmWi9+nwmPRQ3ohPROkxay8v89adNPohNnBHHHo+/JYcr8Xi8SOexOuPpE7ouaevFh8biq
3LbTuwe7SZttmIL5kgIgepRtmzroDUNRbII36dJi0DDimGpI/PCeiQZJcfPn7Ejzyfpnjqm3nWyS
S03Au6lNeklKoyYIuSsX4efbI5g47pyJdM0s0W911L331M2Z5AXAqbSHHGADYB8hvrg4TqecVvWF
VXBauZkifefbG6fsB6WSnWcBLE/H0T4nJ3x3uPcloVL9KOGCS+D0nv4SvfjQxosweOA9/42Am/vN
T5aWCfgJ6sFOzwNtoUkg2eCCW37/tb53XsrUKYwAHJ7u4WZAE048OfJF7ZmXDC+d7noPHM2gVqHs
kcyIdUQ+HBmCshwDg9wbRS9DTeoOrkl0EQykK8JYC6NtyOQV/MfyxwJ/BuiBv0pRTgNZ4dCwQM84
0/hUz24N9rKjjAdfBrzbXlgUWjnn+rHnTIvxCBqv0BASW14jTL0Gs6+WHsLCOqFnROhI6FolbeRp
+dUvlRr7xREaX/JLZn4BmT2HAt8tZgDQIWxkqoQaWG0TIcgYfqxRVW/GKJ1qHCeCCiuZr2aa7cJm
2qgBGQTHJtOGA7NF3KTvHTy/he7LAKwOwLr+DXUoV6oOb3qm1SRzelSc/BVWMUo+gsdLxZdXKWUn
pRZRID3KYsktoFf9xLgeW6mSLIefa62dk6Ck8puq2+G6M/gQdrsEM4rYG1/hy9Aw8MseKQW3J5QU
U9k5YD+rMWuIVXpVWD91x0xD1FFrKeuHJ2TSMY7jrvUhrNMHiHtKNuto2byRVyx6v3WDaqyCUst5
avaklK5MhFef1gx1VXbkmYjE17I57C9oHO8Q5IHso1fYaOBDkNnVrTV+aWHqamJbaLBpvRwPXd+L
YpaMi2sPeMsNyOjsctGXX8sh0chOGPf/1hegeTRUextw51PI22t57W5Gt1Ok6lwNVreQshBYWMIh
rd25xdPLzDDT/W+86dZq/FW9rLwy+9yQZvMCU3T8rBz9wdkhOkZgLKglj772zE9GzhcAV+HGFswa
71yEz6LGA+vIXEjefuUQp0PVwcj0u03XdpoMesgVU2Edg+fanl4CmzzAsKKFOWi34AbAQTbeZq/V
1q3oYjo6qxANrLR6VQjGxDCNvB23JAxHuiexDDnCnjRedBjVL5jaJnQMu49OcwkyTq7HcZp0zXzl
7uaQVX9ykP/upit9lAgFp1QiIeq9hVZKjlNSeG5HyQzQFFYLZN4g8EUdw8LIANE522I9fiExQlyQ
5aAynaN7rW2X24gSaUwIPUjazreGZgUKW+wlNwApD+vrGdLKzhc/X6grbIF7BlgaZjtJSMX815rI
DlNdJplbSeemcPjI3F0KLOV5p+G+un4idrfArJV/LxTYnKj309CI5yt/zTVIvO4WtoeSWYEmmyiQ
mznqTNtnz7uEGjFWfHLXE2hdt6MIx3i9drJgivL3kRIvOht4bS5sxIHG8nr3uao3ufkotX/84gbL
41XC0Wa5bFiGR7zGu3S4Odb/u4HLty3/EUnpZ9LNP4s9pDqtB+nV9LKNRNXp+BW6kvkj1HeVy0+m
/GE2fbQSR7lHEzGGsZnS/Rn3eL36Gi47fFxUPOHHryy03pNAiCv1ixX3UqrBQdxKnYDN2jau4z98
LSGA7bjciZl/AInErZ1fXLzyJmhw/VOq1mXUg1/8p8YKATBKD6ANQAM9b5YIacS8R+kKfSYlDr7z
H5EuczdCGYZNuOdYzaTHqAFZ3PdwcSlKQCPlh3ftrPIi4vdphbUahvxsVzKa4UawhAp3djkldFHH
1n0vlq9Vr26WeKMex10gcMwUuKUPbDwfycfsZhgQyj7BJQ1SK7me61353+a3XMqtsXnecdVazqtt
k9iD9ahfELQy2JyAR5IAK/qdelWtzcCGRGh83WxSYlwvXMM5CbQHiR/QErgQIWA9z7WHpFLqZY1x
LNaPTtryh/jlTrLk/IkINPFgqtbF0YrDxdU67/NdYYBky6iVOBeNnK3uv57I5o7TE/oT87vvHGQb
rxKhg+1CIw6GnLs2iRszCOrwCEP7l0FcQZb554qC17TP6Ie0iAiwIwmHJ2wUz/NozHzJv6lftIWB
QREJoVLduCtsgLBLf0leMINyqtQvqqC/kW/gDgzaqOMU71kGJC39jsjB8qIUJciX7qJpns20iiBT
wTuxApBB/WcFjPUzUSPxasQIl+p6koXqehnGo+6ZDnCR3r127IoAQqhOn1Vp803eunRHnuABkvid
33BRp3PTGgZ0jywu5NEm7YfEZtn0TLKZg9vcTlWQPTllwa+oYt8IT4ksLhK5RNTON1Btg+U4gAQY
MiJNny4j/uFQMnny4KGatW/kFQdQgXwbsMxT5EO2dkQyOUj9JbVDsijVHJ49bMTG4MEHe80MzU4M
hFX7IAvI6hVnmFVBEl3OdTLWoXopUbv1wd2YioEZN3UaZwtKpu8e+orypkP+yua9U/WkiDBWb6CP
bx+QUeGz4tJX4+Mr0m0eGhlT+ksjYPzI2/bpyOBMwlQ2Oem36shXo5zG1+zTIanSSQiFEvBiTUgf
FnA5EfI6pMXxz31xqYAh7FWmp+livHnQRlp6HrjWStW3sgb+bXRbyP07JSVK7DwFd0aq//okcl4x
v5edztDJuU9flGFS4zAuqgrucnLDlpZiZnQltyAnRosUBZGhRPMw83ClgA8dzmRv0s10pWHCDP1n
wir4XghQQ6sfV+lMw3epMp+JLBjkO3edivS/uNvq3d6dUk37OSI4fEIomdvWZvA/3h/nvUon3OGY
8BdpjsRD2cGj8Myu91PSMxM9oiaxLlzxoSzuY4zclQoStVgFHcZcan4vDTuKgTHeDTsYOwQiMT6Y
Ad1407+R9dn+Z0Sug3ByF3ULgd/sZv5tiwg5IHHYKbivJZ8ZDkMLt7elpybaxbVgnyWccK2Fykjh
1BrzgkYdikFqsNgSgaGlMV4CNad6DDPXEUX8rpF0jK1HCFd/vco6L5K+U4HhqTu6vZTyA5T6eVlU
oLgJ4BOAdy8amx5JraocJSe5LcfD6VpZTZaqx3yi0OkhdXbcmRmfqbIjr9ydPU6MNxzTQCWOWG/T
sVqSO9d/zN4Ajy9aVUv0cdmrOeE2GE96dsn2u8os36+4usVqBb1dOkJB7FVCCuwJDhEBVMUTW3rP
amzyTluPUO8aSn+Z09wfdQet+4dGT40xiQ6F9A6M+PrLskD61TKt2/Ukfi0lJN8spySndoOrUyXf
/mQUcEJuO+NTvj8PpnANE7TxrNglALY7z5dmBvoQiDgdGzW8c8BRjl8lkbOYrDg97CHg7BfBDQmk
TvMgt3Hn/xAStzsKRXAxTl/ltd6ZcEWGV+GL6OL5emS1CPW8uS3CjuN63v+cXxC6Tm/NWgZu/Sw/
yEZWR9xfqhC2+Df+hZUPhbt6rexd6piBiFx119Gd5YUDDvsEXrqjrJeUUrYKZ+B4jDfS/xziwhtW
MYW08AoWvb1RtQEFIqYW/XgtNjKeYmPUs/m+DLpnFYi5O5De+1tbiQabiSUMttb4g6hcPgRveZOe
HetyIMjhw75ddlvy28hkmc8nUAjyIeJeS46pSVM1/rKZDVhxHBtH5hY2gP9nykpkP4WkkSCtIELX
P+Vvy5yEldYzDCQT7/n+uuok9YH3O4j8Qf5V8QUTnepshRvXN3toAqg82/YuHxfMqRS5caTHtAMP
+NKt/RoNJfj7nx6QgpsWVc60sVVVXELVM8f48SjeXF+kBuQZgxfJuTzhmx3Jf8lw0XLMFX8iKIb9
xU59Bp3pUOUes4UQLZjQUMnD9c9yVIT/YlOZm8sr6L8f2ALbEKKF0B98XFQQGrvsAgYZp3SjCd7x
Pf1wNxtag6zCcoWGQ5+WlW+JomKNk5fGknlsRU9NFH1NuAFUxLQj3Ov1LVzQzfFCsIpGVBxzDifW
7Fd4CZb0Z0zJ1Ak6Yso2bQPJgCcQ0nLDObsAHOQY8Sw7cfBY3OZcyaB71yJKnvB5YM7tnIL8IyA6
0fwhdI3gcCQluB/YeSE1I6sxqmRpOOwDKVLAXmAWptP1E34iYBzZ+yn5qIb+Y233PAK+8zV37BEy
Esx7vHlN9NN+LLFCKz0oJaNR56ah6Io0k571S2JPo9OUVqQfNloohzbZL+tk1/W49AtDW7Kp/Ai9
QZuh1iZ8rhqMeX3m9IKG0BxEpp/TVO1d7bY+NYZrM4XVs22bNHKSINnNCd9tPgcPGnZ+oBzcyUg7
/RXgJ78zJaZAZtBy1V1dxAHUw+TN658ddfdG54nOUn7mcSYhLvWRjAFIBB9OztTNSADZzaFVg96w
bMrFvqdwBeOVQ1zXGtDzlFOc8yztXY9iB0XcOstHsuJHweo9WtXWLmXXirjKpNjwVqH/offuYHXn
1ZDzwupeeh7kMZwpnP52272OKxE+fgmfPGrz1CjbK6UEIULG2RHLwiaVRB7MG3o2u/qTLrKJWuVc
C3KMNoFD7IXu4O8ah8/VDG6yOJ2682jSKxNMWmlXOJzb6T+ffm5ulBVk2MLlzy7lI/44tZJvmW3y
l9JEScik1iOXr0yvCT0nJOAzZ5IakezRBtewjPMjuoJ7LwN2u445Nm0NHsWow62vJTGqAgq9Vvic
lwIAjg4LE6D8NqI9zFzPo3n/Ca0Mr4VyJqBA9hmZ21EApHRwrNOJygD0ZckUj7xA0c0VxWN5QeI6
N8UQkrHf7Rq2caoHqrSVvqrVCatqxVlmZhs/k9KGSn3esIVmsg4l+KC+GwycjJW86YsVXuXkcRhX
EQH6KW6yMdlX2cR7EVGc6c9aWoGVu8dVcquyuSTdoLiZtRZ258g+Stiq1RoOO2JcM0XcvHL1ji/1
/Q1Y5nngQMfTo3x3uq/T2wOOTIVTv20gdb+MIPslnqRRpauDjZ5fTgw/FhuLcxBcrP/OkI4OY9jh
p3Q3OYz2oLraua55YA8idWbnisp8BvXBQyQQU2ZurB8Q7XQNFcQt3Kgl5to4OtsFpdLIsuBqqXN+
522Xtd725+3NFzSpGy7wsWBEVfYHIC5fZZ+eZqXh9Yu/f2rfHqieT/xbYVlZqDeB8Aio2+iBljNv
Tcw/DE6eYM0POxfw9jaqPZD6DOq0IYqZVA6z+/0J5wDDrhTcRJJqKv5WPUswl6PHJT1JGVqXskIA
OzTODFs83yG8TAGzfMVUIi+l+zlHKpyV6C4DhQzdhETxqnebCi2XH/OXQtV04aft25u0xI1pSWXP
pWupweymNtKO+EY1+tBJAOYOUXM7Jw8MBy6m9FB9mE9+BPM8LBSNoheog825AMeb5y2pSlp0EMtw
IgVdWjaBd4KS55g32RwzMtTo4DHSo+ApdE57TJ6MJX5BkPyNCCir5xFrXaG3KPbD/Nd/ngZvydAv
9+OjRAi2KSAukMcxdJJ5dQjx9OJVxhs0OVsD3jifbUrslwNy5LDtV+bIVr6zq2LTtT1Gpd8vK6Ro
xjXALV4F3eZ1GedWncxUzEL6A/JHhCIoqPHDx4Vv+0hQcLyAjUkRQ2eu39t0oZGL87waXKkeBtrk
ifNocfje3Px3SUBjRgx1l9Q4BCc7ttKCmUgjK2jwOM4eqrDrP1iFUkHLCv+1ib6Eo5hGx9HyqOm3
iAO5aPgDkSS5aEk4PIeQvwvdchXFuB9sWuSXnepoD7IUaEOk8JOgA5czoUk1f53ZT47jXErooByE
KlG7gYsmjT8Fb9uLppRxaNy78VZvkvq3BEemiXB53xcuhopw+kHKQVZa38nf+aipT4l330oj3QPh
TrLhkSCwUS94ZkxjOYk8+p+9ttAqSQSVh5QV6LBMP8NDnrTZzhwHhWUY+CBAE70uvI1xE2NoeVn5
tFOUvkY991YfdtURBUNbSTcy2HWrmJZldjFQI1DvSXstnCZzrxkLMWde53yGvEjSNyYk+j9TAdRx
Le5khMESLVj3IeJwm8KLKiXR5uS4m4ZUBJfZxAVZTp/zaMlLkY5tdBpkqnfw19wS+Z5kiFXQHfgO
RUFxwjpjWDorp21wjgFDAxXj0RBEpQuNmNcfgMfgFSjhRQu1ALW7pWv/Gl5rdBerLFSvCOJYQUYg
i846o90SpRKs0YdzUFE5VOTLXHGzlVlil4J0U+5yGdqlTG0H+ZyUvxCbQGMAqWTvkTsIZ49uFBuf
wRdql+OxqgqWjIj52+HHrtvufBy4x1lCY5l20+URQDW3RjUy+kmjLXyjmVZGSUf8f0nZ04ORcceM
jfWSzcfDiPlmGdgCHnCICs0zR6bei19MYkzH7nt6wexs893xUsb6BRoaqGHRVgkXzWhkUEdtxS8m
y5z8XKb6upZlmOfxHBoscIL2DcBfGKi9hZXDbqg8bACgKTguTR1dIF8BTJZhwKvUL1q3RHoKVxSX
/ZZmDHSmy7F3g4VP84AD8Nd4wmNuCrSSGzKend13U+NtUfpjVz7awW0uaZbdtDAeXSz22Gtk3v2L
YuWWaHhWz5SqR3bt3GA4Ta0oB+nktFRnY+Fe9nJhpmDODRIe+tKjzFHo6960ie974vhac1hAuwOP
wWkdqUNrrTvj90+lw0YJNbhMO8qGZp+gHZPeEILALBkXN2DxRp1GlFdWQhcrmlTObq8guSB21uxK
7A+qTeLKNossNeyzD15+BGv+7wNunSNKa/trV032WgpUU31wruQ0L/YOvrlpkfPQgfXeFzF1Ykc+
CLtMVgpda1GO72/KOM0WF4rukhylvvrBqaCz/B/St+LVEA5si27azl8FfaLtFnqMFPy1Lz28b/bk
WfdmMS5/8HdRWlP9/Uufmov+RA+99eeU2cmp25WeNJjxyDKzaiP4mNx1bjdYoU3s+AShAfvir+n5
RMeZS4uy20lUGDq649WFan40G0Ph9kHocZeJBPJRIPTyfp2qSumTFtJh1zKZnPWvThMbn5s+YnbB
4IAyt6eC71nExeF+ONxdp8H/GJQnpk1N4YdUm9w9C7/WD5WmDlxw5ccTHXcNJAE8kfSCIr33KTq9
VSv/njUjBHCO9F3tXJNudGKDZx98BFyNdbUVwL3WVXUkpxGKs/1lg1UE278AZS6QUsKLT9OWDhMM
kkfDom7Rj3eOhK/TlYQgLbAnzPZIERZcfsGlNkeE9sie4X555Gbo7mcrL3Wm2ZKiMmnOSDbsxNeU
qQa2T0k5TXsBkny6gEYtlBWV5jx+CeSgQrGDCDGb9BKNqU0vxCbMsdN3m5xQCgo0iz2/2YT46Sf9
7vHyf947i5Jl3zPlP4hVYIhyZxagCJ8dnew12xqLIyKLGYq3+AcFgIXioC+3Rvauwuq5plI17YL8
looUnTgm8VLLTwJ2lzyXzc+TF9xaeJNK+XfcwdHgTUbBZcXg+2RWdW5XL7orIgdp8W345H8ZVu/e
FGGmBXvmZO85+U9bKkOTjzerCOG9BGLAO4XzEgAE40ncwDdPqJDD6qNyxx5J2FxWvEyqWBn75t/a
gdLm74kKqCU/GFAP/dCn7AlzsHSRsF1V6GqFMLtIPBCo10OSFx4Xk1ChvIEiDJNG7adbH0OqCHMT
/M65oGldqp4BJuFekH7EW+z84N6VbEvjCTAedK5BogoT5RB7vi6u2/FABGLGHzr+CSMzAJSLOUyS
VxXE+GdOngKGqj3wIptYd4oZIjAKuoEkoEdzcweyV7CawM7AcrNtfksF4i0zoT5Q9/EdBvjZUwwx
7XwX0icBsnSu6A7uKRJx9tWHs1W9TFa8KlucQayX8YUTq8XbZooqAP8fD3mP/9gtC0ko+U5z60bN
O05FXWHX2FuOpE2/VKBCsTHSTqaNCGeBLfahyZW5enZdHMBONWexndB/nkcCj+xNBkIGJP5DyMDD
HcpPTWEOueFUyFKTM5vqFv5F8X4aCSC2gUGq0DvONGZUaUpK2zRbRr2eF0/DotLfMC+AAS5xlU+A
Hg42lRYdXFMbvMocaIFSUQ+gGIZbaewPH8wSVV5/s3MDnAj09G7PvfW9UeoEhc/N0qeLAY9SkBKI
nU+aWPcBGk588dVzh9w2unN6g7nb8nTLAXUynT3XFJiDwLxr/eNc9Ij/ME9chUfAncq6qCqTIKi6
AYTK4gqik/OPFmuX2JTM6KUfHxnoXqbZ9PB92M+573u8f0E8dtIayzp1FCZozfvZSBxCpHOl5/NK
zty26ikWqWfZvrrdFYkeLUu+opL9Kfc8moWP8buHJkFYIli4p8859YhYDWqbvgHyfpEh0Mq/cwC0
aOUqgBE2tXtx+k/mkRtxj/e8HYD7R9wP8xl/rxsLzpRiBG1Q1m4nZ9quvm6d28VOQIhZ0d0nJ121
zDSfLoWuoAZMNxB0ODPfw8ZU8YkLCcARzMVoqqKn9Sr0AQ89HI855x7gDiaGiBQbdUvlszzK39ZS
HqvAhkJSN2QQY+IHNEAP+ygMgJ7iWHPNyefK22cQam4TriQrFK+b+nzLNcUOpmOzU3tlEZyuvN4u
jI+JFPWCSSLfZJRLxKsChaK0Rek64bFhkdlBDYL8wGzK3PL7f6LqwLhys3o7Bam8GHtP7dq1ptjA
dre6yX3+9S9WLfNdOWOloTmVJQ4Gl2q3QngywVca9HrU8FcDB6JsN/nZe/AfuxkEdzFZMFlAq/jN
cvDF/Qf11cLxz0BcyO5Yb2GdqvWMqNyKMfgTgRz6fxzImCAmylgTSaIrRXpHxApXJe8kmQ7rwanF
dhf/mlahX/iX5xnp0jzXGDQ5ipuBS83fS0KUvUBD00Ts+2/l1+knxxuD5c5bIN2LbDl115DDzjmL
MrIQzdzA5LrvJXHa9fLmcTvT9ADAGPq1FZlvxiQZCyJuN+NperSiAkkeN/pBMpS+rRFNz0CaGodP
ZU3vxRT+KvC3jRFBo/wqGdkZxA1oxo93fJ05Z5BptSZk67Jk1eMAQbiuYqM7i/oClZJPOLeaIh8z
BiLOMCqjbKSE5WRPbJyEiBPD9TbwXJgNCi6lUK93ltKSjuG15Ao+0dPXCofTT7FydU48qLTpEEYG
2lDWpjE7uHNIHHXfvYmSCpTLiwheXa+SqXKLYJR1T/OLj5eGxhsv1AT2uYgWKeLu3JwARnkXaLbG
DpS+7GwwamyXhZB7YFI1HPzNRwgV3gVQ4VxrpfLF1IsisojOi75C+0NCSoYoU6UgFRQ7OFtAY3Oy
RhAurAORM0flMiAf94k7cjRkKA/mWgQ+Amxpl5OWT6kaoOzvEqG1cGrVym5cZYf3qZ7Je2fDnRjv
lP46a4tao+5JjBstKe9p46nqc/S0Br07EBW/y4fG85unAPCq0x1mGEEiYCbZUzG79P4NMAB8derI
Xi+UYGNNLP3GPyDV9ZPAKV+ZRYNpNUJdHlQanQib+B4tr4wzq0AZalJIx2TgGT+XSglGmcXrhNDM
JL7cf8eIkWlj/M62iZIeKAElqbfU6l2cNioTxY0dfx2UKX+Zn7erUvK3ok9A7wjescJXv41daUkz
LiteHLuHuPAq7jejdCXgX2TXdJtjBzgEnZ2eMzdn/J8U9xc4AzeE9LrMvTkwekIwpKwfGnXMrRlp
3DPD0TmUIZiuNWPonEpAlaeOYNGRjjDTGhgkW48dH8kgmEOI/Aqkz05eRiJQH10IdlqxTOdSZNHB
y/aBNYczUSI9hX7UCxPSF+hyFMClqjojEOC9Pch7I4LSQHHjAq0SAJ3yqFo3Q/+jTn7r9A/uIHPk
FZVw25BZ5ZltvHbW+U06UcTVyvWWerWPV6VQXDgz4UWmaPG9xiJQnTCdM+Sdhd9ypoihEKFa+a71
86pVprdHhffEQyWqGa99dbguoXd/KIqd/RUVXV5VG+mNtI1CUvPJEBjGbB5plTkxEuYtM1kGLihm
ojzoUgfCejXN/lC7wKoebtzJvybJdGv4c0bJEZjYOpUvgkYU/Sm06qMdHg0XOWtzcI1K7/ikiDfN
k7pKd75YUNjFofTUD4MPR7sc30ym7Y+9XW4Its6MVcwxDhWkHd7wsuo5BSPZVPjPmOx8brIAkBEE
7J9g6yIyLqg2ta9hDHE4UJVSGhiwUUB5f4I2gXB4TpDqFQ4Rj6Bu7ob5mMiZ1lTOLdvW511dY7sg
w8U6UD2zLlOlHdDtZCBGkAwNq4kbPyM40wSPViSUNxyxInKfn22gUz8UwRj0ZwyRzqibW4bVIoTr
0l2CiW3/jN+n23cgRKxT/hnB4cCgWDXZBM9VrYUH9GYy8QRZ1HHnfu8qab5hwWG8sMZqlwLLGxGG
j8UNV8Vao3OLoAb9OVe1ymPdaksMBmdoSu+HbDfWxNN7FcyRrj6BW9zcNMMAMJkMvXmwUnpnI8m7
lKc7nxh+jZIvkFGIDOf4lZRqULIRpv8lMVRJDrMhdooOFsAu5EpytA3PLtOk6f83cDm4uV6geH8P
HK5LTzVNWpCSiXl7OPK0rFq0yxk5sZ6cMDobvV9dINhvpRIidE/kJr6rNJa/3qaQ5JNEdz89QHwv
s+ZP0cyfeO/6rl8FJ7nbsmDqnORFxqkzT+knw77G97jPASf/r3PYV2xdFSTEd4LNO2j5FzbdAVc4
unCqguJ2f7en/MTzFUKmTvFHGzCEX4Y6IzKqvlWgJ9CLBnu8xxwuxQ73igMeN/BdPIJmM3hJt3Et
66LEIz7jUrlzRuHH8joHxYvMWdwQDf68mfGRQmi/ktHKjQGQ4BxG5m9lFpjWGAl+tXtKUQnHcKcD
dnIkFFfxmUbJFF2XZY+KB9ORvQ5eqGt3MWtmrXtW6AmvqCyrnSRTQGgXzjlvXyDVXWrqnkZXC6vz
+rfhlJRxRWS9+l4nm8PhiV6n3rLyGoMD4YuQacmRB/+R6nmCyWqD2QdoIY9OGbvECVsOx3zviaT3
KFF1NTxIaLxkBNlbT4IzYoeCXQIs+rID3EUAkdrQamMVfWsM8LH4Yb8Xc70wGa0lZbpvsq/5uqWN
dkTfiqI78Rz8/+LtViLufmD5rrgtkmPHX17FbPehr1Z9h5UYPrFupvO4gCd2ecK+macJ8VZdspVG
Fh5kw67iPhqkoFZ3ZuOwEnPkzK7vfnPi6eTo+gwSCE3CfquVs+jYQPqGvCxlV6lRXX2H5t/7WGqJ
38OdjrDea6LnAcnNCb/TK9yjeuwWySdY7IPkhXNnRFNgQtkFl7dUJ/R/mGfpkMhi/QBI1vz3Mu72
VLIilBVDiPTJVnprD687aNdc0TlcBVasIRZqAbA6wAb00HtV//hakhcLqqlg7C65JLDWbZ1GADh/
gCCGzcpFMLOeyvTGucwXxNAuxrm3y2RKZVVJsf/0IAEe4jzuyfk6E9LwyAwzv/x298KrI5oD3tUh
3p1pvbdfgN9l9BE0Zw7o1KY5e6jkDUtZpJiqGsgNLkQQjr2TTqr1yZMUE+C2Q2wQLT3mdv3nJC+1
CAuft37uWOaZxaOQMhWgDe0abbzUzRoNPr2H8JPeHCmbFC9aeE7Q8NwoSyBGT1wyORbA0n0F8vEC
V27qQDb3Ef9mPhw1FsnfI2L0E3KKwm21gFiDYZvr4yGkg+QM92d5GOShTacwPbVatedum7dSHr6o
V6RKf1xQvShMJZnfrXVa4LWd2qc/5HYQboKW2NLhaYJvCmUvYQgj9SsRTQXMbIIBpXxk8Mrk2TRY
PpAAmFZWV7MKotNcz1c/8jr5sA1hKtOUQZJsIyMbxuj06/X0VhvqzXNXUP6DK/9F14UFs8xuHQA0
nOBPeVK7SSbjhQ3mtJ0TMI/+z7jQg7alr8+e+32WIc85y/kF4AYTRCBtkuVPMJZSj37G0qXOXBz/
HkY4U2kMJrufsApSvWUIztuJSrwWuO4oaXOkhTJL2ytKLYa8lGufpmFzI2y4XbOxLPkzFwNZ7zf4
TeTDGo6pwwtCBC6My9KquykDyMJJQvFiAUex8ZiLnzpweTCzWQJ6f2CFn0zOD55jhcGNO3evWLny
kh4d6x4GpR/ascLqmMHFpmpYLE8mg33Jjylkwe40R+DZW6mv2NzjbDxZn96ntNk9hPaV0+FDttCR
+o3t8Fw1xcp0Zgi8T6W1rnqnYRBoAV4podYIWtxYj7/YeYRZ3iy4T+lKL6UcQ3iNdm5C28b6vp4S
y8m/gmcygd91VKpJksRMwAvgc9fNy04O+pcoFm2lhCigJQsYwGTks/xaIfdSaHM0lib7ZrdGdvrQ
txPmPYqd2E7APksfHjQ0wnUlndz7m8YhASgRWM276soGCzb3tCRIDDpmCcx84oN6yE8gZKwTf9FQ
1S8WnFfNohpRAxsQEjfZPWSWT65moUNgSs1RTLDBp0ENuYFC/I4WNl7CxZoCGrq1dQWpbHFFzR5C
qJBJPhoaLAJk+3coe/ryDbrllYfkas6WWeHkt46xQNo5Tr+iveVUeWUD0Ssmii5UkwSqsX0qqnLf
ZsdfO0BoiK7iThbnzrvVDH/PopKtRrptzpLhbaFY9ToDomDBdffuDXvRGnlKaz7aCb43rkzPmko/
TBcczPLJUP3e3cIOYKzfl/1jYf8TpFl2qO2jN/gdANnqAaQEkbt19MnozDvOxcnBBAdmUS9UV6vt
IJqDr/rWcqFfJf11Gc0Xm0eh290fppoxwluPDPefazMJUfVgfbqmDmVG++IYZUoXhZrqeyUs2tKm
bf74Ku0V2laicsBaeEh+xA4/po+jVhh0hdEy/atTlUVLuXQDMlNrCMNzmeUyiBvOdaY+s1YAOzLv
vIQfkPRBgZUxpmQpwBLR75NvDwVLtWsSClHXVKWofzzhf5h9oihOlC4QYFU7GNWqUw7rnTXdZTcm
3qP8HLKlslC7LT+Y0VHU8C9vrqnvQ0NjIslelp9u1nLaxJVMvJnEyaRre3Qoj37u1YDDBS9EO2w4
KaEKEcc09KRsiaJ769Mg3te2FG41EZqHkTQ4CO8H4y22lLDf8oa6mvSBbsMSsO37UXe6tl475bxF
M2iXeHKM38mFvLvNjD6J4cSo7ZlA8UquqhC3I+3i7rcfQChv47V8s4SEzlXrinfWvhbNaImwUxyl
FTw1iHVYx//GkRg6fN8RBi6fHD/qcJ0LSJX3EIZOFot4Ka9bfYPfL8Y6YYp6ebxJ3sKpWtrwFB0U
cjyaDuJCxoL/ngfEFQMOxEuEM9VWggLuZs78M2hjdhxAZKtUNYgi0oo0vVMOEpQvhzP4X5ktHi9i
K8AjQyLD3jPJZRFH4sC3CFJv0Gn7Dwux6mB5k/Ycl4clmaHppMO3i8FdoXRRfk/ooE9ACl+3nrFj
WQdqnIteK3OyIuAlCcgbzWefQb3sasOSmsEcriZBUnCaC4UKp0HXqbSJxoz2XmmukSWfOBrwGhhE
n4hvi0gAzrJ1nECAdpckfGOl/uIFiFkrOd6yUzZ7iLFUajw0HGTgNMPb1KOnBlq/B6r4t9GpdxMp
jrA5ZVlWTM8oy/4uEJ0wVKvDS7qdxgVAa6CrZNG63o/vy4KfPTowkCwaSxa8vEmn9aAZxXKkBZ5W
ie/1dW8CuTEF2Rw0ndhu/d8ytSqhnXVOtLTiQvd+XLrXPvUeG3Rl91H/rcCYp3kgFs8i+JYzcSiy
InlaFcB+qQ7Ann9x+7IILWuPmzNA/5Ut2FMeP0Na/sN6AqS53XSWf2HYSa5h6xKK9nqgOQA5ZaC4
h9Ys6DzCW5njmbRgsnmQq/ZWBGTK6fqaVw+58iCGvqtnsR3OhRvXbbxOBXCK6TUg9eEy8n4HY2QW
YIG1qZYu9tfMEq1V9eXqhC6+iCiNR7kM55PRtT+IXjwyLRYB/RCARrgKdy68ZpNjnqEGKmjYblpC
e8YhrVzv1j3IyqavavaB7k1nTrPyFT6+jO6fDDwsvv6nYyWK6RbE3GCt4s1djEf1xp05B6zxbQSJ
1qZ0Zahs+m0+EgAwKC1LHzi189cV9ayvT2/Ly3e2TUQibqstjGMiSI6E2R7EBZNvuHEILIu6ucXJ
1Su9xnYTL2H8Soyy5+S52sGUDXDXet4TLsNuotXdNVjuhxVqihddaFBrj6hSDWny8nbRk1tYOgd/
XXrlNNBNdOthGxpZEzHsdoaqNgsVu7Dp2pXeW4dufNvlqR4Kx7NMDfeU//LeJRP0IXIWL4uHfreR
0r1l2nHR7aaenfhj4u7RKlxVHpF4GiOq3BsPDvEbp+cV/hxqhdiv3Hga1m4RTtSSiHMyQxL7fl94
2VtN3wIEMC04N0wbwz7qJiRc3OQbPhyacqulOovfj2MSSG9kFySmb70WQFNjcjfDBL4ExalcXtsV
FeTfN+YVQqimHjpUhmRDFfZ9R3Vos4ldfLHUpgIkJuy3lS7sAk0jdXOLV/vcoUGYv19HTsx6n4KF
Bs9EGHlLGwbZGwC24V2Q4xvY+hBmSqyF6LJAFfz1Ffr3eW3/PCliXjqvLryWMKDa//FEocC/Ouj8
zP4k476kj0EtizGGed8QUzkKbZAVbhJPsQFJVuoaOANMQMN7gE2T5DEkGTUfoy/SRz5ygaUgkXaZ
aVKaaDSQmvBDAcuyEDW5JLjDbXU8ljh2pvFEk4OK+rE93Pb2xeB3Xbva4IyZ0Tf9b31jDTZ5+NJK
0qQPv0vXz6Oo6tl9PwKE65KxQLVoZxF7DWgtpLDXssmNeKNlHTiMrDcvY0uSIBiPjoMACkMmNt7u
lAoEaWTrS3sIw43Uljk8zXrpryyYgEAvwSh0FhlfSFsQdhqZgaShKcSbQuAUobxP2s6IlfoJQp7Z
WPSs5GS84FsOrgLr8H6WTBZdtYMa7sJs/fC+4JCk1ViHUWL5Lm/eXgaYLwQ3r1Hfgen47Koxm6xX
uxLOSJi4YPlk7ddW7SsgnUWJYseavM8Zo4An7sQMQppH/kA/U1RBGIFh2qq8nZP7RvuodDx/XpGX
BfbJjZu5NuKKs/b9idTLvDmNsIPkRy03diP3mmXHcE3tsvyE0iLH12GlIScURLmm4Ve3nEc3D0fz
9+sylIjIUQF4SpB1+eBXtG9+2sTX2zG8x9EkVQDfDsWlaeCOd+BTxXZpoeQaRC5sSrzny2cn064W
qV78S/102dyruRt+KfGtd2b8aLMEMOSssYZ4wGFTIrXx4SazgvBKQoVJqVU4w2IgEqMp4styPY2L
MFoN/qXxip2I9oDLqrE8/NuMT1XUbJjfIBdE+Qh5he6ynLWQ28RtYzXVbQLOWNSfZAvmwH6cLtZ/
QoP8ZBVk9hTCLCzhehfvLZaTCJUZyRIG5z+jC4xJjYHQ/8yjot6d3qe/Pxq7v3esn/FHbdcdEthv
3HFLAoeCy/b8rI4Npm2OtElfsHCjszyK2I40HZAu4qjmTY86uFQVlnJ+o7IcHIqU4YYnIvL9B4wI
VIAMj0I644ONq3TI4X21wjQZPBphGczzD3DmVBcRo0DDIFHXqKoDud7ACgJJpqScGgI/7ddyFd+a
9O445qtcsbnFTLZiQXavqoiwFJBt7duTuKMWpP+PLIadFN9ATd5KJzLHFWvvgx0H1Ow6IOxMoiwb
puebXEvtFXdQ80NAu8dDHhVexJFjolXNJE2Y3rjn0GM23XmyoZxoraN6Ed1elZM1CzAnb9eMov1N
2dm7WpL93VBk8B52vqBD92G7XIli4vwidu21u3+yRZOu+0DT3xxyX50vqVHoCdwIt0zNTDVihg4b
T/ISj3Rvo860/rnmm8dz7+iewAeUchJvOPjILOxLqGY7LNc8rN0Y9tUyVnqbigkv/irQzjwhnRzU
efcLtphh1lTs8i+DXCxZnGbw7jMiTyzkdw4amKDrG8u7xJqr4XgbCE/srwOMvQQ8iJeQB6TCuNfr
IvN4Bai6pl17GS/l2OkA0Rpsc2EcZWGFO6QRAjVuM7inODfH9jdZsfX5cewRvwyzVbhdgVGDltNU
pHGHHbJ98YGSX2GSIts9fGeaELjS9DGJwKYBs18JHO+xVPc2uBNyUzyJ0j9PgS9deRQD+RZjWFFN
69+6xgcuwPOxrpJ+uqzV5n0qtAP/u+78BaVnh+MYsG2JOnTAOx5ZLKm4YqpaXiULMdPTST3GIubx
kOXU3CcvwJu2PPIrS6eZsXtM7xeipv2L++8p+3auUCEVvROU19HIOA84FaBJ/vOh/bCYW9hFx9G6
B7dE+P4gPhd6+tw7QNPsRp/s7DCkMM6rVXUqyJTtFFf2vdL0TJOHbPwH2xrvOStjZCq9vhcqS9sh
+pco/UjweV06enh+IVqm7mkrbBonpnGFHRCOgPVBqdwGBeDKRK8fEU0nVjC9FGJg1wXP/Q8VXW2Z
ux6Ol7TIaByJaBGZyV8fePDuooV5tPu11NG50/57068OKbkeQB5GoW0iB5b5xq3/aH7htJPO3KvA
L4IGDS3gcnyomXWl84cU+EXoD4Azn6P3wWYTB1E7RSrIUmyvr1Onj2jpqm5/fIA+FsDRtGI3BSFw
9ldhVJwJiLynf44GwYsIcZI5QQ5ojwNMVe25DiRY8ovPsc0U5ZHdJ2KXgBGaFuoybALp2KCdCbPW
Q4Bpo2wd6GRl60quLU4UzmZHXQJm4ZVFR8h5d5wKEZIrcFaRLC4Ac8EKpc5Lb6u3Wj8/MCy4QwJd
m95WvQAGZLNQ8BnwZmL8IzxkLr91TNibVPxt1LiW3LTfGk179lfeqoX5Fs2qezaKalXadACFwklu
UYQ4HEfdPQzhwbJaKhZ444Sf7wOoW6zObvJzbZCQ2ZV5zTzBIEmCGlNIBLq8U/cJhxnzWEdw59vQ
ZnVpxf83bGT4+Ij+T11lAkdxpU1v9IlPFoEMKMq2gDw1yGKHbmpO2+Dm9Eyug1UIsiPw4b6a4CqE
H9hT9UExEd4ajjQ0c/tfozfy0/PGKqoZLUyWp94w+dfiz3j+xmBy5BFfuqvIG0N0XP24IE1hVK/z
RdFKlwK5MsM5yBt1p3xovU8xrCTr47PhIIoIptvFcojBk1AIpnvwvTpBi2TMCKNl4hj3JPfL4WgW
qXGgD9F4lboOv85/NefjpFxHPtbsCTAFdNBWQbbjqti8eNuiEhAQbnglInuLz03k9tr+XW2eZGEq
NbdlTgBrl6C09HYb2pRdbvS3K94B1xB9Hp0XD1jTef8nRT5lgnEeJL+E1JEUZ6J90qSpZLNDbhwY
jjF4s/a/AqaSocosTcM0DszqmlqDGdJetDIHlhTNL+3cft4HJOOpr65dUqRDCp67x9P0nVMEYNSD
ZyLeyq0R5+btCXePfBgLx1CLnfr3i66sh2dg3XMENpmKjt8/HwBlPqFtHkDYmGOZaKdL45LdBM4k
rbeyAiqFVlko8o3OMJsIgHzAarCoa2caza0GrliWzpZdQuRlnR1c6FcWFiLoHBrLLNPWax+OcfOK
GGSBg9bdfzeOqnCNfTTo54OvcglaJNzB9aiRDYMIaSaLfum5OOLhbnMOnUCEev7Swo6TpmkQnfmQ
OP6wybdL1WPtIjTpzcTTS5TCunXL7DUk+/VwT/VkgLD6A+P4O1aum7BVyGZQHUxP6wXl7JIy1uEO
2h2kT47sVb0Pls/a1xDdDtLgxYU9dIsWhhySUCeTtsfB7yAb46JgyOnyqUGq7wADsVAKg+jkOeHj
IJPOPI/Kj5CnaAGjB77yEB3HKHEcD4Q87HfA7OWZ3duf+UPzmrdMl/SagBqTIvSVaWZX5bUKbrS8
9ZdObin9o4MizSFEHC0VPaGyrPYO03ONbYu2t/c9wKh+1ZqGtPtMiSjNzsR8N1wnGFC6xbgSXmn7
eIs9rPvO71pAfNqKiqrbgET+aQhgKPY2fNytmCNNDND28mIJK6ywLJpGle0vjwUwP/fp5EY9da0f
8VtvxkDGFiv0dPlEfED3XCf+72LBadacY4Tuo+G2hW+5NqrmmD7q6l4incmaB3c8a20KOlsFLJM8
AJrK//16NKXmbk8ykmemnscOvkeSyJvTWfMDb53tPfn9cud7e3Mj8oE6XnCpvU7gadw1yUapu4Zt
H6tzP9S7wB1zMl5T/sfcgIRF49YT8KkWpi6AyNJOeh/0pNOrBhxmBW7QOG6cpevA87KvNJooCqeO
ttaO6hUmdRHQbtHRtJF1g6KM6RYrlD4zx0YR3PXrJUSLettvHRvFiXnbNOmX+yWM6It7tITEfktZ
Zr/KHoh2UuZoYfShsLDlxve40+WAzq/mdQzRR7sDw6UmYEIs6Wr1h8OcI80PmgYQmDFptAnE8K+F
UP74MBSXTSq8+DAUyxw/qaSKqf2EZF1lnjiG2kxVDFkc5G17/9dhndZCHadZDDQVIbaXDf5Zb+eL
pm8mIRGPhPdf9ZKKSnudTN8I3BKeYq48/pbU2MewM5bw8c+JqvHDmqeq5UStPOdfjefxmrSOi5p7
jKEuRg+F2Zm7XwKsCMU2+ShHsjQlEmmMMqhdDOXtcjwd66RC+B7KGbCjwXmhuyaADrWrbI+Nv0re
FSdwSKslSm8jheAcK6CVACeL+nMoK9MN8Fr3DQU8l3Tq+jUUSkEQuPeEYa9F4W1I1CclVD7l3HlT
aaReJSyBDIrueWZaCgXiZkNXAAXr27pBzIvlDjsy6HX0JbxA7Pav2/+glNFy9O6TwQblPFgeGVd1
H1atbHyWjT8htvm5LtelHKt4k1hU0h/+dUHpjC8riW3d4sK069BU/ctPBfJnS9D4SyEsHtalj2bX
CLdzps8TPwKdh7MmWyi2GO9o0h3dbMVrT0OmwcVi4PrhQ/PzzykrJvg5qbHcsko6b/vk/PxAOcMo
pdNo6VBLwmGZt3rkZNIymwzG3Grc4IG8Hy/dK480LenmEeSMEE98zJZa2uMwvzzboc0LwwFH3omP
N3VZ5Lgby1gfs81VMXSRekQtyrRO4R/S17gwJpTI5kUgR50vggnOJSJguP3j6q5CawgExNF7CDq1
fvgvoGisfL4xVDUuKvbA1Gh/S12SymyY7iSmD1DsmYSTU5fRtVy1Gqoj1A0dikSxUPVb+ztQYI8o
fdmxkKpvWzhy6UopfxJLmlim4oRvIuj2x+gfbywj+5kdQ2RMBHC8ByoMXPsGVuM7OdzwcQr5q48B
uce9l90LWrzO+ADH7Kecj1FnVbTDWj8+qQxIMSbvV+UC4T8JEcmpB/y+d+4jcQNzWZuXPnIPXhoA
37rANcd9mLiqAqSKzw+gWDKKYze71l4bSJvkAFzUr7iL72wmbFdv3fk/C2zYcCT1dE4Pu+8Bqkcl
VkX9AlD+9RX8Boukc9zGNmdmXII1ztbHka+TX9ZAiiD5il60nnxVZ6pBa9B+yDA+fMgwT6dd3Q/v
9rkbd+GknTj8UmnAJFNRbSuStZZAmZ+QK8wTePt25qmDiQOWOZblnnDayO7J1oj8ax54lecNwX8R
QH5xpIyJ/ogiPbTTsQzr3JKQNWD0umv0Phv5H/CmFf0aW2AdVQCrSSxNmu09+e7xRsfilMVYK630
pobpJj0KTkeWVoG8AT5u+JjjEWN/fW0n7tr31Dc8iYKfWYa3P6udIh5XqQO/ilk/MyJS+P5vo9Ig
L+iurnGZh0p7F3qIjcotzbh8c65Gh4sd/NrGdWEJLY2wiK5NOelo0sg+ZyKAAoe1rC8axyYAlCvK
YGXQakpANhxg1ZdeR9WoXuQyNd2bkrj4sWTybXXKOwkdbaCKOCVT9gSTc1UQEYqZniozWm3C9Kjl
k/9ebTo2WO48OAzyD65SeBFn/xIQ/6oKctHkE3QvC4s65byEZzNNjcFUyj9reTyxfN+oCDfHTZO+
2NeJ4W5dilHaqYI+wamlM17lWlWAKJLSom+JNqQ0liGQZ94QE8upS8zJqsgon1IBilrxG7qu00S6
j07UJNlzdmueYyqayLavw6pYO5Ku2i84EYxgv7P8b1zHFBRzolzUX0ftUiIlDtiBVLNaHY7ZcmH1
Gy+IgZh9ReXMgRimUPQ+68z7Vvxa+65DrSuwM1e0sxpjLGvJ739E+wqATWazAoPfBm+Kw2z7GgBl
NNxslG2NicjSIouviOATV6i97Cjd/Siae5r9IdW1oE7DhpHDhgLchoWFuFrsZQePeXZHF2JXByCG
14ZRWWpHoCV6RIQnE3AaepfrnajEP4GgYIKuQzEttzQZrPhOBzrPOiVq9zi8YVLoWO2totjEQ4co
VOnRL8P9J4moKjc+ZqwYZkNo0W56hx/MGtL8pFWK4qwEB+XVojj4sM5xzetTMbh6GHdZWv3WqWRh
HWaW1zbSN1b664VlPBgx25fn9f+qb96OyIVRRC6zZsiwVinkpTm5pKl/eZzwNE3hXInD578t0NAI
S619mP7MQUZ0Obh2Pi+B03p0fpaPD9jAM40vqLmbn3IVl2qWEYHb5o5m7dfIbavX1dLwNJUm32EN
iLkd8FhXRXdDB/EFIjBfYtS61woqKDR7/yPRtDqsWpR7bIaLuemfsLGONgXuc2dlufEMnEpWI19R
mTI8DiNGId9ubyGBGBULbusVzeH4dNsBGkv9sVr+AldiwWueZgTwitQkEcAfG4BMEsoMDwu9FwKZ
PDZeB2T2egcl6DYjJBBzn5bFTNR4fn74k1kWZV+hdJ1yiSEbPT/4ZYEiQcdIEBstJGhlLnM0hSad
2lWz4Cm6vwuCZExz6fsuE6FaB4VgvGxWMrddq+YlVku9L4RyhYZTkGKvy/L/udRHWwoja5JjgtkW
4Qw+qzv5hcZiDZzIApbbOPta+qhAOIFjYODvmCfWpqDvV13e6QivpBhc/NIAw296p1KPz4mubPkb
yPKvnD1hzPKdOiS6tS++fS+Es8DXwhZxtwRyDEUZAhhN2n02cFY0wyzyOWabABethhwFi32bGP4h
p3PpJ0W8fbqRbsgP4xj099uGI5iXC5EF4Cpckmx7/MTppz8MC8dincIMxHYzf6VeY3BGhwE4ndTH
1/VgcUf4KYMgBL8PhQGcT1mrs1S4bWT30Iny+2fMFy7UTnbRY5eM4JC6TVFWvom6Rx56jdazX5eh
lcaDZMqkCivFsdvVlYI7kb7TvHmN3mtYsZWMscZjKwG5YAREAlmhdeTbBYH+jRACEGkqFBbw77pN
n1Uuh3FklqctLhLjQwzZGM3fH+lnWwYIDSpQXrYSAhVjPXDQEpwqv6cjstdnVlkl1/M1824z77oW
Hh8KNN1tcFVFpbhKYSvLeFqzIiEDpWxPUOcVVnSgGRtJek8sfZl8WRXMQK7ZYC8fg/Fi8AsK1HEb
a/NA2eeZy1HQk58mUp0kTcQMYJqxGxYALQXYl72ZrRfmn2MiGhrHNPxc9pR/Bb4estG330Cx02fq
TD68m5m/jRib0DONZVK60ydrIn8OR++AKF3PRj745vB54Dwtrk99fbl1E/l6+x9mPI5Uoxxzf3oy
M5TbzNW0dE7GVpG4H2HMSdP7j80f8wuNZdOnLuOBWmJBea2QQOeUKZ+jTokSvugJFMemNxjfazDM
11W48DvV8QAo+rB+nCLy3pX2bFUqx0RAKVZmS0BHmZbQU8p2Zr7+W7xTpNZvbGTqSOzhD7vpHn80
50RfLJ80x3y9qcrU3BqnUtivx7PUi0Zp2eCIJgXdh8z8rcVGj0VWL5Y+fEOxJYb0Pjvw8eYLqsrj
5lk5mhQaLjxZ/ufArb9D+U8jvBHe4XcqQ27+pxtuzCGzb1Whe/06nOfXGqWqsV1Tysr2oTbty5Mo
ezg3q3Q9ZNRjbda665DLkmE/Nn7WthhkW51DPLmfYEKuDCVBHvuKOb61anrkXHrtL4svlot7xxvK
P4bZ1PrPujAbfYsTCrm1Rf17bWTjwje/CjDi9ddxox7Ne8a/zP7ga15XoZF2aHhsQ6q8EJKtyyuU
3LU40fpp1nMT+5Fro+ZvzVM1PzCDEg6zWjORUeh0/dEInqkq/C4DX4p+FUwGS7ER+DtkiTmF49Kl
hqrUQ5GMHFRoj3881rkJhuuJcvSrY8aMhNu/O8OI9GuEmvEtUNn5mH0hQaj7SFJ7tT2OPEqFiqLg
/y1KpwiWv6SU6mKL08K0E+fd9uZn2iDKI+v5/iL6ASu71qMWhC26g1dLuH7tZ77tcrRCgg6P6Ur2
oz5eCg1QKY0d3RlmOMf40uhfrjCEBoQdaHJrtdb9CGRfCWQqEC9MG5hdCPuZHw5bwc4SbApSPOc2
QTkqkIesO1jFq2HO3tRN/vMP/YDsUdfETAJkct2G0JfUQ1DkBwpVG+cjTc+xpCqF7ZmPXBX8Qxyt
/yIG6rZXkxN62ymQo7pl0w3fD6sj/ooVWkrJzwUMR+BnAqsu0TRJ8CxXyBvMestcYcZrIMFyaSnj
zUtA21N8esH0yyDX55BBItMs5Y+uJqPAO69fir7X35J5wcFxZdthrfcQZqQM217T9rcX2agKOO6c
kBttEBUQj2uJQHVBPEh4ZVQRNM/NsDHjSh6IBY52oPe2iDcPf69CeFW+8SqV0SP1lKAaVo7T+Tj2
AChTfNsWB7uHW4lwwjPT0UaF7x0pZH39nN4bHa4FvtnEMrAYSVxRYYXyDfnRjF4x2ze0SGkshvR7
9zMxpdxX68mObTj3tT+cggoqFvKRMOoC2l8ISGUdhEev9hi3rBDXJ7+gsHwfgKO1COReuaNsjL+H
iVhophBn4DjMigPNDKB5DuiAvc+GFfQNLWmPHmrRHdT1JQv5ejXe62RaYXzVe8TCP+NVjvlykxaw
Fp3PMiS/vwLmUJYUbONNBv4UgA3IEnc9MplnnwXKEzBE1YKQn4qdv+kZRnohIUVeBZCfur+YLONi
/VxMXn8sZ/NQnYUNj8v5QfRNB5yHGw7GdrC+/GTgxVJzsLDZMVpvH1S4gAsShZxg0X7d/rgCKfJm
nUKT1P/u1Qo+Rcxq6Xz65oPkS/5Uxj1ERbgmTsZpObDeubDQ9x5u5qHB2bnZBEJDQd//HQZC8edP
lx1ebG/pJvZ+cZfWecMNS9nR01j0MqHj9LkA1Qt31bu93VxVUpeleIie7gEhpoSsZ2NwfRf/37Ud
esdeBXnjZdk/wNx3QTto4A2oI4jS0AvC7UZfUiVRC5wnx9yPRq6G71M6yUo5Dq2B9O5QczaO6dj/
sDUZiABTHjF13y8N4Txbyv4AEjKMXgovAGyKklydQ0OtRpg662lQqmACBFOeyRHspENcwly6haR3
cmzMFqGGJnoNo6Mcb8xW7TLltp7FSiX9UF3y+rVQMXvmqtxYyuUWYIQzaKYzgJXpDUVr92NvsrrC
woEVQPFTQ5kJWGTrHVwLo+V+TnoB2a7Fm2E6DWwnd1EGJbmjMZ9aiRqC0pbWt92sTTy9ahhES0oW
bq6vs5FAOojfi2qh73/80UNsX0BIpXjegwj+G3/X3wMw4n7+5smcU9KgAYPX/mZyrFaT/liwaxDh
VG3qb+T9gMrSkVLv+pCIfE+6lGz9xeRbe9uLSXCJf/qkI78Q+QWJww6NWX3dy11poYRhVeG20eqz
GUnrsUIdfWiTefg8Yf7J5zfCv7WDNlEmrXQZtehE8dzjT7XbfOCdF13tJ9TGZKJgUTppU8Gfc5KQ
q64ylLUk2sWsI3dtUX2rqI78OywkSfW7OC50jPBPgXT2eYh1JT4UuWGTWWHYvsgfTl8dNt52PHKR
UJd14gsmQyKaUHL2LsG5VqNxPZHdd1jSkQPKMBvDgYbRnQTT4NqFcr3JxLXY1k35Gzhn8qZr7EAl
QSQ27iIfzV/LikKpLgKAGDvGjsSrtRwPs02M63WuLsWMw5rWeZ6dJArROWEbohBFEBlJfh/zYfOs
4LDxVoISJC94U+zsBBhUVQdjlNgwhv1SaIHmVhonmvwW09gFwmqwDgQwMLV0MEaWIT7mxB7UodtI
/BnUYrx2pPFzkJoH/LBh8XJPaJpyElWxdH0Znac/+McEA0kgmsnHgQepgUkKm7qWiNfoSNPXAXtt
0b1xvglkuzpApEUSOeZKF3avcgWr1uGkOYIjrKq5qgMBUttkVd91RxD8zhEuSWhbNw+RGgsZ4d8c
SsnDw2kxCFFAW73AuZk6AAMuTdCKr/ZXrrncLkYGSS2gUeeO6iCmw+ErWalhzYoU5n/J6s8aPUJX
WXv+vTRkleGE7ROtgj/PVuDrkadIC9kouvEX1SXchqGqBsFJXIudkP6OvYZ2dNDlqhvjjFTbrIr2
MQlsL167vqw79GocS+9YumDOe14GwmO1zitXTlpVCLS0P0GFntHnJ5eA3vWDgeH12BqFGQVtcwJW
VrT1Cw8K335RK8O/mARC8VaAU4snkWid+ncnN1ZfGZsuwRG8Vm5Kjdfi8zA9D+9Iv2FDVRW6fS9x
Z4QzQPFc4bkjJKy7j7EhrKyxnPJ5dcFyqGNgvgeyTI/liVwoQDZeyUzHkTfCyCz25TLH8NUa+AD5
yCUnz98DRbVJshMWjEaNpGUmm2xRdCubUXiNhts9CZfuxTD7xAZECcp07z1WQsPsWBGVeytQSvHm
voHDkWEHtVDHiYqlw3kwviPboXz2NY5vggYyZRuI0g/MUHOkwzEwLqF/MXmwwcVQzntXSJiF+UdN
kyF/G0DSUOILiSjnbHCMEriIeUhb+siXpYttg+eHx1+E26BV9p5s+0eXTDbn2IC5uE521z0VjrbX
z1aigjHARhJhuqY5jOHDfXNE/FnKt9V8IL2/0GeTUngDNdyVMVqpM814dV54hoMtCFlsIHQZUAte
k2fhePSuE0mNGDajCZevuw1io19zE4Ro2YnfXBFW8MYZ7YgAtIXZ3AFUGFuV6DfeY16UagEkXw7K
EEpnj3UT7+hz63R8lhU8a0lzfrkPT3+8B+2igmEU1tNRHM3s2LGUfgYhRvEkpfRE50yUYhSoIgIy
7bylHwVemo84vC6/avDrO9KN3OZIw5U5xAd6CObjDP1B585z18Gki3MaQcMnQpJEKN3XjXz12d8S
UpihMa84/sfWc2V/qRF9BgsOc8vXPkbrzGK8ASuJvixX/QID7j1fKhl+54Ldz5sySyHVQwpNp3fP
gnX8FznRS7tqT8K7Tzbrv0I+LGJS5ZuHIvQuphJbMJ06FH6xppRvpZoWMjtMO7+InVCdX2muYiuB
r2mgymFhqv9Q3nInHpvi8teHv5M6dhv7wVdX5VY2ZQaTfvpKRs3sbvSAZ8DbDAeuHG2JTJ8y3S9U
5gw0KbJ87O4+cm4EKx9a2JYME7D7N7XmEGgF1XWBunykRmPSfvEXDUP4GnE5dgUqM7bs2JjR1N2l
AjvJ7I9vTYssjY8MxDizE8XYMPtE20iD/6MUJGlf/9IXhVwcfIbwqimm3Q+jxZGkY0Vi8W6FDuJr
zBtU4kJaVBN4SiTU67LyCNFIj7RMIKMu0oE1X7dIgAug67uuVKU/sQf0sEoSVAEoyhK5NhdWgTdh
LYSdCkEmAQaWqVaPj8VMAUrGBmE3LDJL1/8sLClrmYitxW6RZTM+V5y8QPygFWvgGjp+h7Jrgpsz
624qE12rirBH2m7r4DMBj9y+zl5WxFqGFBJQ4EfCGFgYDCShusxhahxG+JHvTAr5QiFthza/VwMV
zM9P4eEYQeDHqDqokjmm7GA0jCDQelpnjsow1qAR/ATsaH5ueBbC/KpN2fn72RsC8g9oHo3ssMRX
Pt9EGN3pJnLjl6qV+08eHz3j0IXEkd57LRn6BidctHUxiM0fXjH8hutnJ12WXWG1dgf17hHLdTm6
SEWL9INvB9pe85FuIUxSGcnvruLlve2AJGxRG5cAlaWSr8Q3A3wC1kFj7d+2DqY56eweKMVxQsm9
qpUAt2alrLlWgGKTqxC4zmXbb1WqEaXf7ZMJsRotNtnmsGrjRq+zL4aLjXdUx16H18Wpugk50+wi
ZG3wnuZEPiBVrohX6uff53/U9TLJrCod7DYw/Zh3AmAdKddDvPqRftowMXbJJWj1RbUH+NDMwB8k
WCLhGRbU9/HPLrfDe+5CVa+rnJm9c4pVO0QkwKHtxOR2NgOUWucWiikNc1sKGmJLG3q1ubhS6c8M
ngA1qV7sgbENwonmakFgO7wamW25mqjWAMasWmfb7lEv4+9ABYdSe4f1/Q47NY2Zv+IE1sdNsMCL
ADrYc1JY+rYv5gzJ477VMD1Kz7iP1LJqaZocQzcATgGqL6DF7aKuKwy6GeHLWHop3xiZoi6W8rZa
3J5AkvLx0zbMeWC3fgRqA4Zkw07OQWpbLeuSpyy5r8GTbI2HKTiDokVFQm3A1FulML/FzNol4QBU
qA7CI/00LL3reke3SBbQBoWTNY9/BKOlGtq/JnIqEgN4sL+q5FN2C9d1srHeNvGErWi0xwV9fUWM
ALWB88xI5ic+nxCm56hEsyY0OkfnUY7lTIiNang7H3GO99v4ZITr2pB2xJtVlOZDmZwjc0gteBb3
FQYijHpvfljwNJi0K18eL4GlaGFF5oxFW1IkcWQiQOjMSP+xo4/X/u1HX3flVR1ro9/F13RCKhQq
vOjcHiaOHfj1SmsNz/TdEjIgO0WhHJhbS5bhAwLjyn+rOqyRuQH6HtqoIcocaufoZiXRR0FA9HXD
D3/XothCzGxVI+8W2ST2/1GNQfXzyEku9apB/hrlZYrgQAhUe1RxoxTs25PlTtSpHGyFocswCv3R
usuC+pbBhMpNc29gFV8mm/eQdZUZoiL3V12rNSnfN7dIdwu0jji5/H+TurZcIJEmpgkP2DowdZpo
A2o4/z5nlnh1cOHwRRb2AQV36Gxi/N+fEnPETQgqx7kzFdYkTZSMeMFD+6hBKvH8VkcGHzzrjHIZ
kKRxTunbMu4q8UeZvUKyWN9oNN1IqRaUfmadYp9ryFIHqLtRHvCqOb8NQDcV0avg6yvg9OwrpiuY
nSgvdNdPUl+dMeyYHQhiruifVr44ZAC3KKnrHaWY41BfVpUwUMqG+21tIs1o4fNASE+GUc7MmV5R
S3dpf/qEgqNocqKQlI3hWGPoMdFIZ+gUMswXK3PT5hPNyZtbIeM/AUCwOKNVyTRIwv4/0ImB2Grj
rHQIZgkWg2+ERWYCCsbXLFykhiebA8e17nQ5yPPlJ9036p1JzkNkkefn4uldjOpwb/VyL7GxsOst
0Op/inumZOtewDLetj/GCdiqhOVcC4PFKi7LRosk6CsgG5yGh8lxd7ltC+mZIc8PFFW5KI82gnGv
uGVE5l3jaMirLz1X14TbcBMmhjajyKf4cVoIwxWus9jTwVk5JcBLtSUNuRpcif2xr6UJwbEcB8Rb
rtAa8He6jDeynuy/2LpFDPwqt/T69+Zcwt+fY031bqOdEsqNJQzmCmOGKcJOuRpdPd2qjiUSw+4Q
WD78kleXFqZ/dDt1eI/iuFSZWUNf9YU5xvoWVZd/zc6lNjfIHrPOPm0y5czpT2j+Lj0IC2l7V+5g
c20PAwMFvlfPffC5bvfsSYi1cxI8TLW6gRk8n7JK/HyVp7sNek5s5WwnBdYCW++OoytwAoCIeLnh
LZ4wYpTmrIpZ7Dh/PwCBxsLPcpLE6KI2wPLRzFhROcwhBysKe7jSzYM82XnuPugGKeq7mxjOzxCE
uODRHg0yX0/KIEbqqdxv7zdTYvvHUm470zAwKBzXGThILgnnRmSXmqnE/oWF/A7g34VN3SWN3wMs
VulxuFNQ+RpW+JDQDmL+IPFnrES/jsayNji3rr/J0Ddxh7dZCGT8CJPUn0m/zA3+VEknBa+Gzcns
w7EAQUOEll9AsGKUhxmoQRQXDkyiALqwev3KnB/ogEHq9CzTdldWVOY3yMl3iouw9f8/qOQ/ew3d
ePYQjZMwv1VGX/6srGwL40e8abGxRIgPrAs1syS+aGW4LKXefM99oRLBgu5eK7/Fp1fkk1Neh/ho
pQ36FEapI4ZPOJCs3Or4ruwlrUQaX3l1EsOJwv27XrHrMy0JjjW7huqzHxLfqyTU70x7Hp1CrNTc
e183a3r4PZHVijLvaueciWKtSE6aZFVX0PfhWbvoBfsaSLq4W0YGPEprJJYurbM6GxuzjhCbpsof
yHFsuueF/wd2zWjJLgtlh5HVs9MrgaSvu40kuO1Rq+FtyUSSl8TqxcVEFStBY4PvjKV/hO8AvGW3
yLn4hyprqF10935lTaqyWqjuWIYa7IIa09VdMgI/6yn7sE74BlYVwAJdAyv7MRD7nDDjRsXBV62B
+pMJZaHX/aZ2TySxxUZ2QDo2FmFKVy+Qa408HUTy4+XrvCWETX8E2yDoRExAZQRNG4M/PExdKfUT
M0mYt4a3pVyJn9E3oXnUBdHEa58FDcbw05iNRL1TrL9tCMH2WAU69blRZ+Hkg5k2OQrnMPywlQWh
zF+IlnQEsl4fdOoZDD7NudeVnu6L6YFpzMF+xJoQRNwSdSeKPZIVKBHlZnFCQCV43A5uvWLaNP72
UrkaMOz+0bQugiY5MeFSGJoQqKDF9tAIbKqmKv0TdaxdtV9ICf+QV60mfRJeYKsWIGIii3YnbPU1
GdqfXbMRFq9SI7siFF0Kj/xxbjcUBMkCJJdXnug1g+uFiN56tRehr4nL0NuFhYtAg/YG4taWJJ2n
LDuE96Mz7dIO2F+7YBVZccNzYstmWbUyrKiTHE/8NvXlvcOk5rvPvk5A4OOrx8NK1USdkCKs5iAL
q6FiytOWYXQHUZQt5mMc1YVyuJ2zUFkdOLHkjoBGyaoJt6m1lkijUOt6/RzhQgk64ZFn0NkYG0Xo
p39/c6BJk/XmaMwHfhw06jC7cRZRpqe3+gUkMIc+gYmYjv7U+WHImoy5D3BmU7e8urOHpiauwWM/
rqDGMJvtQsh+t9AYABNHPavfp9hmFOWamj+CxGoEbZfNWjNBPjqTOwkkMrrMsl1qhCVItiDIfbNk
RRVdvTTHJanlzTqt2L9ykRbHq4UVe+eL2GmL4lHeVp780+VH5ODMfbruLcqny1HAidQ/sQh7OAC4
JB73B7OJp7Q1dBvsV7ITeH+N4mh5qOPv4P0ymRmjdryc8aoR7EFILmK/VyjSnGxt4WxUy5BhDaFp
rU/b+u6e7WqMLL6Sr7Ppzs/ZFxaGLTCJSXmMEwBOzIvsUg7PyZf5LupAVZOE8UmI8WvPgVwQcQ0Q
lgn7AbGlD7z2GjW0DVCjVjhwKi1enOuJPitPlTvGQ0fqLTM+6jBv6HXwQhs4T1f0KWcT8Aup5Eln
AfWpQaJeQZszgl1GtewqFBLck/vlniKnqH5RS/0sGy6jxljqWtd8RWpYvaMqyawRqjGzJSw2p3A2
6eyrF4b9yY6ysnAwbP4znuJMbCxpFkCwjLaRpYBMIaunhfs8VGVwTrC+zsnY7MadBWzmrWeRrZyG
51ttNew5mQohg5p/e+QiiC7A+80Kj6ZTD13Q+VGY+NVmESL8ak+0gKUFRz3B124eVsKXqics/k2h
e8hp2X1UcKus+c3LyDsyDZx5kKfsk+HCJ5wTEiFm5FD5ln46xVWanVG3pQl8JR4V5T0uLT9gzUDV
P3sGAdfhAjj/jUFvG1eYmpur/SbPSmcyViCZG4xAXnP/xyvq6bVS80kGIT2qBjmGbq6FzodbFfhv
StniyUgs2ZjdDNy8HBBV4BVFENcKeVcHun6ErIXtNsw/milhvXY5sBbPl3NrhkDxALjCC5rQYZiO
rHcVT2KU6Jk7oAy+20IpE4M4+yaj78vT/hLfrZiNnG178Vk8z+H8Yyic22NL/GKRUnrCkn5125vT
GNyCKX4WKKNv2hKZm4/Id2G2feUjbMqIXT8WPZu9rmRaa9vsgU6xcqedC7Z6BztEtO3x8bdVXdrB
48uhvb+IMAzHwyUnaHZmDugzxIDjpwQxVv0agHsvUDWZXtZGCTjybQLEJU62GJBqeuN0+eCQvnWj
uM7Ruw8fhBJJDIFMOKXXn6nId9kU6Yg7P1IJ6PWHJ8cG9CQ0T/+AStFHOy5O23tzR07s5kIYyfMm
ZC7oylAukHvJCPjN76LAMtIMqnFdtZrEJf1JhKytq7xrSO9L5is9QA8281aHK0PtLDQ+k2tYZv/W
6CtFOsw9L8+LdHh9rAHfArMuiqzhrhWgq7qJbdyL3paz9Zq/wQwujMeG+tXmmw8AhR8PgMJDobmF
w2nDHHsQrO3LJaYZOOJ8XzBogk/K6KPKEahapV7GZNmv3HXUTn0dVDLgd+sg8cS+SWr/JNE/FHRk
kZCRtkupyz7iTsckBllJ4XFQJswGJeRfbAv8P9gZaOtp/WcxQoCbp06+s1KJXJNiLvy+vr+HOQzv
80EC4AOMC+8W3P5LQXWWgd5liuKK1dGrhwiC9aAoaDuFBHVKbfGCRHFZxUGFWzPtYbYdiWXEy9LV
2TBEt188QeEuPSPabJPnfBW7ttofyHOXkgNO5cXuHcxnnRSCUQCViu5i5F8v3tAUG+DSFYEkkWSl
fjEEOLd5QxEqjZVuqx/ZrqNJ3XuEhNLDmxruT6i9iaxdxc1ztxiH8zjq+gatXcy81+oi0YxVJC9V
Io+L/wu282auiHpGFvMpggAMteQ+YkaxIcJ5ORpUe9kIbyajkq50NxStin7JuE46+ezFHTXUm5Hg
7GKuJ9zInLmxQ54ovAPicgT9hNMq5qEphAso0/uvly8Cnz6xaYkHZKVS/7PXmDJ8j4HvX1D++NSt
UrwPUcHxGNoFV+IGiehCCi2jG4e+7/LQ09r6HH3O5EWkR4vN2zcXxc8DOTD1w9oGFe+nsUi4QsWf
nI672WOXi71+5SGdXq+y834DDkelPB4PN9XD5o5d72I5bv2HN3Gb4aj43HmU90ta3LioFAVQ5p6Z
Ikin7YURpqiSDtIYINwAmJ6CoXYS8NPtv09mcP+Xa/HcJbF8c2fvbGQXqPs1M2ARbEqcYc22S7C0
HSesppTcBBgEOKG2Wdr/0V5gFzBEMjZMXya61jAbDRqn8nc5o2Z+FOLnxaty60zDUwtQvYV9oziU
312UICVfcc8ns7MMy5UwDoDVtJFLsXJWVdZam0SdNOkvhMr3te2T3qEa6PK/X9XkOf2Psxx8HO4N
m8TuEbZWuVTehpOg6vagS195E3Isr9/0P0L2hcAms5QNO0TD5zXpPrLk417es1JlTLOLU4s5QwVE
udYjGJVUy+Sw4U79tYpSHEGPNjs6ZD1e42sFEYH5v7qbm8ul/wNyx+oz1zzMlOJu3309EKeg9MpP
LKQhpoPR1QkjEFJubDlspEIuCAke0oBnjod501CuNumTb6SAYrHdIINUJ2kfxcBa3qZLaYMedris
LATWpGiJ5BJF9/C/GLxkaW+bs3JcsNIlVOH54uN/2IWgV1gzhblh/kmyt+COoCw6Nn62ecoxzM4G
2EdjwHdna4Cnepmf3nYzzgQXEtBg6WSkFlryWpu7psNihMFbqmGLZM42O62bCKqqvQbVg4U/ptno
23H0UrjsDg3HatmNigt2s/E9kxoRpFj87cCgkdXyJ+wqm8KnwQUyz49iNuI/khdsCH5oPK9a3j+Y
8bTSp3SO1OjWlvZZXKluNBGKimJKaBlWc315ZjOcNeFI3IkLOQkHZTteox1e3TLADBK0FMPr72pw
/54gFTpm6H2Qnjk/YEWmJQ3XrHHN70GXxZlxvrR21XYTIQ7dJALRyauWkrg5CysdVX84IoEIlOF4
d5r4+4p333Q1Z7UGOH9gQ+XHVzNvyfzrjRlOUNluKwdx+JwpRxbV/tLzboMB2d6srUQU5dEwpTRg
O4cnIoaKVIIopoTyr2JhkIO+V80UQur+QH+kmMrrB1BRhzBq0/jrlZx0zBo3r9oATaCbuhlGSzNF
D9nHtz7+OzTpNQZmhpehJB7zBFTdRd3fUV1q9deaYd5YHgbSydJtTvVm8Wg/6EMPB/ZK/tlPiNZT
P9Df6XuaocknXnaGTfnh4PLR2dC+PYla7MXz2oBQZTR/D77ZCv9CjZ4JtHy6J9cGQ+gFRZt8D3eM
4xmxsyOq3jfLf4SZX4CEJIDFAtnRyQracP5JADQhvia7P83S94dJHDD5H2sw2gigF8shKQzuk8aJ
QDdOl92EMHKoOvNi8DDdy5YCqIDX9FKYqBRrRdpV8myvXIUoWaoV1YOi1HgHUvYbFa+daaw9f5AS
h2S/Y6Uc3Dh/1o/AQnWjAi2YId38mBK7W5lzJ7x7FIEAv1dMzQRVBcymuKj7WxaJNM+EXnGvJbhh
kgxBmCC8MzLhEQ4QUdRkOC5SjwQYvvadez923r608pcTSapGiiwVg/UItxxhE6G8zAdPANWAtqwB
IQqyfHnTsQV7laKPILyIfo1GFbGPzPoyANVhpt4sBeVUOU6r+dJoFqp4SWn9UTGAT6Zf6Aa2wj6Y
Rw+22LLTsW8ks2xeoNkXniej1Ymtx+WVaz+TYSfK7R1MtXh0T8DIY7X8VKXMD9/bbMlISMNY41Lw
wURgBRsSzE09TkC20goyGuK3mzxz8Orwc8RM1YkATrdw+PZhwTgexY4Ey/ZNex0I4ub1aL/mIQln
tW2Y1wJl9wdXaio+fSzlcreZv1I3mbscMhgk28CaW1/QKWfZ58oDuRIG4velJod7NYyhV5NjBU2u
Kn2+hA4d/ZoufVLEz+O0z1Mt8BKuydULeehX5HoSZsxO58YvfiPPZ1vblHZCqM3Uxz/7qgodeaK4
flvg43m/uskI8w2XFbrMeKiFl0E4Dzpkq/odu0gtuLeVTRTsqp2Mv3ti55IdRSMY1LGFxuESvtHg
5EGhxBuDkqn8X1+e9eMkrKHseuTDDXOfhSLOYaqo5QdkQNhV/4PFbs7QdGPrYEH+wD22UXUORjuy
WTX8lAQByABljrsGlC+mrvcBpavSjc5hs1d7UdD8csoQaLB1op3Re7Js6u3pNRf4+VtY5YHo8bor
a5zSaE8PE5o+Id56+G1VZb0chn5yZ3IGWcfNUMP+X+e5/ircvbBsDYRDq76jRLLYsRoD5BOoUyPT
ZjLuWyKN+QYJeZdz3TSK+JSP83slIFapSycmQ6Suu7Yme20TBtdw6MieHhOnw0lrZh///0NXSpMd
q2yJLJjZGv4fVUf3cc0iAPdUxCLFhoYGPng7fG0Rg3FaNXm6irtTwWuJ1hfaXu+MpoxFLDkuTKZU
0KnuIjM9KbesIquwTnHkFvoDa73d5GdX3AXRdUJhFNKotoCNsRqFzHGQ/vVrm0onRJF1BmGaq54z
ZoQB7kCMpAczsdo50sCcIgw8lrE7cpL4N9/rOWpAPGK3qn4mZJGhsmSA1WiwZHTFEN0tg5rvhZXy
zmurJm7t4Pfk9hyLrM+lmb5uqCUif9IclqLAhHmpO78pW/4Y1XYiXxHZjLFYqZugVyYOom0meXrl
uF/rx8QmQeuBXW5XJViPFBxGY6lbwMisA7iVetGCuqbnfajZsS7BK4d7wIfYPKlji2poEhF9W/pg
YIikllBH0Si1RNhkHEiC3sg2MO12PwR8RhTHegWaszqWhW7gg/PmotxGPFsYqbsk1010TlPdoth2
84MqEFA+DL409aeT5IHO4XmG+RmErrxdSYNp6zduL46KqOtzim/7qFf3vI99TAhXejo1SxVZdF2i
yBdg1K+MEk2m+fkXaYOOQoiSm6qdIIUSwPSapRjfPtAo44gx5gWYy/fwW3pTXrBziPLH8DP/LYNe
Vy0yjBOCtQf5Wzp6vyXFywU5CqLvOzlOceink+EgsjkM+lcH/D0hxjYiTEB5QjmlPOM6fFlGAayx
NXyp465pjkPtpL4KGCZTK2v5azJrE44Nnh+fsqSABA+NU4eJQdWuuiLteFdn+46xhbYJXM3RcFY6
WEh9IWKJQDosQ0s73MmmAnh5qUJl++mTL3zaTj242yE99k8vOuy7lgSRm00Jum4BVvj3mjPTQpun
fFmZNVa0mlQ6r8qVaQRA+bJmFlPJdVrHKRuRUGF8US6TvBmROUHHvB1BK0eub7sRJfPStPtFqgks
bp9FT5bKlwcPbjDMEPC0vAiVhCQ6CIUH2/EwOgpk5EM+N7475CwaUPWwI161bU+34yJvX0dryl4/
+sZjQdoPPlfejEVBhQ4xtRkYf0iag7ckZo1LzIe3XpjsNcKh05eBa6SbqyHaUZXioRqD5DYVd5Sx
yQKktE/mJP1Qx40lC4NxxtZrOETPT8zmLpzlPaSdXCVdpTS0hKtRrC5JIZCfHbmv821T9ma1jAKS
HP3R6MGsJz2ETjDjhoTmUjVDLadHMqMWxZFolKMevbbFGLs2winiKl+s/PP1N6e7Jyjs7j6UaMKq
8Tz2H0eFlOrg17u8E5YZeU7w4rkJzAkbKRTcvG4e6uWCGXfq9XXRmW6zP/2oZF4txzYUlQoRTUCd
Sy33N0ysk7d5Jy+rj0Sw3ahICrJ51Guufuahy3Lxw1v7Qn8ewDSSsMURdmsDdX6bq1UdaI0NV9eD
gNoF4vSByNoCa6lyoQHOPBUTrv3DHd+lx0EycjW3dDz7e/4N3LB7DEPHYaxq3a7/5XkWCroIhrzE
EPL0rmylmWMB24qVytI/qTJbTy457ACxlhyvQN06HybUd0leuB0pjrSH4MkGbCIA/i6J33MycdNr
uchIF2IL1q3kMfElZzvSG0ygyk6/ZjG5hbaly1GRSBCVmtK4oKoecd84nBSOwp4wOkD8tioTeuU/
WjZjgMQZ1NTS0VjofBT1OVVK0Ot7wI219Bxg5/AfVF/fc4hT4fh5A9YZF3pH23PfQLN18Hr7j3wP
TKP2euSgCCEwh7GKOkoMqRbwPhVbxz7BY7Y/IL2fiNut60vx28ur8SwJBrPyj9TRrz1xh7lIPvOY
fhmcZjUNIjNUoOrepVcL0SD6N83T736Ud53xVADsOWX4VsAMuBXP6zWrDJzuuGIYxbWxayiFlUWo
kd/xrCX9jlUIXfn0PjqtAV1s42/bqZhJ21gkNq6HTXbGL3KFokjXE43TcYNargYZ4Lh903TuwbdK
xojNkRTlPPvfSWV9aRNTr4mH7eau+9kh1hxI3MoZ2ofTqPcHeKXoAAIw0hzDF83at/I9aglFuPlk
GYpRFtOhMHlxPjqrBN1E9kOji24IqMYRb4PCCU6Opdp7TF3c+5aH7jduGFuh+zFNtm6JQ+67g6fJ
nCsBEf2lydtK26s3hBbiGEZKc79+hG7wOuFlWl3IYfGVbNHhN0w7vswXokmryFI2Y9gYiHWOkt2M
ttgkNzXYlyQj5qFbyWGUeEVoftJEOtIPHrzPB6RDkxw7HggMqMD0Y8TPROsHIfOaBo+63QpYswHU
fUYZz1QkIwxRu7I4SxNedSjTsEApWFAWcbPtuPi5yDx6N9VdVvH2IXQT6te0ubTJQ5F4oLdXBfVE
czSR4k3FxV82dM8cGat0etCmtojvtAI43oV0yLtPEn01nsbo2z9xtkARWAJFg5xHg7K/LDJpi1J7
zf+yHAVTSh5SCf0SmKzvIdoxaf3GtahAcy6QNBsuXqi6c/guluELKgqq3csnowB44CJVnk/TyDkR
vKOt+NA1NZgJJicyEbjPL9QQk8hITDZNQsCoI5pvPXUdswMfL9QWoWUtL6JT+MXn2k6nnIqaFq1k
WrZMfSsGTKZYEdIMXR7neCHPwWzF80ZvlcVqRpuJH+AP5xMXdHr9eg9ZGtqgXjE+TPPTI2qbOpha
f7WmEgdDZh6+WiA9h3KC2iZYVMvF/xoqlL2bgLhkau5Qq1Fk89watpAYd3nI8ZmW+y89t9GNmDWT
wUu6gddjPUvB+zrw21+t2to59nNwNeKXKetCqzBewK1f3RSNrCxiJvFkS5KR4rZGMp9Mlo/Qg1T8
xww6iN0TB0qojiBDUyklu0x0gFExJxzTPwso+VmkAjjCY6bDt7GreBQyQIwszCRZQZFXwFlHiIgm
Tupn6msdV8w3pQwWYs1XUYQEAIy+rfdd6+CRi6Y131XJVboW2ciudjrsTo3IH5/sglWRFnUrLN1H
YMB2cVWH6NUw+KIlOZqrFOvLfCVpGzsP8zByr3IOOObeCJWFXlfgseVtQZzZgK0yhabymLj0PJWn
FmZxMCZKDgNVhZvV82VfZtMSnjB6g82VHTKEOOnSVy4lp/d0dyWl4dOtyLSIsE+M+Z/b7Ih/cLgP
wdj36t6jpNJPwJEQHfC9tVHymW7FG9Vt4wIB5mbEb+TYC2FKMGwBXgmLdQ8weWeKQKwQgGhuNjWE
iRE2X0PEPuDrNqYzS2FojUBQR2LkJAwZFnvgntfE7FYXM3ifamM4z8t2skJnJ9+F/cpKH0CKhAys
wXcpVvWR04BISOw857UT0O8bddwNL/68useIix2oyLdt5rNVl5J3L41vchk5qoLKKTcZLK7vOSOX
ACTEDicJFrl8K4A6zb1ZmFm8JUrSyQwLi5k9BfUlE7CIG95aIaP2J6qOaQa1KwgXUoEG6IsleOJ8
kXkRgry2zp9fMFs0J3BcuWHThniSVaW27mTCE1wbyZ4c/m9YaNfREbuHEP1tDjZ+Zae4L3IkttyM
IKjswKNArOxWC/JxKpWptVO4iMKCPes6j98hQrzdyByogll5v34i4HSXXoYS0n5i8HkS/pp3xtJ3
KDYbdLSxfNihKQy48Qj9t897IOpKLbdUiHORjz+5p3VwqKPST+QTFiUm0+myJ9EyX5liEYjUFec3
9B2YJDljx8fySw9JjNyNYVK7bJNxyRQzK8qE4cI7NBFEZ8Tkaxxqsd44laftJLubG+WWvnFOxN7u
KGvwijkbsbWWayOni/Z9AWgoh1XexfCjWJwgh7AZNN5wlyhi5ZXEEWAWeu1895KgQsNdwu7wz61H
zw/d0FbMRjD3YzxMB6hQqBVMPFLrVrMJEA5SqQT63vaL92qQ+Ib6rlCRV6y7yzv/pe67xUXKbri1
UBz/VZTa2AFgUi9uDUfrTh1I6YTv800kURC/9ibG4nlg4caNWADrLoVKBuut6z/LggRCJvqL62WC
DVKmrpBiP0JjCwJlWtgPOz/eAhZMsZ9FxYfzfp2fb/flD8aCONt1jBm8G9Z0KYipSBwQdbofe2Tl
H83r3qxnZ8rBcs52g58OAGVCUs+o6phzcUHqFx8zbQJ6MfXmcuKwgoiyc1DePSYZJCxfAqCRQZSK
IUZYvDM47H8BTy51mDBF1WUSK/sPj1m+1ebz22h5qLcL0vP3AODL8xJAETbtx8kVT/2aBcHq5dxU
ZBQw4EuaPQGn7Rdtu9HhUV4sIxw2WUzVNDYqmShSNu3wlwiZ7zUl0+srVDEgKIEGn6qx3rdV8jc8
3zMWDf5cxyszLxQrE1mxLCyKngrxEzGF+foIFj9vnRhpT9SHkfFElafNZrxQr0jRiCah4rlia0le
/bwIguKIHD0YYpUyzXhmjJSZWoNFRSdnsSHSSQ69koz8QMG+GS1ZSTW1NKxBxRfKWl861ZLQH+E4
MqODLxaPBduusz/SmY9DHqfj+rI8jT1vqOpmiIltoz89erIquriR4s3XA6eT6my2FfZtG/OMO2VO
J/jKGRw4Wex/0yUZzm953cWWWmSuhcB6Gz2b8dPdqaFsi+I13Hlxo6iBIvT/hqV42waKUM1OuDyI
cIZ9fF7tHLjbcq3+X2w/8xEvNWfCcaNgQf89BKPAUesprUpbBJ3RkM8Hzbzd18UFwCLyqWtu5jYG
JcQEfEj0BTMtwHrZjUUFwRAn5WFdgfYomtNjCyhC7+e5NHe2kcd0fzOVkkG//5VV2B9JeIS52gGp
lUB24vbn3Ltz2wEvmrSSbHcfLSnu3YvRPbkIAnNWa8zglEOcQ5XnYjTdeaVhpQSkVhix+anzMqQN
i2wFqfXk6XibKq+trOyiiDN9lwlrcE/BGGk3Z8mlM5a0wu2KIkYtn6Ei1/mRXunU3GQ/R4tKHZE7
ROGQKO7lIoKPRAWzFppUu7U5ZXHFYTwrYQEL6Wld25ZsR7o2uD96EXMCWRcNkqjT6lDtgcGdzvWw
eboQg6NP/4kO3IWakHvpRQRHE/iCHlvg/t+Mb9ZUMNg+Snr7ZQeqhIq9ZXvalql2ZDfQ7le/tTtB
2nikGWp1+XayejP8AKReQFj146oYUxxpkXucelsz11E6D+RSRrh7scv+24Aw3IvMiXASEyfTHecs
L9gnzQhrNwxBqmx9lZZVPLOMrA0k9FbxprpuE3D/qtAYitFR6cySEhiduerL89elygv41eqUUy8t
5wcLjP4hRKdwRCDeYADsPo3mWttPxaIBpkfIkthXIJMaOIBMhGqdUUBOGBg40FkydQAcEErF1AU0
74Q+qlaTRqWDtbgViG8q72NklQF9SqGxgBOHzxDVW5I/lDRyXNINGJ8DxrkuOIBMfeVaB6V9JHNv
R4/3qI4NP2KhlcjV/H1yGWAbUZ/7VMeABsgS9uLP/79JELxusWfUntPei5YASv9wEpiVZjg/ZfUI
wL3rafpc4muJkF2D8u3LhRcedbg3k1ettjeA1/wkvcwzsBWhLsmJxp7Gdojucf6QqH1yRDNposkm
747ttcpN94ynHo3suY1Q986PgSky8QS+/mHrtBFkHpfqnDsqYLIxFjEzQya9wmE3AJIxNf3h0mbp
Tf3+OwD38YlNLhSfzTL9GTG4mJa/ihOzLCE0Gk/G7JU76rnt8d2EB5D/1QEJ5TezNd6AhN7HJCV/
Qh3CzKzaiQzfKgWn1QrnNKBuxonx/+Sa8c3UnJ4ZDwaIjd0UX5JQm1cXtdbdaXS4U9fgcY4DnC21
htN6neMO3Gbm7DuQ29YNZH+RJBc8Q2hDyrBUX9v5FJ1Tjhqkf3ZuM0EwdPoLLnz/d5xaciPd2JMs
yEThCaUAo6ZV5wZRqpjmbfXXTm6NG/pUwOmNloscgGet+sHqBPyAdmmSJ7fImpc5VrlWXx/MZUXX
86AzlrV/L4CTaZm3gnjd7Fm7mOtp4AgUZMmn0PIbp6jg0qmlQuUU0AlLB9ne9/NpdGXSWMryQ7vR
zUS5A19OvrT4vO+0qn6cq6IWgt++J0QRjZIK4Bmigd2VtHwO7Y28DwYe3OjknobQAr8TrHOpLXjS
GsOdtoPG005mue1CXDQcCrqbncZ1EmXo8aV9sBF1u/pkwZq6+ZdsIEOuFrUesTVo8aiI9O3srd95
fHhOjaL8XAyV3dEQlfYAcCsYLyoLJ4/fbmuC+wGWWaKKi9FPPwoXmT2Rd2OJiIpBPLPlPUzxfLCe
jbQrrHbuOcJUE7xFYRiloXmAYhSEqvZKbzLf8hx3YnY7iF1BuCVAF4RhWSy6x8rS0mx64fPsJies
80cJa7Zf+6ZwyKaUT5kzDx1qobsZMGUU2E6Nz7wegSNVqi/Gwby77FlBjHZ4uJcBtgZygcQfxGIm
m22iIQtrjqu2lULRdInvspRFo6B57khX5IeG8qk5QOfiI6CAjP2CkA7pxP1Pp5ZAgM7mrrPXfR/b
MqfrIX01N8fzAFXcAocCG3MB3H186IqfxMzLB1zAOKk4Oyr4IcMHR6Gfp8J0Zr2/7/qqMfHatxUL
Fe1zljtEcltyZT/vEel4JWOqlpmuFDmiKT8EqaOR5kvEeegbKx9ImdOoe5Xb4Q+W5s1DlBiUvbJr
qzeLLff1dJyzabAy2/E4YHZ0pDBCdEfG0LDHF2n9zKCC68CBYQRk/kCU83vWPVajxl9v2onIlgF1
/d8V2AixaUPkR0/Q3BGTJ2y5TrtsFBIG3V4/kLmI5vgmh8M0lGN28HdEvpR03rA9pWHZX5xIkyaw
hZ+wQLsHH0UIVgBmmEOecEriLJJXJDnytBDmTAC9ZrIcjkYuZc26S5ZZKeaf7kk6gqtEvLDpfXeg
recSNgusjZjWxNPa5SsijV4elEJUIbrpooLKo67CQZ4nzp/sfPzGsQKVYBNaJfqIe9M3sa8MHdGf
kDlqAaRgohospwayorxpW0MG8Z/co49kLVgUvJqOBcK5Cih/2HfISMkSuplJg4bgXWJoOOR9Q8Jw
dYubqR60EWPVqqueyDp1WWHEqas25mvTniXSUc6Pq4G35CsOhN4zOIwY0t4F43079yJkyOLqkvq9
TcCVnKKu8sdOcCnNL/gmZ7lUdALsNdmzrR9RRc6IMVM1PyQtc4SEAoxQlbfQuZW8IEfVpVYmcq+O
dzfogTt6lMdZ0/U8MFBPea/2152NyqbeFQ8jl/vB8D8RY82wrXGYNLuwl1TUV9H9Gb2Xwm6/1odQ
p0xP/ml5uNX971ZLJOx9Eu6UhJ1Sn8xU0q5A/wO5YTL6PWR0NIZRn1eNRxfk2lhJJ3+eJtAkyvUf
1sfG4gYjpSKfZBpmYJ9jmO3Js387OhnNcyTpACLRQvJkqgceH9Q80UIjP5xbPcgw6GvOkt2DEn8g
4fqH+ljdC6JqRHqWVVSVJDuo/zNg/RBQ10LIvWY9c3O8VM79Od19FSO61JmpOvJ8uK1JPfGNBGG5
gADPrzQj2pbOUdp4sLPgbR8iAV/sZHFHW5v5XtsMXBbmwymnYH+Sp0XlXguDVzUvUoBEmcFj5s7+
GYNpiXhyQvcRVko4Mm5qhwVMaLy13CL285Gniug/SZhHtF6Jc0nwICMPHm/S4lNCF/dYR79rddHl
IMaKhChszhJwQDDvnl/68SjsxPJv0QDxpOhLiz6wpV+s7zEYYIJkegl4rgRBI1nn/7oRF3Bw5tG8
8SXDf9e3KWF4ORNm1uE/06NxVywLtSBtgdMXtd9jeXQW/eg0yJU/JuISaKpD1Tc43bqo/MJAi6m8
Bx29/A0wLmTZ00pAKcecE4ZqPxleo+yoftK2Xf+VSB84XzaKpXWBedYj27rBiy0SuP4ts5YJEgbJ
L3I4mzghujjNmV8n2O4i2d8eBJO1i3xC8dblo/oQDv4Z3g+ysbXEhr/AR8rDLBBOJJhyGNBo2x5O
jTjlJLXiCA2MrhHyfa1TnDUeM42UpBddvhxR7d95ScRr9p032mPHsDtvJ24g2r9HnPCEnLVsEBGG
ifBSbIiYf1qdwqy58s6+AQ8Q6qVwMgK2OsziPtLjq+62D45hdh6lTsTgYhCRF1OPnlwVso3P+2gT
0HERCDWQfRQQaOSOSdLf2BDI1hIWLR/zn6PbUR9+rRltolHPY3a8joa08B6VgMa/u1z6caOrdyhS
+eCMv01Sb4oP9nxjN2aNXZgGKuN3CNWutIkoSxod4G1LEOor4m5DFAhEGyhr5rWilbocRF9ibpFy
NZDoHPZuiyGWtEgj/eP5xDDH2sXBDq3ksTNv8Xn+QZTSPkc453GXfNIiyOYbi/gz1UDR6xmQgODd
CDcQ2kPPLDl+xpFdgy/hfRkPXz1JDBK1pYGfnyyoHYh1Bw14TenlhtrsynDX5uLtF5gCoLQoxW7V
+aBLCYHLcs36cDmK8SMUbITX9d8ENbym+gJO6dGuL8C68nb7AXB0tXO6HbtKTrjoG0UJ5qZN2zkT
BYc4dBEMaLI++jBRq2hwmsS9ImVt4fpUkSe7CXp4yPprsuxgpX2f264T7mmfxlSqifTtLu0TcgBv
eFgs7fwbwlNkKeQ9mq46jxQU/DNIZGxQoAHTH2F0GDxlKt4a8H++W1N27pcu6eKqy1HPkgTPMaNK
hSOzhu7F9AMLvEtK5KbmWNgsD9L5NoWRUoXLb4E5Sk5yJUsQQYtS7W4bSor4slnZbr8/IbZ4LB3r
ch6V2NaSd4gqxkzyg6k81knPlGiOALiEeEwnb9eXpwKGhpdWf3e6fmSQPNBEWqARubXSkPGm3Tef
7b+RZUUw5pZKfxsoKUdivedVJ1fZCW9SnrMYe+Vt19/Kg+R9mPvPbsQ9ij9AsYipy1NSiIQmAgys
mZNLwWgURe2zWk+DhsZb2xuSzRcJDaN6WY5GFz2iIirdwfjCjYP7YdHkeLfvuBqOxSawV7hPJ5fy
IhTaSFwhsyr34nyESYRCOGYZnfdERWKvKe1LMIjjniWgVkFTOxEbdwHyBUVWIO65t0F51aN84G+k
Q/MbwekXHaTsdtrJwvEaIoryMJHPdL1jdbRYihMqC8tPrZHprHxph/Dyy2jr2zYOaCMtBcR0rW1H
5durrNoI8GxVk2zjblAasgZ07WtQ+9XtwPX7oS1JExDnCgx/H2sjV5m4MTJqR4/50YcwDrv51cJs
Rbvp8Kyqmk8km+rSannQNIM9gPSKADHHZNGMCOw+fdgdAoxXYqMvj7s045jRZHnpz4gLzCaWdSOq
b/8rTK2wmt8IIIo8kiRCkOaiYCX7tQSHjmP6sgarhi6XdR5uHso8psWkNyzIUNgnVuSo5+UHsZUQ
CLTmacB1u+Z5UDj74PxltpwxT9vIjZEdWNqMn+iQvtWLVSsXRBwazcPjICVKKmXn0uIzdlX42B0H
H3n6TnKhZBekKp6/02plHg0NthGiAeWw+ifmqJgBZhUTXxWdp4qWFxD9ZcB7lYbxTn/9BSOLRxHh
V/MWGk6tMvDAC6Tm4qYzxS8tjJNrGYSZY1PSKH9G1qXBSsMx74Rww/NhyJkCa/qyWjxCTdl3LTda
8NKBvrk/Ck8k4Tl47mq3UT2BFKwOPef6h23Es+5Sj+bCMytar/EauHkH42+wI18g75de0UneHy+H
o5lx2Spc0PE4IuSL+wcWzSSJudAhBvmzLnKhFBcO+GldffGyiPBVpimwF3xSHx4+r3/QC4rPNNns
7nlNna79F2unVGBXd7jyLYIXswKRaa8y/qWKBixMcWW/+Sm5FcTBQF3njvLx6SR6u3i0NhKOsRUE
KdjV2k/edccDDS5sUYbk/LG757DT3ZwIYTDc+xhjyNUMIf8zBYBl3J6Vb1MX1jvdsUVZ8oP1yxjk
MngNiOs/05sk1plSggZHFkyS9SWlOheqSXHClWIv4AkJDTNuF1i7xC9RKz38JfY10ak9UKb+2yXE
S3AjLVg6yRfryRzcW4TbK3+9iAyCIUhE4SRSidmZWBv0+/eiUBJSZR12PHshU+bW+oXB7zJ7Scfe
7iWU9UHqHvCxYqHBTuYZ8APfEaSWcSEx2F5ljJqQPYtNAQyUQTaixJUxZegC1VJlZuJrInBhQ5cS
vYfjFCq67lFO8+E/8rwCV+qQM6gvpF1jWKNoOAGHp2vXB87TpVBFuL1AtC0PrXKkeJhkuZEvnxaT
HiQLizEm8+Hn+nXp5BQNTSaNX0DMVwZr4ahB0Jb5y5N0FMP3xkVfKfoa4PWaqlgsE6+5+BYcFkdq
ABUc3SeqSwboqe0yeQvZhl+nRdwWt3IXEXnjgCXKpablrHLQud1hqo/Qy8GLihbFZrAh09SbzEcf
Wi6G8GavuXTDdBqGqBdeBadEqU6x7/U3jsDu7uTIjvwVsPrwv1UPNVaZolxIJb9qBS15Ndvj4UK+
1hgO4ialixMP0fdCx13b9O4O5uIzI7ZpbPeWtQmwEXIQ1aWDstizEmBz8POuokXYnl1rbk/wxQHh
tMREU9NbTkLoluUhBG6QQE822NjJUp2jigwUmCSHA9wfPc3xaTIwMU1WrPYWBxDivReWN8EObBWU
bYa885PO2QcyqcBWTOQ9RHvorKvJ7TP1Fx7wkDVFuN2M6yazfp38CXn6navTZCfSmZcDIEF3bxwS
/9tgWCqebpzdB0H+Q3dWWQmJdp3HgUb/Qk9D8OJ93P6i9lJT7XGwUBAsLrwQyr3aJgnv7mIIej5x
TXDSBdFcXeldePz+7BQh9HliL9v4hkcqapdyvYXC8cexhb98kSxCrZREWDOmWRXmhQAB90OBjlW4
63buVy35o/xF4noPwHLJOQPZ9EMM0UEGUyZOZoOBBzPxb90a2KRH0ktBGUNOIkhuD2mHvci/8PhD
sTmOUaEBKYvqhezDub0/rpXudCsYgOSuDagyB4Jk1Ve0QWFNY89xIe/8hWCQSlDsT151/jIvddzJ
eRDa8R5WOpKUtY58+Y/rX8WJIJFNGyO9L0MWnw3cQEZ/4ynY26oeT3MBx6PJvgzSYoXvYPb2HXT3
kICf/cy10Ddg89oQQxW3nY5CV2SuydrONz2+Bo+PBUmKYFhD/wA6/2I0eLXTWZVuC4PR9tBPkh27
D7TYPQvES3heM/yoavledZUPY1JA0QhnP9jody2GQdCC74qzeiNx8N2LE+L7I1Kc+IVRjvpogNZL
pwE5bXBtBLTy7gIroOtwZdtoM24EAD7LlVq3SjwFPBk0FQ67f+Rv0QlQdBRofv2PPZem4RU0B4I6
AjFdg1A7LUglm5pZWZ7UGzXjnkuf35RlcgtCQUqiN1py3tWcfXH4uxhcR+HBHGCZtsXMZGaXyYhS
jwxeHkL8f05OB3aMXoTe+iUOmIWsF6Mo29LaS4lzKjKX3IdjzKQHE1k9CFbrMRvYRQB6pFlSfWys
lP2FnBxTcYaqp49GliK+eAQmDaGdF0W+dJqP7Lid+FXW2rdvaLZ7/It8/OgzHVVfTwgVc7c1yWlX
p0KyPWQZMZdWOEiVZHJNGlG1+b0LckCxDaCDbKZoT5x2giuLfru7X4GQ4/PZMjrNo9FcbxU1/p7g
qogo0YksUDmcQrVvUgsOyFU83UblSZP5XtwuryMaYuwFwjq26R3Jt6QnPRvInml+iaPn3/oJIzQy
BJx3gAbLyaT03NvGYtgsIwO8SSlBow1yb3RD+1q7IfrEAhzlb9+eTG5aQL+vtBr86OQDRrho9hOt
PJrn5IUNFOKWX3oznQdd1bCzIOLtQamPVEW4YeWoLL442CZdPzMsrP8PIPgRwtMvYUoCiLqNR3Zm
dYEyufNkaXe5D9dzzW5c3g7pFR1eM1S3JQhKdzDGIRyOGNvO1azh/frG5Z0bmHukbLsG6Rg7ZpUZ
BevGrCVBWWKs5EkUn8oTsYy+Ym9PKK1Zv3JSphBoobqjQ8QiIaVwj6PtyTcp5WM28u/Nh/T9zYyc
63o/51N7PxthOIpqt+xW7yxb6FOUm8V/cUSK4ZZ/dbEEjgOU9GoEutpEs9XQIM8elE+UjNjmBHKg
4SRtAdeiNCC7vKmUoqUhfWc4Mopmu+H4qZKvkO3/3bYnSfPrrlkawjPszgQBRr5CtNJlHI1QC0ta
pGXrudkWwwCtuUcze8PFY2b3RyHqAsLQqJpbdknGwhU51A5y16SKm/veJAfcr++27neTyJkFPsEC
6Eu1LEDoG2uSQ2uLMN93s9MzvXTR0bQI9IQHgDifoSxM7J7wbQdFU2npq5KpREgSOVtoykrFJm1F
rqCsFpfidUZzXWPoFtIPPi+I4LYSm+kKTK3S1l/TYcIq0kiNVg5nRLN3JQXrEgGYElSdonidP5Xo
FG8iA5MIZiYXgLfYm4Zp0HZVfJLwqGZ0nn0eiY8gN0XuZLAgNB4rDm8Aum40lX2cQ9OO6W4QadxK
2+HpqPYcpjpCmKVfKN8F8QtMYEnMpfQbvbDw0ZXnk/R1J3uU5C0/JRw3L8goZhBm9lJHYucg7rlM
1vjpcXfD/8AqXG9TYygU5os5B5mArbgdk4dSmySXhDNoGWTlMfId6GgnfE3yfAbH40ilVpeFyP6J
hxVo5ht4o7IsoNFKvpigWC7aiD3YA7BRIzC6HEftOGc5CYxcOaCXBRLZA8AHXTrdlV3x7dbsMwjM
Ihdqiqqtr0DmW64RtSo0kijyQ4jvyzvUKrb8/70Y0M0xCi+i5rS9yrkUMwzmb2uWxpa7oa4Vtqnt
3B+11Tj7OxcxqJEWo5w4KLLk/i1BuNTDvb7McriUgbV+OMnD9lGMSgZTZAJCD6LMBtl7ts7bIvYX
SsCNki2/seaot8EwW2x2jsVw/oPqJRwySs/j04BBT0d/II/4x7mz8lNGapLYHid2JtwTo1Gqrppx
86uJi4n5ixmGc2Vy7Wiekq95TUpsCus52IEPpJt0hoTxJSXn/67USjk3yxVJ9zB/pRfomu+iPzwp
D+VBVSed1TkCdHvSLV3W4RUHUcH8/nbl5NprxqdALjURjUS10QYo04eULayvNdreAhr3HlPmP+V0
izbrCaZAcc2B3cPxljTrtOfTfi2o0N8qUisSlji6OQmQtFXSFxmbMKXsxBVYtw7i0l3S4Fi3U5B2
wA0UfVpbGne0sd2I4DFX2/JwgqRbu5mK89AXCbCRsf6pAUAuQeopZyfR6bMKfwP+lPWIiRypEnl0
zQ9PVUfc3xWG4WPTyztxllCSZIeBaGiL5tHoehYXKQAhiUHgGb/oZ1pn+gaFUfFywmUPe4vQR+aP
gQkRM8QBXJvP1Jb6spbZm9jjS0M2pApAUd/3FpSBsfG0xbMesZ/71EnNWZJpH1ycz5EZg1qpODcV
Nc7wWnOsmPYrHb57b3ktQ51qY6O8jnGbeOB/5rqAI5fNO6LVsqJLyczW3NzjZBNJbc9+AnM/S9ao
cJRlwZHISkWzC5a+GgyyQbvU7/pF9ny9nLVNZHC3y24TNQQ/zG76e4Cs2HvhKhRwdlj+hEXqwMu1
yUipCdYxPb1cWemQ1yRDffeVyKcq+C9loOBSP2pg+qI5+QIBng/e8y+VtmWoIYi0yctaSQsIZtOs
F0C0JIpyh3cTKGIcpOMqlRzCjXtFMQYexMK9uW96OJBZ7AXgpg2m5BewJEKtw1uK/jo+XaCdSZ75
dH8KVsWsytDkBW/aUWqUoeSTwVCvCp1BReR3DPw3RN04/5KabZ89RGQO6CfgustWBYU2r32uOp53
jQ/er6dZAsCrDs/w2fsEi4FNgH3bKdob/dgPKEokU54zG+69QtHRcv6WHjZSeRDv+RjgAsQaVF3y
H2be2RUhCHKLHvHSIjj+LYNdB3LyFPhKns5Nn3t8OP8Ld20kbdDbFRdFV803t/y6Pw/E0+ajbEvM
SGvl3xgm4t6f3vI6twCxm9ICmamcXBK0woHlias8SJRmtp8KhomG08vIL5e9RmSjFpRmYKLHu8TN
1QCxWTfncC8f6aLu/MyaBHIR7a8wL94I+HfKUNSiIaN3fOjtGoHoJYtKfyyyQw5XqwrHET88St8b
S639Ojvt8us2dCzaQddZZnNgeSfSQkbI7rT7KUYBFihq6f7H7SS3PNLF7LepHgC+IRq0WzEi2GI8
CMit3JFcELnHjXi2I4gLdHv2uFuyS10dudo1FEjSLUoHP9naHqDvBY+68nTYvi5CPYP5IauIgasK
YxmZwT2fLNMromCiJir73MDARvMRFVpGTmdLFKUVokb8NKkASViW4ILgBt3l3cDwZSLV/8B7oQjX
HtLffLokQFF8C7QQTg6ZBlDpMIPc+2sKZxq16900YKXDGJu+GzTCJRoZ+zX4bTZY5ZTdV4gcM/34
z26+ZMVdAiqunecIO/L+LWRcHwhbrQeRW8+S11c/be+65rKkwn5JnkaYh4j5U5HjQCb3pH+gKIMB
KxsS/GZxsmXcDaOiR45kYXj94M8p32TlmG7WWrMcZNQZ2E2dlwVsAR2qR0b7GEbg6r63FYCA1rEc
fHsDZLSQTOkA50erNyfGQuFn7zZ9vFFpSFuuQWnaOJ6jfuX3PrMpOgoiY8OOawT5evFPLXvB/e6m
lZT1ovB3iPcFp0HNJhSlNHiZw6/6STvU/4eL0v6mm8tcmlQGWKfwrsOiC+JqQuwOmI2Ct10bR3SJ
jaZpVDDc9jYHNu3HrSdTIYaxzqZe0mOabxKtS6iTa+QhY3hilngzAbofPLTKu6Fk5yEc/sLn61Cu
SM0baviZXJOeY/Eu7So9euWGLpDcmFaaFHBagtAU4C6p9Y1+KggOOcDPqVl0sgqBnNzk6tu1fLvL
mmMQn4S3o8JiYzcRR9UQn32WkjD+rhUfehcLUkp+khxyPLkdJjSEIYLPm0f+BnhSQhiUqZNQ7xz1
rleaij87ZtODD1fdhg4L6r17sWOS+nr1Zy6xX+81m+dJG/yUnu7Jz8vJhHyVsU1X1Znp1oEUzJvg
BPUE12sMA+dp3FCieYwtLGm0WD7Zo/oiAi9+M8Y6DxcRXZAUkuWDSpq/Lu7ts2A00Tc0y2Ih5CiM
/g/2nT/TdqVuhIkkh55jqosXiowbjNt9oV+Cj7WhQOPLlH22dzZ+8fxXcaA4Sgv0ex0ovasbgzaO
SG0e/MUNic5Zq0pvkCC+aSZJw5li/sWtDPNNF4xZlEDOfOFPru2lbIYk+He6SACro1WBRsR3hPdv
lJEUUvD9zaD1r9qnYwZIuThU/vMi+xj4W3BYVtPVI9zhUWG+wApD6g0eClxRueIFmIXwZnwNG51B
FK9Uwg23r6NPip7fRJF7Ke0BempSsPhs77lkU4IWzW6+d/FiXlQxqBelYJH/KBfNL8MnI+YduD64
FGd8hdvwpkAU3cP4gV28HLGD25XTHDuZwkiPWsyeyfuITyTEHjzqBhGfieuW0TjyMfYG44Yl9ES1
ZlaWLqIF/bj+ybodzIYOG/R4tzO5ZQEgZUoMcD/wNiZebJ75Rl5KMFaflIrDquRbHE4xNlBJeqT0
bER0ZHnZNdJWzcG0rxyIt43aUAK1lkVl9O2a2mCg4XL8XN+ESYIi1Fmvo5kJ4hEZ92FN30gS5cN6
wBypAiyrUuU2Dx80FOF1YHeDp5RN07+zMJZ6MYiSkRSdrCf5CS3j5fFnW/cQlA5tpHdUStX/8E0m
DAIC5b9iraRdSY3XFaOTKoq2+Omz6hK+vaO86Q3yZd36JqeSFnsRklXEbMMmTgwZgWtKJPBXnmIW
dBt3Bl8ZadPrHzRVzy/35cZUuSVkON/8+/5DKPCf5+CtdA8XUkXRbmrU5NSBGaVYPdxVPuwzC522
34Vs2hPO0KyMaYx3WgCA2s3ViSugGkmD/ju/M6KlAnSpufYgl4NUxdHvHdvFLY1To9L9Da5MBN4N
UwbpoBW6ULtt7+2L8b2WCry0tKW2jpdOoy4hsS2SzIdoffbOERqX5wnpdmKLrhiub7OrBmKxmUej
4ToBaKerSF5Ml+UykUVoY77PXT0CEl2qZdajWplsrzRsd9lnVjoESVLExZ9B3lPGEOxLT5EUz6eP
qcSpSOG46pFJoU5gsG8kWmcLJ//7XZepHAORZ8+ppgOi/tiQZvPf5NBonHy+8ATRVaRnc2SMjVg5
wWu9pd2hjEclq2S483V7Gk+I1waLyQ/A3tUiLxF9x+RAGPR8fGrsJL0Hli9d0XTCF1tEx3cirFtn
92ln+FCuFryGy8BXmEZGVypCuFfMUm+nh4iaYDkHwDeyqf6OtTKtviXD/9qwkgkJ/tp3ucx0L9gy
MummRP/vVQcrYm4weoCCDYt6pab29gtSfnnsycYFzZvSGe3xBgippQ8MT9T1AeOAPwpntCdbTVW+
7HSHe0E6W/6DeE+U6xfy+2ffYEgLlWdqZ8JENJpFutKeAojG+P8wIu3q8RcV3sWLFLv0hcCgHmZU
i+6cjg0sCwAKIB9rmet2xFxcbjlWJro7TgMa0si7B/t2Y8hRmpBJf9ibwBPY1C+oAnUrF3M/vMoX
CD+4EJWtVFAzDruEXr2qLFYPwX+QQS1ruePtn1w2VZ/R/lr70pFytX1ljTZLp+ZYVC5TbTBSl/VY
yLPL6y6u7o2k/FjHA121myzwYZHUc+02khcuJqxJz5373dXMnkebvOyV7k1RZREOSLCSnt/x5qKL
UEbfPU+giBESzc7vKkcusGJxiqvVMAMboCxR/ByF4hgrlI/czyZ3+43F0/er2jZvIvvBOmVoDyIj
aOkU4X2RRkWFvtZJm+svSki5/T0PrfcejkIpQrn21fObExqrgpE2K9IKSFSrrYGikiDXhAb7PmFF
JAxaAFYv2KXTAI3+QJgCKb6ln9eQTFwqHqf8cD2Q2DlsCBpqyarW5M/lQOvMyP1avqIQjblzrJeU
5wG+2WYHxw6AimzM0/DMboUzRKhRsd5oV6fnPrInqlF/DgoHKgzQ3hTFTc0IwBAgDQplbmRzdHJl
YW0NCmVuZG9iag0KMTYzNiAwIG9iag0KPDwvQkJveFsgMCAwIDQ2MC4zMiA3Ni4zMl0vRmlsdGVy
L0ZsYXRlRGVjb2RlL0Zvcm1UeXBlIDEvTGVuZ3RoIDI1Ni9NYXRyaXhbIDEgMCAwIDEgMCAwXS9S
ZXNvdXJjZXM8PC9Gb250PDwvSGVsdiAyOCAwIFIgPj4+Pi9TdWJ0eXBlL0Zvcm0vVHlwZS9YT2Jq
ZWN0Pj5zdHJlYW0NCs86ZcpYLC3iDGDcLGIFPGIzGxw+nBaGKL/bgTjy5dMj+nhPVTgIwf3+cJ2f
WMEIMGms8+3QldgvyVvq8pT/F8gJI1dGccQ+A0y3X9fA7bNScMGhiFr3DdcHmwDDYeVD4UGqQ/Ms
62diuAgHPwUMJ1F+goU56vZnaFsgouDwjxmwKUg7Cs4zb++oGTX/CvZZ67neK4iNg0UzQ6Mvlit5
doKzyB72ehpmVfiobW1XtfbUTznegBYbGRh3aX6PZqpmWfQsIHQ0Ja9tOs3FVfAwzQLsnNSO8yNn
+mQRvw4Ppy3oA5AJxLUZmh+Op2UOszEqFNqegoLyMI95mK0q57j3F8kNCmVuZHN0cmVhbQ0KZW5k
b2JqDQoxNjQyIDAgb2JqDQo8PC9CQm94WyAwIDAgNDU4Ljg4IDMwLjI0XS9GaWx0ZXIvRmxhdGVE
ZWNvZGUvRm9ybVR5cGUgMS9MZW5ndGggODAvTWF0cml4WyAxIDAgMCAxIDAgMF0vUmVzb3VyY2Vz
PDwvRm9udDw8L0hlbHYgMjggMCBSID4+Pj4vU3VidHlwZS9Gb3JtL1R5cGUvWE9iamVjdD4+c3Ry
ZWFtDQr6xZmwJ0Bow6u6LSTBEJvEYHUEJf+7VYggDJw8Jkv8O+rUPSGvKy6oH/hnU5Wfx4YLpoOr
dFETPG5eccnzmZQ1Tv16oOEGGDmc7ae9UjSGeA0KZW5kc3RyZWFtDQplbmRvYmoNCjE2NDQgMCBv
YmoNCjw8L0JCb3hbIDAgMCA0NTguODggNTkuNTJdL0ZpbHRlci9GbGF0ZURlY29kZS9Gb3JtVHlw
ZSAxL0xlbmd0aCA4MC9NYXRyaXhbIDEgMCAwIDEgMCAwXS9SZXNvdXJjZXM8PC9Gb250PDwvSGVs
diAyOCAwIFIgPj4+Pi9TdWJ0eXBlL0Zvcm0vVHlwZS9YT2JqZWN0Pj5zdHJlYW0NCmHx/Ni/StPm
FQLAIKLopfIEZKzVaNoFzjx1eU/aSGT4jzjVsaIiLumr8AgKPi7LYjpGWZpF03lIPBHIpzX2SiGe
xqCn58xhGijfsua+T4XBDQplbmRzdHJlYW0NCmVuZG9iag0KMTY2OSAwIG9iag0KPDwvQkJveFsg
MCAwIDQ2MC4yIDMzXS9GaWx0ZXIvRmxhdGVEZWNvZGUvRm9ybVR5cGUgMS9MZW5ndGggMTI4L01h
dHJpeFsgMSAwIDAgMSAwIDBdL1Jlc291cmNlczw8L0ZvbnQ8PC9IZWx2IDI4IDAgUiA+Pj4+L1N1
YnR5cGUvRm9ybS9UeXBlL1hPYmplY3Q+PnN0cmVhbQ0K8uoH12GHt3Dbh7HX5elEMSgeEGkz7lL9
3/WNCbhbO36owGR8RJJT+1m+GvXrY/eICPiiP/QnJeDCo3u/bvT90qjJiZ3jFHjCeKgco1Q4DN9n
l4BJn+YtpHb+sl6swirtok8z6c4yD4LSk1vAGHghNUjq3Dx3K0G/IguQbU7s3KANCmVuZHN0cmVh
bQ0KZW5kb2JqDQoxNjg0IDAgb2JqDQo8PC9CYXNlRm9udC9DYWxpYnJpL0VuY29kaW5nL1dpbkFu
c2lFbmNvZGluZy9GaXJzdENoYXIgMC9Gb250RGVzY3JpcHRvciAxNjg2IDAgUiAvTGFzdENoYXIg
MjU1L1N1YnR5cGUvVHJ1ZVR5cGUvVHlwZS9Gb250L1dpZHRocyAxNjg1IDAgUiA+Pg0KZW5kb2Jq
DQoxNjg1IDAgb2JqDQpbIC0xIC0xIC0xIC0xIC0xIC0xIC0xIC0xIC0xIDUwNiA1MDYgLTEgLTEg
MCAtMSAtMSAtMSAtMSAtMSAtMSAtMSAtMSAtMSAtMSAtMSAtMSAtMSAtMSAtMSAtMSAtMSAtMSAy
MjYgMzI1IDQwMCA0OTggNTA2IDcxNCA2ODIgMjIwIDMwMyAzMDMgNDk4IDQ5OCAyNDkgMzA2IDI1
MiAzODYgNTA2IDUwNiA1MDYgNTA2IDUwNiA1MDYgNTA2IDUwNiA1MDYgNTA2IDI2NyAyNjcgNDk4
IDQ5OCA0OTggNDYzIDg5NCA1NzggNTQzIDUzMyA2MTUgNDg4IDQ1OSA2MzAgNjIzIDI1MSAzMTgg
NTE5IDQyMCA4NTQgNjQ1IDY2MiA1MTYgNjcyIDU0MiA0NTkgNDg3IDY0MSA1NjcgODg5IDUxOSA0
ODcgNDY4IDMwNiAzODYgMzA2IDQ5OCA0OTggMjkxIDQ3OSA1MjUgNDIyIDUyNSA0OTcgMzA1IDQ3
MCA1MjUgMjI5IDIzOSA0NTQgMjI5IDc5OCA1MjUgNTI3IDUyNSA1MjUgMzQ4IDM5MSAzMzQgNTI1
IDQ1MSA3MTQgNDMzIDQ1MiAzOTUgMzE0IDQ2MCAzMTQgNDk4IDQ5OCA1MDYgNDk4IDI0OSAzMDUg
NDE4IDY5MCA0OTggNDk4IDM5NSAxMDM4IDQ1OSAzMzggODY2IDQ5OCA0NjggNDk4IDQ5OCAyNDkg
MjQ5IDQxOCA0MTggNDk4IDQ5OCA5MDUgNDUwIDcwNSAzOTEgMzM4IDg0OSA0OTggMzk1IDQ4NyAy
MjYgMzI1IDQ5OCA1MDYgNDk4IDUwNiA0OTggNDk4IDM5MiA4MzQgNDAyIDUxMiA0OTggMzA2IDUw
NiAzOTQgMzM4IDQ5OCAzMzUgMzM0IDI5MSA1NDkgNTg1IDI1MiAzMDcgMjQ2IDQyMiA1MTIgNjM2
IDY3MSA2NzUgNDYzIDU3OCA1NzggNTc4IDU3OCA1NzggNTc4IDc2MyA1MzMgNDg4IDQ4OCA0ODgg
NDg4IDI1MSAyNTEgMjUxIDI1MSA2MjQgNjQ1IDY2MiA2NjIgNjYyIDY2MiA2NjIgNDk4IDY2MyA2
NDEgNjQxIDY0MSA2NDEgNDg3IDUxNiA1MjcgNDc5IDQ3OSA0NzkgNDc5IDQ3OSA0NzkgNzcyIDQy
MiA0OTcgNDk3IDQ5NyA0OTcgMjI5IDIyOSAyMjkgMjI5IDUyNSA1MjUgNTI3IDUyNyA1MjcgNTI3
IDUyNyA0OTggNTI5IDUyNSA1MjUgNTI1IDUyNSA0NTIgNTI1IDQ1Ml0NCmVuZG9iag0KMTY4NiAw
IG9iag0KPDwvQXNjZW50IDc1MC9BdmdXaWR0aCAxMDY3L0NhcEhlaWdodCAwL0Rlc2NlbnQgLTI1
MC9GbGFncyAzMi9Gb250QkJveFsgLTUwMiAtMzA3IDEyNDAgOTYzXS9Gb250RmlsZTIgMTY5MyAw
IFIgL0ZvbnROYW1lL0NhbGlicmkvSXRhbGljQW5nbGUgMC9MZWFkaW5nIDAvTWF4V2lkdGggMTIy
MC9NaXNzaW5nV2lkdGggMC9TdGVtSCAwL1N0ZW1WIDAvVHlwZS9Gb250RGVzY3JpcHRvci9YSGVp
Z2h0IDA+Pg0KZW5kb2JqDQoxNjkwIDAgb2JqDQo8PC9Gb250IDE2OTEgMCBSID4+DQplbmRvYmoN
CjE2OTEgMCBvYmoNCjw8L0YwIDggMCBSIC9GMSA4NyAwIFIgL0YyIDY0MyAwIFIgL0YzIDE2ODQg
MCBSID4+DQplbmRvYmoNCjE2OTIgMCBvYmoNCjw8L0ZpbHRlci9GbGF0ZURlY29kZS9MZW5ndGgg
NTk4ND4+c3RyZWFtDQrhHXOCjXOcxs7UVz2ssKEGboR2biMrKk09yImHA/2xkeQCb8rMk99rhlP+
or6HxWOuRqXKQkA69y2xT/qrnDBCUoNX/DXR8QWl4YnGCngNcTRRWGZwBF+WGcklF0bVAUlGaw4I
ybdY9k0SZOGC0A+uXI3HNB9X5u8nrYDwpBkyX+jOKoHkQpRzORELQe9dcKskLGLsrRiwJNgyiItj
qzT+LkqaoDt1IWI1lzi2op58OUPQkmj9zlPnndVM4tQVrMHd8mh27MWrRUDmRMD1E4jIdHmpdXWg
5xV8VbFvTf+TTcQAXN+eYz/mL+J+4KFw7TczqEf+ItY2GM2DE8Z9ya5umfIKRlA5efX554YSXHkd
25BwOEADst8lsSJl94hLI3IsobYq3SCBkq/c0Ewo7EeZwMvLnmxtl46nTceXOs8ooGqUEs4WfeBG
GhiA/FHj2VrqlKVyjv9gcT5JjYwJ9Q6/ZMftpzmweC08cyM6reXyJOz7A+UaAG7z94v9pr0uyH2m
YKr4Sb273H75mQrGxBoCHutdwHeGS3HLBwqVtaLFM7aXgZq6+6OaFYUMixIk2nRoeBN3mP5/Ojqo
RDrpU/CENu2vofGGRfVatysZAG9JUxTj4RRQkxMvu//SaeHBDDZpV6HGh6cRp6vgb0tuGO0TydUw
TpDBqqT+xgEtMYPnNGw/gD/PX1IDX0xX0eYmsHRtqIN5lbgH7bha2UACTUNillh150YW2kpr+POD
dK/eg4gH2E2MLKsmJhsbFcEXkNJNyK9c8F9MUJ4x8ESkJq2S6TX6e40PrkMS6ZBDRFu4DyW5blsd
QYwNm/470OR1+TZ5e5KWJxfKMM70NUZb9z7hvxMP1aQRkEHCjWYY80WuQMiMdiK3zo3umqrT+VMV
0xy+bTtqdO5/ntz3JefnPQO2YjXLbS4rVspNtQJKLCLykeW6O6NtnN3zQu9nQ1MJohkq77PlC+IQ
NGJ9/sQH/iLTkXrA7DGpNoQK9JrcsrlVj8qG8WrJy9mDYNq8HJcnUHKNaP0KqKUQ0qtI0a8yDMz4
Bga0eOxyHry6TRV3yomfguplwgWehNx0qOw3GSdEqiyu6nKRH9v3aJy0sksossMgockILtK3noBT
OO1zu2xLUrSDrTkxTd1N2DdbvcveMgcfjr5PE6AaFsG89XMoyuSY1HaBfDB0yjkmDXFXEUjh5uO8
MjWqyMs6TRTWTsfkh5J1O2S2HPsmBaUUq1RAz9BWNkDyA2PEAjTr4/gLKXFoLRGT/jYma5ifQIhZ
Yux1wn/PiFluSsg756nxr4YnaxljbQXZKF3AeGAzp2jOjS299c3obXdSM+tCgVLgldvbQyFwvZ0w
hjbwfxcTmPYtQiD8LT8Im07dIHn8fWEy5mDp0eJAjRlEU3JtdExmrfmVi2aGcl2v9mD874o9Rvmp
Xp2tvZw6tWaZVRaOn/6Ync2POy2TxW8gDThXXJFBCpcdsd77Mby1mte1MFX8vaHiDKOPR77yYYB3
mI2jLCJPT/9iuySDuBM1xXBS3Y2w8Xv2IocraiVZzlbZDSXCiRJMpscszaZ+g280HOjqeRJzMpdm
exEyUGuhrh2tIfFZOCG/582md2ZmYLe9dIB6zXLfMat2i5S9AcpX9SyM5mv3RMbEptTdRNRin5iM
rMRCXKaseLJvw5rGS/ER0eeXU7zo+DSqdgsVXazwFLo9SRpeAO8Es3/BpLPxWXCdDD64bJyKqJP4
Reipit3gey1401aVFPt7Uar2yQdIrbHnBgIHjbspNzqhi9CAY6PpFl/QZYXxhlFQj0CN/aEEbzHI
DAclRRq/zKz09M93BCIVCmITeGrCQvrK9azUziK21BwcfbBPwXwtGciiReZOFdiyhgncR7L010Yt
wUKC+bTQOEe6kp4wgFz7ssy0q4nJS4VXc+t0e8/j2I9hpAD24YKAD0be8r7wMkszr1HttzFLffTm
gH22LLtIEsIiQwTb/UTazWWIKT8Q3pgSnpcDKXe1d/T/RJHXU5JnMarvIicFUDifoMEoHX/vX7Wy
JUiWjILit248hYhT5HvOajcSzUTGV5cHoWHWuMUWR3i4LqQ6WMzak69EWVU6VJjgirvM2eWj+QIp
Z/3rY5Hs/o8J0AWNzZQmunjHuO4IYTB07nxOcuHP0WjAmN6Ppa1WgrGBCfQMBUPA/STKKo0I/NLX
geEr3ceV2dGtawABaonaKl8U1Qg8sZXrGBhoNeVZ5HbZH+Gsi0B5U8holuypLGrPa3ZIuKucLdcG
w7YbGflfIlvT3pLwxxN8TdcN0w0WMJazck7c+BNWKNY3iZHPxfujlXv80op9JqTJ+fCbYtELpu9O
EOX0IHd0lQ1UHoPgVXunx2BZu+fiH6sbx+hCB9xmfEk6jptibABbaTlB4jro9lebq2K+1B3TOWwF
eG7vr1VI4AUfwnSXgksisglKkPEhptpVGzyMnK0R6Xey/mS1YBMK/RtOaRuEuj03JcYXXIMcEimd
HP10rdFvQHcgDIgBynsnIskDGtomk72njzzT+XifM65dZXu5a62bVw9Nz+cXIYeXM+pylkKb1Xwf
y367rZGfXDZxfu3RtSO/vdRq5ZlOglCBbn8Xi2v9Whg/VL3j9M58yOnOc1FHgJqG16B21cy6NCEz
A4uvMfUH/A0Nhnh1VvdfZf9PzaAjn+GG0ff7o2hvw8FJSqAA1D5UGHk5bN2PNk2EsEupILV13TzC
rou7RfJjw6Qt8fSEoHx96BPrmWFU5NOi7fRan/WZUGgiA+cHyMaWEkBHdcD1++aUo4KNMWvwYDhq
36PzyQQRWi/Izx0PhtU7d1FSvXUfDqgdJhgBSfjZpdNOpi129SXryNjlLqYNfpFNEqylS4XVvWtl
QAwEsvICC25taznEB513PVHJSJdqQN+bYeCJhVtEgfNhEo3UU6KCOsp/CdKXGChhDlGBGlmgt/4y
HI0xIF2N1zx+x+VRFoalqPduk76h5LP0Or4TrRvk8CnJ9u+VmT6LsQ7aykWpWqY2QVnGw8I7mtCn
o3lCjvIGxv8RsRkRiCunYOs45DjGuiDBk8FxFCvGky+CgVepYJvsDb24ZiTQls6YjX/WHYHrXzUQ
U5vJkzq0vjEPqKntWyvLIKJ9JguHt+wLYtaVuGl1hYG/eB6Indm2CXxJYA+rhZ3jVH+fosnQrNhI
blzg6NhuiJKat1/e56LXeKkd+y+mwuUVtarvtGMUSDYoRpWot0o58P616CmCRb583qE+QXJ0c6ZI
RDydaJpDWyo0riorlldvSPNjLcr3/ygf0chGoaFXUW3Us8W6krrmgkcQSHmFfWjsV1fP5LUeaAe8
gPnrAZWLuemSNvXqrGSoV1ZvGM2BfcKvj5vPS/xRmuMjflUgvcKP5QwrR+KTPNgq5uILnW0Pdsem
2jbvUhJwf7til2L1EBzBC0j0ZKvoa3TOTqW9Jficp3w3wvUIDk265Sv10GNoGFVYVm9osmfiWY3U
gGOrEjzjtplUGxcJiR1eajY6Ki4vAlAlS+w7IFz1EaSVmUTXYhoqDcudY/0qXtp4e8LOTo59YdjE
MJiPK6PQQDyjkqqAmHX6nSk3eELYhMXFg3H3gN4NvjfpWzJ82agmCA859iVGXivI/4uqAESwZaul
fJvNuE3VPpcMrvIsp4eiSVPB28HORjSAn2uZ0edQPDSPT13YmcnJlAUgZGXfqqp9mKj7NIyUP0wj
UrwY6GVP+TztYsaBETxq1lF1tOjzngaRE8e2Ahrp1KzIA/oIGMpdBUrxJDGHTdG8gS6U3I5QEfeW
ziHXlQuNNFrh+9KG7934H2q/TBWRRqhUuzomnLMeetgRWFy68WaF9BhubtMbd1YSHh3702kOggke
hCN1FfLW1wrS/w1EHrL5kZTtVs2yXCZ+D8FypVYgib2aa2B2hb+HYmgxnAnQY/ZSCKpofm/4tGU6
m9SdoTIwEScLVxrIJt685BAC9qUqe9GIEdRQ1KLYo3/31N/IgfMRSG9UZ7Ne78bSMYclsmKCSzVq
dA14v/xPS4/lTyMrMzTo5XgUEqL42UHTr0SY6xX96cYrjF9UPULB4NHCQA+yInpswG/3eiUNKni2
uWO6LugQAp6gN6npa2qY5xt9N6V1JQKHjM4YbO/EZAGYSkOJ7J93KR22ES6hBjn58E5tLLBFiC9D
QbFbI3CZKsjIvu2X4lTkvpggJodQwSA7iLwlbLU4DmJt6v+43ziIIGQlxM46y/GAjKMxSijjCW+d
gGvKeCDNYd+z7+WROf7vX7/rD532obQiA+xGCVVSGVY6/ASQZnruERGkXsC0ol0G4hzz6FMg4vTi
P4JIzGyzCPkOQibojHbKdtdt/dkXOukgZABYZN0v6tcWoOvBiH1TS0Rbvn5bvXUhSH/NgZUFuYfU
ZQVJADvfT7abd01JzD7k+f6HXGJxTRvijpKC8DJjtMSgOHzPhAp2zqbzOWqggDpjyAszjoklDjP2
8joraeoWTnKKp0NvRbasZrnJWsisTejkwj9J+jNyZGtB9JdsSuwYk/Ivc+WtXdpEnlmXsfoNcfo0
Hf9/Xa0QGaA0P8XOweHlgPz5PXEp35aW56dKNDwSN3FDNzGrC1jBIWk1Ft97Gy2hKuHQAmp6Do61
X0hh8LEphGNNhOYnmaGqIW95A5FSPgXvTvHq4MIE03wgNoSFUj0Fgv0/0Rv5ZdGEOHT8GUuhvo7k
F4agZx5X/GNM95zxlIIk/7z6Gnb7LguB6cfy8yUrT3EFo4OYminN8cgwJci+EIclqVehsl04JNUn
4jsXGFPpo0RG/jQW4YXSWsi9ssUD/HrvQCgiXU6WVk0Q7JzTCdEQKWWiTKM7v468cvMw3SuwnocN
QHx5Xm/8Ls8NzMxOfGWYguT2nm1k+3tLHiUo4dihtqA1puPtHMqG6sNPgrH1UY7m0XTC7BmXJ9mS
OSmd7Z11ime+H3KRQf3zYBLau7q9L2LIfnoHmEmvHr67yRYEp1MXDRj6nhE7+E0SWyT15jfHs3VA
aWkubW4g+FNNdvjwsdxhtBNVlULob4Hfh7g4EHxVeXFRgBfFT51TJApmTvtcfL6xeIndnnAUtIjG
lck3xItRxTHGZIPqowhYMDu5JwK3Wg4tStqeOy07WS/8HGzy8xy/XonrVXFSGjrzmaFz+C4++B9i
D98ehXZcvPV97AU+B3a0ibnzZnFAhOSpzjkcGGAgs6nejAIKeoip4JjrTdgFGUKrzwnuHEWGeEXI
1gWtMagkMjinrf5I04Xhd5o6OSlwaAU4v2xoX21+92IBVIwGyOmPFIuRrkdixnBwA0gzSqT5mE9m
59jQPJ2V7EyML0CalBOqK0DMRe2Pn6+ooGe3ckBAvQ7r6GQdaAYeey9Nz6npoCqPBtvRi/30Lag7
F0wXmm7YlP2+BSjzEMD8uMv7U6N2WVLcsIQYSE5Myuur6804oh02zLopjwPwdR4NJzvW3arq7CU2
mqSDvjK0DVXToM/RkxPBuCBzqyDZVLSRUFOAeYrnN21C5fFQjlYiNyyWOCql0DZMhlYYaPRJVwWE
gCqTOTF5VM1bBkUHmHt+D4qimJdEtKi0ktUAXOeEWLwK2wOVhddTWzAAZMiQItd0+jDhq/D44ibK
ADgnEf0AnxxJaJyfzh0bGSN9gkAyFreBX+5MRZP1YMzcLlq2YPv8fcJKqzbCo6KkZeWXlC29bYFk
ye99cxnxj1DVrZUdQWFrKU7N4aYhZx5w0l6UWNdVAWU6IxmfKXRmqt/SXGsTjn0t261mBSgMeYr6
a8I4fIUXwGbFjn+Gr2/RNfCF7aYbo6ALA5JwbgFC7qdL2huvXaJ/Kac9L1EPC6Q46F19nel/ijL4
guTFs2zmn4PyEOoBJZYmoakPPRSPT0fix+2BEQhI0jXpbBawjxByp+EXHxAKHV3sOuF2evonMvva
ddVbPXDKf+r+V0P0R1sGU6ViJ5n4lsQbwefBVG84pxatXHldlhjcbVAo9NVDOQ1jeChrgfsMHse5
zTu3G/aQSPRKyF8s2MTKiovYYEBKeSGJuI/Qkmu2KUrIcpHePg7oKhX2ZAXf+NtBx2+7w/NSS/er
I0spT+LCeLpsxnEYCDRpUORBINTd5tzNTrZVdvbf1inieXa4mHYy6G69EFOxBP07DXPzWEAGb1Yx
mieH2yQ3TmDWEktdrf9SUTPXZSRgj4qkuJesbNOnt2pnBPwKSIpeNmhWUC3rHKJGVgTZ5cDR72O3
FqFDODcNphmfdrqg+fTgKtFKGnm/ox5k3M0bAvBa/IjI266rSx4MGBUAsUIbqviOnTv5hOt6l4dG
B61c7a64J1xJRSBGrQpKHNkpOeSq9NGuxDhwHRtKsbsADEkPW2y2UTqX8bDGeW235+8jNfds5f8/
4smJ/qSzIihH5/rHBWEbLXmJup7Lk58j8Ln60QGmDpJMCSxDh4bRAzz4XsTjjkXj6J0ywZHNTBFW
eLGRrwDiyzlMgY/sdmzKm9vv14bilGe0/98w5NvsGr0BiDCOmQDsCBVYLJxYOGLdEVxVk/+Ugh6R
+6AUIcR/f1f27iGk+kO1zcDwSSULPPqOJdRACHye6CeDKDD1PzelJt9jZRzhFRTe0MEfNJwJWIdz
7y+inDPDqnG3wvToXvfWqsTRb3wLm88kPTWnKWScAiZ1aCxP/wbLfKLTZJnrDlcSRqVBe34NjOw2
yHxozrfwEuBkt5m1Hv6EURwScgNJaqQtRDFnJt4LDSax7PRSe0RGPHoPtfypRD5VUnK9nUsgMKa8
ko6rnJBinFYhDpZp4CJgOMeX8ra41jubKrDA/Vvz8BMcjsK8RegJkaYFJECpb3hWcuybP939lHAI
TAJZMy2Y0ZsWSWEbG5JXRCtQVy6XdSYI47rhXSA4BHCHXMdnAo0jcZYbZd0QS4Yj2sOepF9JW3c4
mVpWLDUmAK4kMWB8+YovL41pLTe/JATQ06/WzwSG4Qlrks8HbRzOQb6h21hqdN2wyPH0BDIZP0Ru
OxqKBME1skiS+Mqr5QPBxfRax5aRaAWKLF3QrSxlp2QAwBZvRkBPjzvWiopCKGUSR1ORUBKULnT9
KK6JhJ7RmyYCjT6VaW3Vde4TTfY710zWBhz7Fd9z+G2LUy1hbKgUyoX902O3kfOuhphrsVXBJINq
rSC3Xqj5xhQobDmSdK27tqUPkkak50BE52tIAeOOgexSBDVRXM1f/lKJuI3yaPakCBkOtlqXSyLm
6zrbCYPXF3cbaIUiY5tOHObIhpR2U1x/UzhgV7By43OhZwpFcmDqN28tPGf8qOVTX2k+FcqQbBxJ
bUwnt+sPr0YobHq1i71qSgGGt/RQFqSfQwXUunJx2Uurlo/wKJDQv+FXlWCdcePpBE7sLVfDvzhy
Dx7Q9GvOoxvHPDXz/YCK44vM7p9igElSoVXOUX+JNY7gdj9Vq5bimh5EqghPf/lrXCqDHPKncgjP
Ix2vpvFq38KDclov4XxcwcWKF/MyhQcg++OiFKCfIUpdIstB71CGRSrbp0GPzpUZLULAEDev4acF
+wcIH1hd2KxaVIGOso6jx4qaYAaCVEjr6qk/yduGbqDW0TCuCKN5APIwf0OaxJnorKvpJBO41Xpm
vJocP4kGu2D2YSGpd+bnd3HYs8+s2Pt7Ho5eHfNF0MKaJLawbSsImEFKBFYAQP2YXqCs0GAfO9+o
pXSvGVUi8rGamdphVTkVBdyM8m7CIk3KinHXp+OZL/oA2G6LfpwClAC2jatxNxZNPGsVoG2/SJDf
4A4R9RUOYcLS11p3nnM8uoNWORpaEK7hn2tCt8eJs1r6PcUu7D8oSYyWg7astkMzzi7WVDIcl2Y7
+WjCAwPPBNl67/dFHp6F9cV2HsPLziz6AOhdzB1lzs/WZTQR1sfofJAY6MyqC/D5xcSo5/NtZJOq
gjdgxbE1TWQgM8ATG+35VGpafvZR1ceZgJdUO1QZxhyp1NO1oUGiA3IU1VFXB2iVO1OU5X1DLZTJ
BpiODsxbM0LZtr0jlw0KZW5kc3RyZWFtDQplbmRvYmoNCjE2OTMgMCBvYmoNCjw8L0ZpbHRlci9G
bGF0ZURlY29kZS9MZW5ndGggNzgwNDgvTGVuZ3RoMSAxNjg2MTY+PnN0cmVhbQ0KnTc67wbMS4z/
tkyGVxklNrqXRrR+mfQJdK5ySrtbxIjyNPll1mhnZPWDbUeO3WfeV3i3HhDmv4mX9leqi+EfJM7l
peOJThTWqdAFGuwKA28C2l7U++WV/WeGs+pCzsI4oJZe6GV3b1Nf3/FYiTchoM9+wiOlUJiR+mig
CNnlrZ+k8gRF+NOWm3kXIXMuzBTPZqyhiPTkdWKqRSYvMlcAfKZGu1wozZ/0gptNEMxZKjQ36dUs
kI751tRK82BCR2GmLIpBiL6BqoWCziOEMj6zdg5yuQmh9IC1u6gWwsFQxVKC/KEN38Kw9m6Nho7l
ALbf+MY8xmIgl9zwCkCV9WC+3P4nMpARE5HOcFebrd6aSXOKd+iWVTkxkAGcFdImcZd0CRxJzvjd
qFW44AX6nNIEf6p9d5b8prjQMQ2Y/QEs4wYlHeKPKXbPy6XHX7KW4EhXJXh4vFtdivCj/T/lWVNj
syhm+suEy7jeq7I195sEpC21Lk1NzUkIeBfL48O5RdSfWuyTjy5/dS3qvXlsZNvnd0JJLDrfScuF
pN0R/LbBQ7tyv90OjoqPrBJ+kvLTgeOHU0RkYWwLnHEZst7l6lSaa0QPJF1665VdJDqDo4dqo2GP
vACVwfIypclFE+JQOCHP2e/WtPLLx2lZjP2NPitTgpJHQFPRSsMaSesZ4U19myxdCz3Qgy7AkWqL
ebZWTYloLWk3JYrqAX9jBVB3YbfxaQepwoOYGQDCtVUYHS0+9KCO55cuKsXSNWyhiHMecFL1A42G
h/AIqOCKudVwjQUJ0hks7WYumLUFWlOFYMiVwoSgHL7mAAGgedZlQPd7+v0Wg+XmPSkfms7xfql3
2BaZzfsM0VSRJ9AaGTGERaDoFI/AqQXBeewVPp2GaOy8qAbnHvLiRr6VkFn+XbvNi0zMjNTbzw3J
qlb074w9Pr366h8xs3zUUUirDuimPC0VIngIf5LhO6JwN14S99eNGMaIhCP7iXQnz4Gv6LCwj46i
4neCh+Zzve04bsSDP2uroCgqzBeXlnJJqdgSQfEypQd3A9vOK+FsmthGoQuwIOnAyJk0wjEPGt54
1NrbCqyKXugA0cC0RCM8reklxfpk0K+ubD6OmVhsIvHz/kizBsGqkrlzHnaQdTCKbhuMLpe+xlTr
M7Ckw4rq5TGSY4oK25Wtds26MqY70A2ThiIerC4glMud+3qk5di02Bdp1QLUU2VWsGetYiiuiiNh
SrFpw7/0rx+F8Kajvd47GeE3NIZey0SnzATnHv7elr5p/QEKE1ZFVZTCMMD9hlz0Ai2Tmu9iREyr
XXqQk9J7wj8R32PtvWLFEj8tetwwGGk2iK+NrtHndA4nGmXK5tH9OWDi4zAQ/bQ6rXCuNQBOtmrx
jx7QS49vNYNsTPvPZ3WloawXO/auoxRDorMcm4VHtBguerWdL7iPRIKnTEgkcQj+r17fpf9ITPZV
fO3VWdQUUb0NWqR7BAGA838Pvb47S4cbjSHCuTcsbECGTHIiceZz8wny5O65wu0JJ9b6eAYnxZ1S
2ivYmaXOYWQcSDnf7qtCjTUQ6LIhIQsnxk7LVYwvzPwDipOAu0D8Y3TNUbds1PUPVTpj2LTW9Vsj
/NPJBgO8/I2/usoVOFu9q3FLYvcudr641jYzuWu5CUPlK9J0sBdVbv/J5QJ0FxZqZre6/PAvMCYw
UGc06qwuPrF1NLRlbX6+3XdijrPTWLAHbj/dml+absCM81JRI7OHrMZE6BK7vr/arDiZSk+qoVra
0t9ixQCSN4jdIeXWVL2m3dLv/rZmVtBpqwCUk21kzr5+NBWFONOOFkIM8bYQ7XHk2PxoJm63kCVA
B++y40gf4QwZA4S53W7Gk3BIKR0Tdw8mFHAGntVymllw5OrxWExJJ/9odZX+87i8Rf+4K9NT5+Le
25mfB+6US0277DdjbIr8RAh7eyX3vaIDx9PuQpnrg5+U2KZcwfraSc1RZnZsrkAa8+w0EA+MXbc0
fffAxAqjanpTkBWgNK2FaGxf2IHnpJL9ezn/CaGGF8klJDGasEHyfC6NqukcdHtg0Dt8j1pGRzkE
GJggSOOhBPDJnTjgGUv32r8aUaB5+FBSEw2cgTwaNLwthCnUbAHxWvVbMP071SMTSANPjA3RaBIz
aB+woP5L1zXqLyG2KRU0L6eOzanah7GSaWrJ/FDhwjYsB6rCwbjlrn9wm5vKfHBNflwoqMMhx1M8
8ZMNlz2YQ5b8nGEN7Bz0eoZUrp5EGVoh54UqTltXKulA6KNWKIdQrFelWMNVVFI6CR+XCtApJr9K
ZAhUtemYaRh4eFxCPJb2guQ4UxKXkqF2AoZv3NLpZ7IDuu0CaijaK87DiphsraN5JZIRZX2UvkI+
Cu2vM4sIAXHQ/CIPiA4m+aR0r6V16/dEb5P+6nzW75Sx2pJpBt6dKaOuRsCyQwzG0Urtms8Z3rC1
4uzt2AJrMUb+0P+tLWn9Pa/YVwWGdcGVxqQ6zC42MGvrG/p4EGCZAKFJXd6r/gL+DPd/H3auGCLj
YiuswX4vPWeQXNMacOl3jQ56K/TtU84cLLUtFWqqcOhmg/dGHCOjrHTNKnPxQR4LqJ2QRdqAzDtn
EI9UqlG5r6c8trVKGXo+GQivXC+WdvVZHheN5lUiEgjZfvdzYwYqzqSZbuXkkrAHdjguW8qD2Y6+
VIKjHw62nCAsgkanC018hhp+eRSb3zP7Jr1131H2H1Y1ySGYHB1Q5StpeXsD3oiDKsMcwVYDljNZ
TWmVuHTsbaqRE9a9uqqbZKr1m43ZAQV+Rf7SpMBFWBWOFtaQmIZBUMSS89znLzzi/wk/Tx7KWTDl
ujzwO1GgvITUwwTAUJnAyLaYNyREzHfJMiNcVhw3O9nFbdShW2fCCfjxksAgahAAyyQkWDOq1vYY
uaaWvlrbvkasnj52vPSQ907jRKdOGGgmSYH2jDMFSo0nDfN81T9cy3+SSPFc+sAPud1bL8wqyyHV
G2DlvyMZOOalecyaSwrzm3SGnkyhMQQs6dHTzJ13u1c6dmgzkBx4TeYCRz/gZSiX9tQkPL27JZix
HoIRySDtzAZMw6LANMTxy5qIst6GFo8UsD80TtVh50Zqrmn4ad9j7ieeMpea/dAedLhOvSlfCOMB
Rt1/+PVMAlaFuW6gHIZ8TD5/uoE8+NkxsycNtpt9Lazz+J0BQptF/IUHJawGoLSVeB3BjltqCKkQ
UEE+SGEbzbGK5jp1xKeVtB3wzE7L69ZbuSP/b+ri1K0F4W3Yw6ncS7vWbGXHRqiD+gmkoGlQaBt9
QvcO9l5vkyIOI2BmYMwzhdWarxykTqSDgSODHkCX/B6E+iLWiQZAUbbRDjc57MChnd/JmY3g9XLB
UhKQcVgR+F7Bb3cHhQmUFz5Wce6CUlJx5eaYQO4HDRmrggSFtdWMLsBum1geKRRch44okg3zQ8XT
yNWGPUdxxLQo60ZEneqvNGIllSF1kfdLPAoVtDoWR+Mbbo6RqPJbT/gdJFKnKlqvu59f0FvyQOQl
TyGENX72S/jcdgvd/yhDll0juWOPhD43pYFk+pC9Sj1Ux5Qykn68RpXhkkIKH0NyWvrQyHK803Xh
/QZsQFRa91CJaAYDgYiUVAx9fDLLDMMWOjJG4UlXKu3sSnRIOTKNT0bdxlASI4mDoNscy2Q0nkWJ
+jOh96zxwORKuYJ4VtY5qy81/7Vk6UA1pY0O28uSE4BgLe83D4W2EN8nW9J5Z9vg6ZoC5qUr/Wmn
SUY+V6lBdBvN+RFLrseL7l7F35WxbOfqE2j+JJCGt39jnhB98rr6cMlbvU9gocLOB78e1e4rz+/G
ljAyap8HPCfWjf2i+R5S5muEHD21EbEZ7S1iQ01f64710p1WvoAD3Fn/6SzY/uzF+s+42i67IOCg
K0oV/BpJrjN8DanU0NocI/VqrZ50ykFG2QeJpWSnl6FSwDiS0bK83qrhqOlt6c3mS2JtCbgzS3z4
mwixUA7iNncUZ6/6kciMGfr8XNEzQAgDhC2JLhE6wVdXl8xYQfPTtn55HE0QMauCzu5pyFSP42dR
N3SQJTD1m58o9AYSkIBY5IqoYrHAjNm15zMR+KPV7aHDw7ZZ0Nn19tGcn0hNWC3bvu3egngcQsD/
2TArGC9/SZXn1XgkX2lJAOXU5ZvOhyv5tPMhzD9hpH8C/zRjXd32iewKSgFUch56lDj/KfWDjruP
xNTx3EOBoGLS430k5Xc/6zpsz4XAWHahjmejthEe6CXI9b13gz/SdRe9YVuAwGXAjeKGMpHGCm2v
FNh82Ft5VWcCV1boSkqWcnsdU8Cr7dR2gCZ9gH57djjqfLO9Cy3BF78XlWZq1mALrNE0yUFSuK1w
QZTvUHkjNcSbYupYz68CcjiZERFb70Nv47IBxgMJdsyf5jQ7CDqCfTEMFeXyZ0fzaLw5Q+HhvBSe
pfga4q3kZPMtc9MYabAp7tBt4q/G18XxBi3ZY9z5QtpPgO2mI4gRbf/Nlwp9aWAfhwevC2oOzsDI
szLxuVo+EsY0E7jbWIpd96xoQrIhTDEvDHy9xy9KMWvYMraobKjkC+IZtwBb1/snu/rHkwQ+yZdI
8IYBWJxRdksNTUazgSgwBwW1hgnTkRoxwiJZSmrFqK7b73Yk21cpql/U6aUQyJ6PtDYG9rEypRgd
LIkwjBAgLgJfNQmtzXFrExLutyd1yp1xCr+QcaNAS/59Sbfd9wH9aintU+QEiSn/SaYx60OFGmwn
lCmZwdV64KCVPBUavMeZkrGHq0+sb1d9J01VwUAKBvIweeJ6ENhf7ugVFMtptvmjuAq2U98C6Tss
v6ZYdoV8u31/brxkAyT2Hs1vcioo0qlgnanp8IMjf5iymWRo2MQ3oJHw2a/L+yxMl2JOKi40/vGF
viHNlC9r7RiaL9tui386hhJiSMsyil9NlJ9UaaWv/aFN8NNNeupJp8qzA5RH1qbHR+e8gNWuVqrV
nuSxrSUifv1LMk2in7glX/dsO4SwpMYIj9wJYw2fUFs7+cY35TfC/yOyDPoDOF+dNh5IRPWdrCON
Vq9aivFcg/kau/SjzgGURu594nlGtZo97pRI8xyFKQHNjku9zxq5XUmHIF2F3uh32vXpRFe9d3Qd
W9611dMy31HEB4JimciJglkCd3zt4yGnFUcirDGSxPWGF3bAY/RiRwtk+9l04ddRyyTmr5nNAOuB
C/C+SefqDBtVHc8OZ3Vtq5ZSQ/ZL6hzxLhQ7mZeAIS9PAGq1oquCZ8WVRUzpmqtQ3vAuvhIcDyLz
PN7bdab0cBSEtQJC9ct1LCW3IoDUgYV7jwr20VvWyQp4SbcPH7GABHfg9emiSO+rFZxU06+fHeAn
D8p6IMT5NQTpwexbEtGvci6dfSTpbBIBdr+M/bA2dBbu4qPvWvC9twDnJ3/rs+hh3cbePUUuMBAG
4tREXSgi3lLx2HUBKL1PEHFdvuHUbHsMfmg4BoeyTIOCZ3Z+YPsZ7IpKE7v1qhWEVTLBHZTW+IQA
wSylt2U9uwBO54KgO2IIq6GrrttvpDEARx5R5JMKfnasu86KreWB2GSLwVtnsJpMaXAmV3klBF6R
ePZX4RLXhNZ8VqIkCCKYlOotEvpD9xRYPHmHd1mswonA4T2tQD45iBsN4tfy/QoAeN9LuqGDunnd
puRtewtTPpdWxFSTxrqF2rQj87vq4icr12uwwiIfs6t0WBl7snOw1FsZtbNE0a5ry2++7kju0Ru9
EMsntRBdCr5p0ihCcsFjbhvYCfaeouGp7qu2FiMkFkN6BYp0siQcreuMPsHzcf3JuV0RIlnBsGkt
UwfIUc4PP4ZgpX+iF7uHBDnM/mxooln4gIvoK2lz68vWkXuxMump+Cl5Cg8VQT3k1Kc3O+bQUpyM
dZypP5NLOyR4jdBD5xzKxP4p5ez3vz1/CLMq+3rTHGWsdpHdkUlaUENptskPhVnQa4kE43aFt36D
5Tjz5GNIlObHf4QP9Z2QrxWp7Ny3bU+zrIXXIt42VFiQ3p9q6VA6dnpnANBCnu8bhuLYTiXwxoa8
a3m1xI8ExtRmrcDkDr6XmY0MafmjvhV8TrqVxg8Yw1RBYSYOYt4CBaIpyluyM2sOqAwsPBnhSW1E
tn4R4NK1+CZbbBtfzso2aBY4DW3opjoMN2y+TNXv/6TIQoxHRuUtMn+r6c5spc1bpI/Qwyeneyd1
iApFtgB8LF+q24fra3PvWWnVtNMU7qi6phTimy1Zn50mnwY2MC6l83Feg6JjtJRAEVjTDxsMhbdd
UToG0740fdfAqUinAmH3kcQYc3IPtIP9dy3p36+j9lMgyD5Q18xwL6UqFNs3OzOYWtu9vvhl4570
awNaJz/zdwWLz7PLX71kvXRHOT5gNCq/A3k6cYZSuLPfYo3U0zqJ1k7N6xgECQJyOG5EzxHEwWyZ
UdJuCZLOpYz45qHqcAHjbc6obAZ7KF0JfGO29oTGhfDje5o+cIOIYgkzmJ5a+FJmcIwyhNc2bgHX
fW3Rl47AIjBZ16oEifVegyRtfOWTpwQOdzLKreYBIFL9l4PzVjVQoL9O/A9z8CDC9JGStLHA9uEH
HW095jM96AJE2gofzLnFxi0uG+EHrSVITUF5mQ+r24dh+gDbglr1nSu4Nn/YMgD0mxsetIsoSqM7
v9miCrxvny0rBlew/XONIOoPN5RsPExoGE30qbA4i5VWKgnkR6pyW6mgw2YgHc65KRx+rMj28XOW
O9BGe924HsaWUR2ZfR/uco6tN27RqCb/iEit99UmpomE1GKwO+JjF4aCqtKZnDwvwQEXJPpoqcnF
tg20P7MmU9aKdqJelWvrqfw/GnjUSy9upPfRvDVSsQFmKA0NlwOViHprBpnU0Jb1I87F4Vc2QUlq
kGkfUxwvMh/sDpentdoVDcNMTTW2Wuow74SOnWfkXEi5RMbNQa4uINSqzrQbnmDFHZz6GRnMyA6w
BrKAEfVKP5XOtw8aj7h16ygMQfBV6I99qTmBIxSRwMIPQW1rOq5HLAv+Kdh/gHc7k7UZM6SeNaq2
6KlSM8SAjCoAu2i+41dXpOi53RyrTBCovHM3f3YQbexGNPTdU0wt+k3IBTWwam4vA8L3EL0fCLIt
BeUv5wWh6RkamMBhOjPjPH2u+H6tlVJn/uRRn/OYRrDZzca+/oqRU7VWlI2rtDn9IY+fVPWDemjV
eiHCo4OYA7+xPZXCd9Ac5MIhS+F544JJMCmvyJP9+L+cXYFRKbwNmaiWHOUsJSzyly1s+sQwqg2I
gqDSqAocILDvgxrHYv6KWFb075lXVmOwECXBWAtQh9uxPo0oNaQgYnyRKBtO9Kz5Zr6jLUKzClq0
wFC8F9lsTJlclcQp6V02+iKoHGvo/jEfco0RmAAZW5jgo/a/BjBrpUROd1y5b0Zf+4N+0Q4UOCFw
SUHNkI8v2pGARFGgRiX2us6MKrX0z08lcaszROdCQU+YSLq6vT+DjaP6hYaMhavsGDBMX/KvW9AG
sj6GWcwDZQV8LGEaoKwUGI2/CvdQxkDEi42q9dWOjv1pvP2+FtAtdnvAEImhe9dHJyUSyp7da6Ou
Lt5JlKy+tTDgSNGM6G9SfaE27wsxIqR1qKp4hBwPqoiD+qjjIw+LGb3tPHUZFTXJlfHA+G8wDwOz
aeF1U2GGxtcklLd56oUF1LHAri7knZU0eMcyS0Uks8w/duBRxWiFSOV+HY431jnSImJcg5PX/dq5
tLpJHrOMeT7sA5b3VrFCwkBIAWm2hmnButPZNOWa8j0X1quA3zi4C5XbR0LexGndnjn4dEAYSL0x
vxPuEsn9MOvMcabj4Z4z/HYE2M9+3Jeuh4Pl6WpAXU2gXGmXbAJSc+j/rJgLpHRoh+XFhv8yUrUI
aGDDR3X+6VV5PLfOTB3l8uo+vK6qmNk4c2qopJGi7yeQVv1ZadSEXyabVOsKbvvluTblrEt6i/Km
I5WojjU0bWrMg3Y98Pm3XRkRFEQg0+9vd4npyQXUU1QBRcOCNh5bTbYSF039JwuR7+4P+l7PtUOj
F8A7GwTuUvYoZ8sraM7YwbuU3iIzeR215g7V0K2sy2E92hsM2dN9NMljifMG+GApDP/JCvcW3RSP
g1N4zPjqq5QpsNKA8QD+9z/QNceZ+VHTxL5ZusEDZKPYAuKKWNGbXyhQUrIWqyK9Tx0T/B4oX0Co
I/FvgaQRRPmyRuLjnJMKxc2RUm1zaDkQK3PYtmXJnE6NVSDho5vmvKdCQlVToF17cPYovmO/gsVW
ZdpZDdGrfEWRr2DDp1vnBoZ3Flf8Et3qGaPhP1I8EwfkmwnoVeQ1jbqp8XFrbrBOHIZSkvaIdIAw
+acrit/ZqrAZwgPFBMQmjxAPkvZN9fytXomJwZe3T5p8Su6UhxpuNkLJKMKMrRCzzxVKD5c1RvTj
9pr11lLaYrfBjvfJo0pBmXz5u/4DvIFqsow+zkF7nYx6KNPPXJsHhc9gNjc1FMfCI6EO2O9HFx/x
d73WvuwO4Oz6Pb2FSxFrWvUymeHmZMHMHA7AhdrCJZLNV3yAQqRtVovOsiebW7rVj8kUkA+T7A6O
eTrxnwoRCUC7eMkNSuZv23Ud3mf6S/seriITKoGQ3W7ocnsTYrZOmqvrCBPQQc6yjsJpDRyKJeC9
87A/8fOEVQ9mrC2wuOQQeQGro7xkj+17k96Y5JzKv+sssVWdxVy3JbZAhK3NpkXiKr7v/EatyG/8
NQzkSGLTeR+DrcTliVQgqEXZXKnraErZx2SqVZ8puNFtfqjG1/f0OxiqxPqFvEmGeAHRSFYp9BCy
kxmFz9wCEnQsenB8GFDpslVlovXpygokga3nYeDT2LNDdFmwd1YlIun3OS7JPt4PzxWsIr7VG0AV
pDgylwre3Q/VWWKnIhA1OKsfvXMEhDTwhA+nV+qpiGFKaaFUOJkqChRZ7MN8u8APwgnA1BkkpdzA
TafwqT59y/c69WAXh97F0cTQfrdGQKL4DQIjyt0+diJ39O/A+SncXVdMk1j2b05g6Lexa3sSAM8b
vizTCx2YQau18Lpv0bIH8og7Gctr/PHv5er1fv4l0EJEhljjEggHsijes6cUZu3xQ8bc6sgrCwuU
nomyF8vJnoAWgsvt9/mlynCikmsQtKRVHff01PewIaMvL8Xf4uF93aT5c/Ps7IBqmoX0bGW6Lgyd
2ALRHWW1PSJl6YOhNzLJ+KRLyHl5ZvdouHSzVG5kSznipMCAuyeMzWVfMVOAeXecTrwAEuGnYuna
miTB/ASjfZnmTjyZ9cVCZF0qR87MSRurynBvXteWIhoBvB1dYTjCCx/hjuGJOSGbVdsxEZ0gVBcF
cohGeQG/1exEwrvNqBtfCjidTdgK5PIffNmxZ5yTt9MyxcKuxRBK+6R6sal7AT3VtK3r3bnib4ft
c+cZOJcdL8o+q2m9XwCOr9sQ7D96ih4pbLNJm1bkCXtPbeqpzbymHziKIWOhiZ4LRoBVyvPlL1PH
RedCQ5tWXrTWTHRXtRqR+RTnL0h2tY3jZTfKLqasVIv7PvRa5rruyDdcZuGLKKNt59rwFsT4kLg/
aJmPXnLOx3jFC6Q6dPVg5XIwkdotNuAQ+r5tjwZIPk6USFd8NL6kkRe5r3raCoCokMVw29DNejiV
lbVxIJW7VDKKAGhdgQC1PMbD0+AN7/7Mpgy0R9xz8IMqxUSsWz4X1no0Mtuh9DAVZRPt0l2YCNnJ
CAncBoqwG0SlfSdW5UJ+1SIhilGSbn09eiNTBzEfQkTFbZkUkRfovBD16LO9oWm4IIcvwtdah9we
qAAyru+oO6QZOcN1aeCLX87Ni0zDeaFo+lhP7zNuEq9YFlPUqjVvQ3JXg3RQBtN2h36YhhgnbjyG
oeCQsP+wO22WqDnDpNa399j8KIMU0Wxy7BQ+COKvbyGK8i6t/sTz/SEwAYFfCA2G9aYv6CIBboAe
z9N69jYyEfIPieWcekaoY71HyC18/CB0HJ9CYPauygX268Eh8NeqdXpVmzOyXzk06ntEwHwI+Xxg
gGrvQugNRVQiMzUocbDaIqb0+jHtbAKJ8DHvR/OwM8h9t9Toj5zsKtEnHM8VH5Hu8iCJiGpIaksm
2V5NHOufEs/EjmAT1cf86k1A7Y481nCQccKlUFEj1PJedAZVxWnzMybD2NeejqCqcT2vyCVTpvv/
Free9i0gcmygifMjQOMb2uIi2vSO2pGTK2ohYzjozKakJYt2bPvQgeQUwPGvkuLJlaWXvlUMTSkA
Yy6w4OJjUt7AJGV8NINx4YFOe2Ao9sB+u+z8Vi/Z14xjh9/bCf69MPqq1JCG6uUnmAecAuZITNHY
Ifnk9Q0aZANPAyda6UPHZDJSxpnTxl0H2EwmhCVdEnpmcBBNW9SwfHp3L7h7MB29obl3USgGY/fD
CVa7RliwxZ0k192eRzW2j7V/AA2MMWS42evqwOIQ+bis/XTZqVB+8et1N3qpphZ35GRoy6tgbOWZ
rZd1b6CMee4iHk8Ry68nwzkCBq1GEGmBBLp8N6xoodNmrKe+uUnDkPkju6KGHP/ZkvCST7D+5ohf
U28E9Oe8iQbg4SCOY6vIIewLWzCGB57bXwh2JsPAHIp+hx/7kXY87FSLW+gc3w7S5jMnXI7aMDiV
0cEPwHxfMHAkQqWhwKnYKtOzSQ3p12NtrNAts+qdELG5hIo6HHQgZCgoMCtive3DHolsay/+mIhv
jCOB9WjqD6mF3/xmADa8fu+3Lr930TenwdmbsZcYo/GSwgghSmbF+EfSjFcsNxQqe0H5d2bGn9fv
Lkq5Jno22HE/7hCC5PadEBC6kloPIk/C1Q3No16jWyRdLVoOoDLYTXZhzCBzdTTrPZgMUV5DCf74
GoZQwwU5se0Hxi75IMjUTLPQvRk8WdhUYW2fwIGEGKyK31xYqOitSgfE5wcSMeLi7FDhCiehvPae
9mJDpBIaIdTlxX/o95Fcy3pNdi1ZhaXeQP68wUEFJqDqSsuMGbr+rg+zUEEw8CJ/GMjCAfAEyZk8
RjB+xWYyqWWHBKCz+/mErcDXaD9U6c18X3pdea8qJkgrEbr7Hp/ESqPFXBoWmOP6FE90CjajZIIT
J3leW0/e6VqRbhCppevosyQ7OC811WEjJh/QDzf2O+nc6TI5dNI7HK1oXw2neUuy29NORrkrXd47
hRl+GhfCn4guedH14IXQWShGCBlDywcbc0t4k20TpsZSWrF/LlxKFHv1+VDex8qtPt7QPTkagg/R
vq5bWEnbLaEElCe0/VYXb4RzebAKrptgYImjuXxW93D8SXD3B11j0+TL3JTgWbf5CsMywTd6hfuq
yQjYkuTqJuHIXwiEEzbmfDrVRYRSXsRtxC986Z5I1XxTaiJHQL92dl3nFYmgVEK5tMDtXnZihY0e
JPAK6cEfPRfY5cxUMaEo3wWd0xZbURyGM7K1Q2qRp4dPRW3tuf/6FRIR5WrzGpFucJL/q4XeKtpi
JSf+45VBH3s2uQLLhtg32DL6trOPsbF5VGvPti0RXmzazfJJUiN7QT9Z2IeOmyWSJtFXhoxYUMib
xdKIAIsPyvu085mMXoS72U0m6yoCMI0oP/b0dtZNbTbM1eMRacJaEOTGYp7A8XvxQ6yCZibuNkPk
1lsz8rUSz67+ETOiUBhfrNajnbIm3hwZn3IMB0rHbr6AeAJA+DUQfbF9LcRVzW0+bWaRNQjdyh3G
af8rIzw6apOkBbzrZP33ft4euHx+O6gUPEuc3phX4dLQfC2y16fGwRH0mZ0YGaXwEbB7tho9GM+r
lriC/z6vgRz4mlBvQ2lHVBIEc40VrNQg+b0WHst1BkjTiP2Qui3JeXEkieGAuYmcb99Tv76jJWj3
0848846eDCzwTjRlS8IitZIEhXt0U0oQ8YF2D2eyOtqTI4xWHiJywrK8O8b9sH+Sy7iec3uNK1hF
j3F6B06pvjV/4EDep3y8cd0lTQIdwka7QRKvaWkh0yfhGcmB5js8QIw/Cn5zYfIn3KUXzizkvEiX
57fqxm+qlwqnzpMQOnhoTkq5X3fKDM00qqIV8+7JZJopLGuUBCpwGQ6BjND+MtqhS9wzeHvRaduV
YLNHstYC561VL54KXxn/teYP5ut1d9cp/Xj14Namwu5pmhrUTXUhyfgisg7JcN+kvlz7LFhD2grK
Qv4m4pxKXzRt/HzRE1CqMLn2m6MheIgEUcQqzCesh5VbzqU5o6ynb8CkoReastd9SGhge+f8pPs0
o6WYS556YtyZDVYE0DBy8GCFdQEvgZ/hUhGA231sQDJ1OFunIiWiIJHcn93jmEh45L3c5HorwfsD
+xLqKs8506fGPh+AzbDueMZa+ov+7EOxLFrwgxRQUBbG79Wy2KU/Wxw7g6ERMxX5oMpbMuWwEhwV
SAXQ2ncUSfqG9oVthYvE+YLbOD8iXXoROAo5sW0FIR6WmKLhEkF/9lT1xndoCPIhTSE3zGLijoHL
yJ5RFWHr3NGhNMj91AU0zTBvPsIEe4dbHNXin5+Spbb0Z0kjJFVEUt0dvju+yu+HcYEl1Do/GpGl
x9E4xIoAekqGKRPwgbWF6pCTumE4fjLCJA3uemDsIBsaa53vFI85aMJ96AVexI50aKRF4WfXdKba
nn/iD2YaiTtLnP3or7H0ZsgwUClV/+iF7cKZNe27isH7xrrL1fcbeNfUnwUo4OVYckIFNGfYIJn7
9FUcglrbT6Jwtdik/bTCIT3bGbk3JNJWvNmabOD+Wjw7IX+3irYsN8bAM320oNCUVj0WvOOqF+RO
HaA15i02vBpOzQNtMMwTI5y4TKaGlwP5zxdnDtdc1ZKBErj52ZAWNHMbhxrO5l6go9tDqss+d+ia
g/96trGXETtq4qTc1CotsEulYxQBh4TxCefDIFfwAjKQ5gVzU/LaEWEsyPTkS+pAWF8OEpFgB20n
7p3ZysXnrhfXRPkj0bsbCjHCL2sSd1Rv8RAyalKIVhGj5GSkTdEgurpvfkKxpas8IGsKnY1kN6GD
X+8ZTwMzfxeN2MaVh+aqlZvk+XozUMbpK7FeEijJvByupD5/6G9NgPaUqumI8dn0bHDBsQdqENYu
yvxIcJ0qF/D09+iWFmlm/tk5jHWHlWdqn44UZLl1+ea9lC/6kgfX0+zIx54fklGEjCvTEw1oP66v
poP2zacKNua2IC/w5ykIV0MJxOPikIheMfiv7xO/QW6Gn4OF31LMrl8vx3iBUfLRGldU1OtV3o39
F3iXhn8++PaPX6Sed2JeITIvMyB5VH5OLcRCUSIeDD8FUu86/xO/Hn3e4aKdHe3nXLwitCQ/C/yv
PyE833uy3JqtnSZFGBJNnRWgfmPWJEPq0kjBVpNWnCa1b6lWRqb58qjz18R5+RTH6YOTHwpbXECm
KPV3wNBVNG/SZr7frz24WkMw+0mjSdbWFqnnJZeu3GKjc1DfGflxlZnkqRs1IA9ue8s6FnfvB/p0
OysveeW1z9iroHLeMpGyZd6FxOkHa7GIJ+hKnyxNgpdqoIdVpkNdVnr7R9HQBVRA6BwpR3WZskSu
VIgEGXQVNDeECmc7OgrH7NPySyXUtp5EaJrOjCIZjvjnAk0asFpRWaGGSdGmJMTvuqXfaa3DAFv2
WcBZ7fD5wpakGqdNVM244FK/FYHlX6LbLIh6FRNK5/dL7ktwn2SwUTHJiz/gFVybvztC/xEjZTDf
XnV/ItEWx/5QeUVqCsRL0rSd+VR7zJLvb2G/alC4kQQNUPFq+BsF76ZWwcH47eUdOsgr3pdg69J2
IeYYymOr+W0q1FrtyDMKq3vxWsbrdnd+Y3VhmWOgJ6PNHLw+HVib6nCWyDvGg4SvZZL6fA0FRgT1
ME6RJww0Em6Fve5ac1Hmm+eUd84tpv5Cx0LAOmPIZLuAYLVb72jzmZuXPyr302BXxMzEZIVWdLi9
ybFoJBzZxU8PPzq2hTcRRxmqxoIVXJzQuzZnl3D+Q93AJkCmWgTZtFcklJXPZddoid3a/AwE8w+D
TsoA2effYoYxnrHzY+eTSdq7jTosX68+YlvyDATP9WHeiPK9zBCxAmSVKtecPg+uGX65jwEAeIYV
OBq2udMo6mjOhuM4vd4Um0YtLOcXEPXrmkGpwsYPrNyklqnnJGuAi52zxNTixxNFkzDvExPPMK/W
Qx6jXqqK+z+Sr7Q92rr0I74XYl0M1AgkqWOfs8rX96wCRK8Hm2BG4AeHUJVkcljiZvUBBQ1FWKI2
fwdTFD+DQ8BJu4W/ZMUI8PYtOvR7NmxsgDOUTvAfHe64x8WMewdGWXA79iKng6Ruyhnh2d0cm6CK
23GnJ0+D241G2ZD9gVTrGHCnt0/PhjT+uV+eZoUwjb7OGFvzpaaOtFrVSQYag/xMJKnkgkFwCHEL
Fm/WwplKbYQlxnNknqwA/x3SWNXjpTrH0gFjQTFGWTiVfxV6by4+CtNCELJcsMMi2iz/rXE4P+ZR
bsW3usozozCILH3P7Ix5xFpDTXb8M6xbXfRLUJvE0gspbA7u5QGUtC6hOT5gnA/1+2mlO+OwdsPJ
+1ekZIVbwj6GEtkxNlAsWNsiDrXSgquCc7BTEiHuW+mThfdAYRt44Es5sl5oRYgPI80C7ayYhxAe
/I+aLAjsg1ImpBr/L4OE3x6ClrDZ4e32Ku1FploVTeBhoEPczyaVuwc4PxYG/iRjgLgCSFYYcXMA
LyxUQa9tlp7ryYayXffe+u+W7fg6kmOEzqh7E0f3Kvup40Cx3FVHWlH6F6c4qKa8utiFbZ1C3h9h
dvDm9ItE5rAoOYXvgq8GBsAmqKg3sVYhKKnCpp3ggagoODMzfb5fs9R08AOleAiR21SNtsndFjLA
+DlVoP+erteuaYFcn6eedP5hX/Fi4M34WccVWJYSC6zZZmTLbZn2wwzMA5Hj9HgSdIbyGgiaF54k
r4WfZQzHI8AZRGYaKu8FXra3s+zl2brgdI0UeWSJy8I1yz4yRfV16g/yaQ9r+gFW8hFCO5B+gdfQ
txnxZjM8EH2UPNdnmosyVD5cbwdTMuCPUC7bDONeMTpmGFkvJ116/7IzwjdzsVrdtttpS4UF5Feq
r3pIYaE4p79f9Wr9MPjFak9Cm/LOVOMF0yWC9Z2cysVAADYnAmjv1wuWVWcqDub6NcwGtR2SaiYB
quXVGTwMw80PqTlmvQWo8FHAto16aR7mQFjyvsT3rfVYSv1N9ps6+HxUhwECndtIOqsJXiVGIJiq
SzkKbvtL1L+LAHvfFpl2irIttkeMEsap+8Rn0ThJJf8TYKMzBYr5Q5Q1C/ZiZiCvEycz+lbW4UZQ
n570vvPuSs3ZfuZ+YdPpUlMXLRw5Tf8QuF9AQt4/a4qDfsycVLLv5f6LcsjbC1+oin3CoRk0KWYN
U3FIZVSdMVMc243zV3pC1z4hQKpwiVzSJyEHaKKLnretMG4AY3ZZIIEQ+ycAcsc4q9pBKeKovYGr
iVuKvfcdDqZZuGxOfAZu0OkUA5srEyGO/VFA5Ryd4Y9u3sMzqxuGSHC42wYGI/5mYTZPfW20JOU3
ASJ9QCcQgiNzuKJItekXCgUi1aGW+ErercGt9IpuzrO4FK8Ke41Xczx0qIiuS42boSj9dE7ZWwME
Hh0ftJQq7FuC53FXONNyZ2Ug3PyZuuAO7+GW0cVfoJUPi4I/p8/fQSrkrnXrndjqJnRtfuFVhBvj
VemYIBqh/elkINTdb2MOMRu1BrdzEFj9nUbViaqWGHX9JklcBuJPgSa2hzYy0W3QP05pFu3rYwIM
3vk2QzosXrnkmsF5RoGpeYuyZs7VqMNGOS9+MXJOao0c01JC+1MVHbIorlEqt0fCCH09XZilhch5
F1/1OoTNr1FXm5coSXO6NsaCfwnrepT36R9Q1vx1cB5EMUJHuQVrEA13KpxeeQDQJBN4wsNHWW6z
EJLmcZMiatcE5Dkwk9D0w2RrBJAKMtb/dvC8PqWI8D0d0/sIUzpNnFxodTi+Eefr6PBdP6EUmc7R
B5WTdAwme3U/THeGSDt+49mQD1JP5lNOtwxZ2yPnX1CIjqJ86WnCdhSJHZRj+59LPOZuDsOpR6lH
mwpCxFvJ84atID6uqOQKSInIXF1P7nMRc55AcoLIFWWXQlix5ydgsDmeBc3Sy1OcNvkZFdJkElkw
ExobPezbLnrEbhhAulVadNxAkgrs4S27M7hLyfdgalPuUCUiElgRO4rlzEUraBtEYS6fsDq7JCYP
JDr36G8PUtG/aikNFK1pLB5JnHWYGCNIMCOVIT8qIo3CYcOSzoJ5cgyzdeKlHSqfg9hE8tDlUP+A
PIVsPY/yceR5qUWb/X8eVKUjS/x91RmU7CDE1veto0Mqlz4k1NKDic5FYwZJpyTX5pExck7UzaUg
ubJSvn6gnjw05GqoRqWHZubADcubcSzYbQpfgPpyMuH/j9sHpD53qpFaqWrzeF0xvbFXWS1+PLnU
zqPWywCixjm56gTeAkj9IqUHypSCXY4UM8KqVNIpVh6RjFX4WM5WQ5jQnHEftiGE8em8qe4s4zQv
ozE+WS8R00bQ/mUzg5DfHdyPKNfwAFB5iQQtsyceEbA9DXvyQLdDwJdgFSbPTd4hFDDinsfDMGmb
coerbeOpMzWtXW/Jhg6YxovH5cxXqAQVHFsksDxoQtGQrGEbq8J+C9ELJ+4U7ubjBArEoiUn6Ogg
RulQzMSMnTPRXsJwLvd36+K7o9GsyAsSrGD0DLqwiQNqun44RjoyCJRgKxkG5+nsUWqLTDwR0aU/
qlCMVLTPpFkRPAezkJlLmUPrlj6gKhrU3WzMvWcx41wi2mybHLSKeQD2my37+vRT+qifc8R+ibEk
vT2pJzgtlObwA8Fy76dyzfCRUOSc4G0vzydM7pdjPx5VG4erNl0kj2GRbr3jlAk8v2u3xmnrJwGU
StalNt2JbJTAl4w80zlzJaBZdYK916iztrNLNjU9pNquwz+UTjHkyLrnxY6YIObdo/CeQ25JMatO
e/Z43lIvK9E/iTUqR9y8z4ciRgjpTlqEP4benuJ+wkFSA024C1OaSU11tNgP5kneREY5U4GI1S/6
joZifCxJ2maPmtj/DahI4YTUp7lJDAyAq6XoiSQUAE65vKcuRdPPkLUjXQ02XG6aH6k4oP/61kJn
DgGfsfGu8yM15e8SUJvRMsb05GT0AxdG16RAJQnYnf1Pzrd8xQoxRn7rcXldVmyBEdWskQWzuOBA
hJ5YzT6UeVpUILhdx1vaVs49AQ0uZDXgvgUtXjnzZyj2n4UR4e283ai/c5Qy1/eW79QYDq3cYsJV
+lVF/fSfPdRXSMHYe84Mu6SY91qXmY/VGSKgJ1x6iKHBzJnkF2Oq2pRjILMPYGZehlHBVnZk0Cwa
fkNQRkNtbMLUX8hWR8A650hwPyt9fF/VP5M0Cy110POph4nnNEQu5fxIdcAV/mIWf4LIW6LxzLYz
fUlpJi7TkeVwS8yJ5cX1gLJD5U9YSyb9n+bKhklU8jmxYOSTL4qTKnB2p2cYppuiAN4fyLFDHoiI
zgKyaJb6wPlNFKQ/bHzCnRGauGJgBf4ceUXWHQjeo6kMg1t900YImejHiQLccuvV4NJrArYpCSuh
afiQQG25IHENRxpVEV4MNd2/pk2bkMOR84iCJOCjBrXCQ0teF8KSiOSCiw1dzrGXFdBso5Ruy8It
zHsPRs27tv5gQMb7O7Fu7ewuxNnKRFNc6WXNwWG7j7jqpnPHJV/bXPx2izERCq+RohaSn1qScdUw
c6ktkujB2grM7Il1QKbFe1/AB4OKY/obqb6Fp3kBabbUcRLUzJEGd6MuQK2qNxYovLcI5sj6A8am
h3zwuqieMWfq2bTc2aT4v3ItzHTnXMLQnJ7I14f873BqGGxrQhVLqjtMHJmxZJjNvOPFdSsH9mlB
ci3vQFg0MDsuaQxkr9c/d9nOlb+ix9OmsLGHSi4pcyqknF8v7Z+Qgg526S1LOzO72cN3fIevQhr9
1CL0iCzMETM4UKYxymlJ0iIWTAkCUTiUQ+KqdkiVt0deBv260uHontbikC31toUmxvjwkkN9jDOr
W7nNlmdeGDQ/Qyojpj+oF1vj2fg/NMCIF8THRzTr0kVraIs16KTLnrvImds2YMRhP6Ju9VqrIRaX
AssonBhK1VkvLRaSQqNj8siVLHooWSeuYdRQ03NqyzckRRHU6ey1/UM7r2X6MkWHGi6p6UTuQbcc
j5QWKNDIbCT2T1CtUuleK4nVpSEQd9RVawkMmRPoFRWiwoauETI4Pisk3a7h8IC5m63Y+DhkWgJX
JleN3LaRCuP1YyTuPhlZg6pVCn2KaeX7RV3I4IJXIt0Ua8sTSqxYrzp85C70nk3tc2WwMpSMscTo
tIDnyeTFXdC1PuQqz9R3uFbJFMCeAcC5wyR0LJ9UT3+8wl8ezhSQMqEt+zP40002Nl0BqEw8lkHQ
iNUXp4TWx8OmYDkLi8yTOSiwJXYpXuynVIi5oDd417mb+JvpZfZtA90Nw/YcDYG7yvwgtfP96U6a
W9jpGnoItqyIfW61zfQKsgCZAOi7J2u5V9kgYsPkgwYxb6CZQXdV9Ej9nD++AFN0v+k1pPAahHI1
EFXsIWSo5VHpVGHL1bB1FazlJ2dijd1wRVX82pmpOKEVgoq0RTQT0eR58ZlGBHNPptT1eBEPWTOZ
27pso8hLdqXkDCv+nq7NBcYJR/uTub3asQZa3xzQIEofKyvjqwkQiTCaQpsTlXCS84r6N/JJsbAX
haMU0PjfQboyzAjesJXIICGDDcpcV4adccLFrbPSZ37VGuK6kcLd5s8NR3SU00K83qUg6oTGdJeb
hf9/4RbfugbDezS5shqdDxXou7w3hGCjTlA8QWvMXsTylUVK3nvauqVUcrZMyhn/+Te0zDVXyDie
LdeckwR+5a+m2G0pm4QhE5INQh0lLByhQ5I5+wO8pz7KISX9EdvqGICNNQ3p8B6iaz+x/YNdPUXs
m2lXQaiV3Pbr+gQX+NatfiJTckxUEJdiYogovLyUlBVnaRh3TkjKu1wjQKkjAmcv2Ko9IgkMMcUa
Jln31q0kinbH2XTgBLw59xVllWGZmh95ASqeQF4PWaAQ8CVGLGLj7l0TZrDFR7TxqrcVR2lgqqqR
ME4WAGI2ryQCHYEU+QwXplbdXuiKz5+xDsSu7ta4DnLhuXXDJQnh6a5YVuYWL5mVMiic4RozKsgN
SHCNnyngxtiBSqzNR2LAKqCHhiN6J28ezBv7fAY8ud4+k6NslJd899a5EoUvzZ338gMie9+lmHLo
ApApcBXU9WxgPmyoMLr0XePde2HszGdilKXuxqwEVZPPT1wR3um+1SgDhfjqWUdlUnNqC5cxp/PX
chKgnEaspk146MQ+uNbB34YoLEzC7XJToXrjO0o/WhHyhbvVgEB7DZLlDbUqO8o8GEzM39tks7xS
Oq7rgLJ2jNj9n2fXR6ik66HDAJcV/eYmfmiAKziw6P+0xKY9r+fWQJq2AFkjj7CK7L4yLF0ub1pt
5qPmFT7H1jrQTMx6Gr29/Zi8M27gaZRYIjl/VaPQB0rRGoQOvCVoxHebV0uf4ro5iAfMNsjDutNk
ftsE/mC5MBdHEnjdkcSTebPIik6yDF5GLiEMEcpqlMkVnCAeq+flAYFt7RT2qeqXLx4Ofku0vkq3
J02W0L0RR9PfFc5m6suhCoS/5flPrzC9nqLK7Dh/BmdZ+ntLcdp2mejm4SRYm2WEwPhkDYRxOvhV
bqOcG95lqB6nDrcLkDovpOZcUN8BxhgDm09MEPQskOdgtk7D0ewjzWf4730lsJ8FbkKgYCB+NBAr
tI4rH7zOoPVR3YcSYgamrV1h2Sgblecl1/LYHoGV9y1/4qKXq7JHURNkMbOd0Y7mGPyb+IGiZDAu
DrjGbCwlhPKvE/+74+FF/X0tWJGD0qjn4tQqKRxT5wFKigSjMN/6chDZwVgxsGThHATH5i3DgPzG
d48nenkWSMFJCJwIQ5mIQMzLSwvuT+zeoEv0IdyzPlRSkjamaIcNxLm7V64q+/zdWMbpVbjLeQlV
faw6Cnqj2bwg+Kw0rHVk2zBU10rIQOmVKDPqzxT1tHUNd0x2DWeTju1L6atAAIgRxNMxyTM4pDHX
y9cYOph6WJaUU7Eiu4fjkwXFNlZ7suZ43nHW6ieIiZSgSK6Uem3TxCdGjjsdExbRyRwDkv86+AhX
1Fdfh50yHB1jUtDwDwBsyCWDwfYMLtnoFTaTqYKDfa4k7LbDqf56F/9D34BVIap7jlgnLmBJoafO
NM4phO2107osF9EJ5iKZynzByPpWOhDs3J6RwRJ5UB9WHopewTBtlLEPwwnCHc8IyduG82TdtBOS
numm5LJuDXNASeryQD2wrWnhplrXusL4r+vUut63kmYFU6wMbIATfllHOfYbReR7JYXvLAWBrVe3
PTtIHgED7xjOdus+W8bhLqPRBL9fupCkbcR5ZwopoGAjAFbTk4AoLxCWee55uzvE8T1J2mYWzGP9
7vw11v5i8CDyKouCzSVzLaTGcEC3w5VopmONIoj/Glsj01qYr0X5k7Oc1E2ieKiHx6jStW9kBPoR
YqiKIwL4rwW9sfCUZ4/dLG9VoJ18X1v8O6L0wS0/VJWg73Qs+vmA5GvznQIPZTSFEb2tOLclH2vm
FV8RmWJFCd7+rOyRgkHVbgv6PoXD25RurW4kPihRKW2Sa6SqLfC58yr+KEynP+nw2e9ymbu13fKv
vHbPLKpm5cbNLSD9hE7j/ZWUvzmhKsnvn/ps9JyIfeKyZqei4s57ZZnajXcMkfZge39BKE6e8F6e
pdOgA1RCdtOv7YwJYVaGD6gYxirTLZNFKVn53PlbwS0fOo8qqm9KK/gzG2JLP7x123ipozvMmXqz
Zkt92/183MWJiXEERv5gmk8mYzjPU0ufnDSmqUjk8YOb1VG/JEoJDJekiapn6W/4PE7XBJbRKBqN
FAI0hbnidDEmoy2PHcJomg3N9EHuYDliNYipc0OUgfTZQQGIByRLKWjAe7E7JW/s6TERFKTveFi5
LmIrMFaDYDgUrv5Am7uvAiIzuAM7fqyaUgcFjk/m33nMtV8bzHu/UcKjzk87yE+FMjxidFPwu+mo
2AQ4fqt/ol9RdnQxvzqlYk7b+s2Y+a+7xwxy3PEeN5n8QVUAM4vd1iV600ReFhPxoHNKsp1U17/l
NA19T0k/JazJKY+Lik3D1D5h2jLX1pHF5fouJ8S/8bdGgNFajFqy/1oFawGaZ3qMVfdL4PULi74+
Gbs13QDXBtTMODlNVtYAYK+y6gTdJ40WiKsVpbzL7RG0q4xMlNDfnZBu0uXF0Cyrk5q4pFPJBT8w
rUg0CdWao188sZ7nc4xeu+tMvtSvCYubN5FfrJJL9zfg9gv2cfqgPw0uMhLvrivLT/2hpMQcHwZF
6LscIwG99kPMM8nfOZcyESC7TEOUdbKCXaTidw2N7ngRhaDcWdqdqzb3FHywTi9ViVhBZsyDo/18
qol2XbEbv/FBPzU34Z48lRDL4zbwVaE1WR2q2aHBVXOhLqwusRpd8GQ7l87zALJVeBBVnd+YfEKS
4rqW8KUppLuTtaQaCU/wdBkGPB+0KODP6D8l9Uwut/dQqm4ge9Vkw+g9LORK9sZhZhb61JZRt7sV
fNFrymqVIBXD3bLfmv6XyIeHRVrN9DyWjULHJi6P4ayniPZnE0MBfmvA6OUK3RlYcZ+JV4xpF1Uc
6SjZfxqKdMKJ8bfndWwVYKXUN4XtUcaQbrqHFUcl0FNLKh3XGErTTsNTi5ax36BlxnYUYAaiCYkK
Np+4SlmauYfWTYVysdhqBK7sb5xFnuQiiPaeOhT/dIm9X9pESPAXUG8ziywqfcY82LBMxaJ7Imsw
QVnhjLxLPwj4FRYWiI3pwI4rVqiQeVnTxoJAM2X+tBXLBKZICTaj1l107s5KMGIrBH8fQBzRLsKf
ZVvxEuuL81d6x9sbweCgV3erT7knxhlLHtoIRCLYmrQ5X7wcdGHPyPY1GItOR+yjl+bUMMB62VVi
LbkJ7LdzDu8DTdqg4vOrqeFov8SJxW6uyTKLJgMs90UQhyjq0fRssdkaC3IecpMI5Q48rbGlrbJa
jVpRXalBtdWXWtk5UjBkMtDGCizyylJuYDSPrCDEEpdms1//+31k3393hg9b6mNa4L5xVL395zWI
Ccch1iRrdhVld35QPllz3w40W/C48l0yNaQyBazCyBwxzQchGuxJUlPhz5l2lnAWdDt1nDHatnKd
Go+kEO4RMpmau7Tpw3khn5Ysbxwe/9fV2P0WoHL22PHGDltQrCsffq0nf/ONdRX4CS2fGGHw7KDV
X3NWkpnvuVvX/mMlPcvwx/sAm6K32hiI1Lr+bqCTQ4zZf3Ckb9QeKdNZBNd0j9OzRPTMGCpEmjAl
qkOJWa9EQ9DSydl9QI83E5Ho7l/g/UcGb9tzOPbOG9IlPe1OiSGUXfcBMIUtfQ1Cr/ZzVDQ8Icbr
Ae7QSNq5GeunTasiUqarv2s7t/GNd9OeNeIutEEbqvJSRDZI10U1nUueTcJNBuS0YTuEfa5fYfGw
K847c1fR1Ee60Y+8Ymgq5i6Nd98GrzXhASeRXmMizb3c3yXgDu2nAqYZZawkDlTHGiXeuD6MmlpA
2oHrZrU2pN9ejUJFBFcMrjJjroa91VihgWSg7NGk+yn2+bEc+ypquSTS+MTUlLtKl0BqAuIf2RWI
0uF4CK9aoANMsh98vBKG1Ho8GS84kSI6Dpp8B5ZQmAjk8xOGJdDTMPe1bLCbWhnTidKOQxNwWoi/
z8kg1AjtgcdMYdtVEw90m5bqrgMtSnhKwy/XlvWnovb4zw0DxFZjmcmtquqe8vzAuq8/v8ZoKO09
B99WWah6gdxMLkB9BoXVdXAyrL7PZ4Yhtsffl2t485zKN0lyWKURzF1vaQpXwoyDnbrJO0QJDWi5
F0Nu4F9jrs1O7ZQ98TfKJC4Z7RSegYVa9bofh41BGcZgaH501GHpHRfgxqyF9HBjEyIASIpCOyXq
B0AwqUzAHFCAMkuEI+fWIOx8GOOpgM1QRhgBP6xPMEJFtTOSGtKbob8U2FKkx0Gn9wTsK0YfNZ4M
dXAG2ftCBqNq4envg/wSbRxQ1eIMcwbEm/3lDla7zsb1n3UUf731a29ZF8zhhdcdPnIzhCLFgJVk
GSYZrwqyUZvRlaAJ6bzWoyE+u4r+gPfAfDdl+smJId7j21E1le6vyBJG4pJKX9VxZMPSKWklAQW1
9e5KyYEn+yffYEHMWoYkbxtBkdCWh78qHkOhnsZFw/VoPHFTVkiG3kmJue/60HtWyTJSJDP3VkQR
u4SGbFLn8C+NG6ZdpXa6cbciRa3l7qJI1yO11kONR+AkBgbKECH4gGy4hlmVQKLc0gS3yHpwwhH/
v3LrnqexNXv0Hj0p2ZDauaHCzpO0eEiLe8sZdyOQL8yb7l+tJlROYy3SrcsxCPcs27lJ7NSmwhxq
KYvawrjUhdsbVShk8eUDfQ0v2U37Q04ZHeNpFQv8+R4/QIwqOo/gKvFpJQnLCchmxqmVD/efXQ70
0/Nu2OsLWe0CDzSlUnUFaW72lKjn1lbupgy42DVa0Ig3BoL5ZZ6okEK+12Tkk2SBasjfUBLJ0xO2
0UCV9saDi4SLTnjTYOGut16DSxNqch4i6CbrYGlS3VXFaFRVQlYIfZKcTjTDyRx+M/kiNNCQWFU9
suqlmXwoL+eTbADWH5NHRNH1hMpdVdeOKU8XUc2M+xo4sqTHxn3nUIWWY1hXY4w5ePbrVAVGbRKp
mVSp4IrmOi28D5KtnAN6G/msVQQrgoFS2eenOzo2PnQ9osgU4HadtFAusW48e7azRlwtgGwTDjCA
Rk/1oNukKAJhuDf9E1WFqQgTxxcKJqzmHQlXQu3zFyclByXS4oy6BPv4qmDu1K6Kvx0OfPVAxdgI
b55k+9Jogo2MYmbr0aJBvWjSQ5+FygqdWFS7gQ+Iz5XEX3fKU6YXnUDWVkcDp9e1OXf802jRQojg
0LoWshkkHZU2ulgYAPdqK87I1JTZEbd7723FRaLv5rU54pHnfG3GIl7FzU66vCW5zu+cHStLsQRH
WOAdo4EL1N52HnToEjT5pzWAyEr3qUJf2PENFgigQK3obcnr8czF6qw6TDMOk5MWiYPD1lhEW3JO
S6tp+vMflki5o76c2HnnTMZ63CvtlQhVCaKa1T6kiqk0nk7rVu8nToJv8KxK06DbyOqzZBbAKC73
9e20/EuX5ijGnLklMjCyNvhAXi3z04rPO+En5ePmPHUPJ2xEySXLG4rbXyA/3TZqfzW5mZG4AI7r
YkAxz1aDNn9kFMpgEAtNjVDyP6MBBKxdxIkoHos5oMK7H+/A5deev7KzW23EEY4E4bv6Q6Vq7TTC
eDaHqk3wHHtxBrPmjT2tAEImZ2pE04Ip7iMVv5tEMb0RmJcENIosANiAGnp9GV1yt402YWzUWAaS
wcKORjVh652cOq9Tum3SJo1C1WsKUP7aMwOVfMHrtfyThp50yM/qeThUcyE0uN91Wb5b8wSWMr4r
eufiD8ENpMeT0c5oBGAHs9I9kWLSYWqDBGRpae2q7231BsWZR9CsjYPVh5z9St2n0FHxwLQlq94B
Ldajg3sUB7rXc4lkKIyCRKVcbMvSMl/hbGmiYKNWporNl5NdWf6vwbrNw0dNRx2rMxULyGT+Rav6
TDYbs2kTTSKm9DzDtah2QgWe1xiJ5MHeIh5nX7eQbwLFvx2B6BiXrI6XE5y6Yh05YJCZV4w63XzS
oRfOEVDQnnS3mMuANYZJxBmR6APVsq0T4/ic7BWQdQi04oZYDGpVpkQTHhFwoUij0AKAmCgXLJKS
c+Ny+hPu9SPH4JpOYXyzr0jl02UF/uNsiaPpPydR1+S2rcm0SNVO0Gck6VZqNtfvZP0MD2ELRfGy
sE4A2zzgOrPbRJrMlCpz+O9F8GF72nIZl231y16Z9611soZpSDfShIZsPjSnz2xnKgnA45/jIaPN
8aDiJaJdXUbjusJU6kYS7jHfiJjUfUBxQ/97WSSSyOAZ0uqKi9CcZo8WiArB+sOCCfh5ojQbNCPL
4nT9SvJLvZSr484GzJOt58sKG9zaghPdGRaU3l4mnQC83Tf01Z5DE9kX0DZQ/tZ83uVSurbNaP2Y
kZHwhdO35xlqBsXLSlRdKkaAUL2fIvNsNx56eEBMaUoqGo2Cc5tzhGm6coNJeDeHj+YbppbMSb5G
xUDtOHCfScZE5fDMWQ7R3wCcimIwva9E3ZtT5mCJrG9TPqOyIbxyT8p1JhghO4NaM2ilpzCL3dHK
CDqiWTuN7/vZ1Do8j8rB7FAGs58+kUSnLKKmVzhiHJgeINXdV4edbAvbkNhpRZ49pVAspBcAvBY0
6CdQLqGON4zNSGbeQji0yz2epHsyUuvZGAJpweXiISWC6zAQR6XhLZlq31KZ0UkmFzVMZyLDwTwq
fD4F8d60Y72L7qtnb7nzPzeuZfTrhS9mpl3oq1HABDe9oFWRSgtrWYlJUlMT933UyC4PTa0xaZLK
mbIItSYhDrK6ooadhlNyMq8eejPk9DzkJNAGDFY668Qy85sFfUooNTl3Vkil4mQBl1Rn9kiFo9ht
8x7XgMIErGbTMdvIxF27laKRqKguFAN2fExv2+eRIugXl3IcHUwHvq5EFTkL1POZ2g1iRe/oloAL
1feZoH+Y/jNIwMhyKlwMroVYD6fX/ItyZkF7jIUMB9akW1NjCUQevnSxT6D4OU62PzGig2XG2Yy+
VVeFVN1hjNHdhVDpxR34QEIFGkP8w/bpdifxmkgIkjPag8hqEmUxOtGFWmAqzsn6RUHXbpw9eEpf
WldzzWfowy4P2L9c/3w+p/1Uc+vJrS/Ggelx1SVNk0uWs+dGNx7d5VSEY67RryE4nYhX8x8wsHrA
R9mjFzi4rc3jw0M9aHBN68I4GHBnwix6yuYM2VFY1J0y6ocO3/i9LmoKrwAYSESRXtXGi1kriMl0
g84qlTVo6Mpc5ci7qsnWGj/Xj44Qc4JMYKX6sf7dLGUV1f+LWslJoo8AE4EnqqOa7GPz6komHPxM
IW8xYk1wvp5+qE3Nnqcs5FYihKu9tpQYkNhxmL/lTihHv91I8jl/DzH43pHtQCjcqKvLXu2K8CZR
T5pBWv5yU8uJLl4Wuw0I60D1qgH7dMZo/h7l9B2R6EauCdicAWDj1wSrcuNgkJG2lOGQG/p6me3O
di94J/UPzJ/vBRTNnWwdcldKTAfrphhjF0FTE8DLaexo1/xwvUHarvQ9dY/U78/9ipXXsvBE8O+2
b7/5H11FDy1jtiInBKa3i2dFnSQvOeEIIj5Oa1nGkfKvPWmxHrzMyjobEAGl5yWRAyHBPyTdFVRC
kSUPDk4Qr6eUjgvw0/OM0jGN3vF882Y7eaTx218H5624YVYEn7RvRKQq44cEXzBLTur3jLHBIT2A
G6sx7wZEZAJgCRfVK6xar8pzLsASmHBLOlikYA3CrvYjJqolHwaJPou3sWozXAsmN7LXA6NM+xs6
d3NTkzLpyFouW5Rl5GE8yCoO19ItlW956ybl07MIvs124aRGl/uWHzXmMvou7URlMRuLoMeAcKd9
ehZqNegrRNKkIA/rBcu09gsrTVU99z7fGwEZbA6YXyS1eeprqeiSy3okbbtui4Tq/DFPQ6za48iX
KkUoAevNEXqYM/6wHJia8Idja+u507RM1jnE66+WpHyIhNQSg904R+ir+YvnFEkh/TuylKnU9iX5
CpkkBS7YAQq54LLURCGcO0Yh3ltaqEOZJuaZ+FivOmP6DCzfTNyUebGk7HCD399lidIBW5uPZVf6
H1Vep0LfSk4AmvgXJW68IekH5pQH65SWP+LxC8T6jzp83WAhPmUTEO+z55VwsNIz1gMYDC1tlyuF
NDVOjZcbeKVALGU5FMvYAwNy7xUxU1XCfs0p/ydXT930neB0kgQv489iuXICxXza4kTQjuON7Ehc
9AT9M5/2Svbk2dAFigGuFmfuUOYv6FpUcbpHI4V8P/pnK/Ljn4bartm1qqwu9PPhttjNwF3O8zCJ
EfIPkcEBYJVCsL07hw8LIBQ6FKFWV8wGm+Kv+TT1cRQVH97PBEM6p7adgQOjzZSuIOSBVlRTiXgF
M7wOUNJVVZS1IMw7rrTflfC7VmNVKrAKMDAnt8PGl1mGFGWFz+g6QXItvBJdYcozaY8MdteIPxLY
hOjdpH8pYLLcYP5Vo4bE9nbQ3AQbHUqTSJ7F70KDftY5VjUACSCc+0YICOxj9NZt4HA9acFxHRzs
lu74Dweu629ogQnKxPCeAdTxzaNmcFJaY8AS1OKSfsblJL04htEKeKz5UvL2iB+34S108pKXpXh8
9z5Lbotod/fECYp4FtBuADLRM57oB2yen+UTADaZhIXKoVZZ1TFhFK/Ud429XQIlxjUj3UcVllbp
eLS6QuqKS4XHwZIMdRld9oqkta83KDDbOigOgYNdMPtdVFEGk8igubssUDN2EmJiml73+2VoqiIq
LhXjmcGIzMyDbayVvCpra1u7Ryzqp2iaBrNy+R769p0UzQKdCbQ0TIeyXS9qzHnrIPWIIQKa7NEK
cC/XCe2eeK068JWPrve1+nIuBISWsdvv0iuKmAidf7B38YJPwbCTb2pnmK3gLgSZ3VGXapjoO4XN
o71xrOdwMZDN7GQgCDMjEwtuFvWcazKlyqYW9hvJj+cu3BLU9/GUgurxuB2ARjenbwDRJ9uCjl3D
RQ7ZBSyJ/F/45KMGcsUwgJ6hA3ELgtPp3Y9quqHEVngxq7H7lrvxrWIdF2dVDFIyKtvm/HK4YWuX
3EOyw6z83UaehnFQ98JLZb+hiBmmxPOwoUhSpVX3mUx5uuU8N9qzjrDRl3q+oUVzfkiPZpQwt0jx
48sNDV1IMqLbt6XSfLWVd/nkiQP62TO2zxaUFtmWkaZEvyoALROgxYsxqdwkT2Loq0y9VNH9azke
Y1tTiK9Vs93uFAy/u+HGYcPVwbLFas7VmvkochBE67tm5aVUj+UDDWLLYiaX3l++7sK/HOFE8tUW
gMAZqWj6aZ4Ri2Y1rwiH8SEWAyU/ri/xAlIbAVZPqjYEW55FeLKCs5uO1cIPek2M+AxgCMbln7bL
c6a2fjZMH8HIUfJ+GVOuVwU2asWD20z4w2wKteYyWugP7aO7dPr9bLUHG9P9qvcZ6wcYGvSom3MN
QpuuiGGpLFzxHJGuKJm+T2e4PM9fO8pkjC9flPutEsew8WkoIVKK3zIQya0QfPgzxXzKF1YsMUPu
NtfASusta5MUtfZfyHBC2DjpCeRsiBuc6+YsT7SPcs4SlF7hFtJWeAO/gBS3AoKC4HaEGOVebBZx
wW+9wFR6LStTd/KQOcscnPOL71yY5C+LHD9ZbZK3BbtqFEedoroL7qG6C9TqDpyahgfZ7cifc6Ln
k67WRFshKVJW5jiAp5/BEA2VAe5hd1I7Gz4HtMUH8nXNPTIfvRefxKbqUTJjxszqhjJC9kKf6ixu
Nd3bNaDyGabAVVf9JmO4OF2/lw0P/1vxOa7lcvqVwFXuwkvOEQDSohr5LpuxP9AcrzzXFchcgslZ
MOeNVYmzVJ/eHaU2w0x5amS+f/Riw5w2WiWhRRyIkOchMq85ALeEYKVdp4Yyh7gZwEExqgqcFJna
QoPh4Xpi7kpSNKTQoCdbHDEBbCfta5Oycgjq/yNev6ZzF6W020MyIArTBJpuC0tGTZ251jszQMON
0D2/NFgaoCd97WoLUGuvskk+zGifLHSZN+WxU4Cwb4zm9QuzOOFuhQezEe8hun/TpVJh1LgQ5ag+
ACtbaCxHEm/BeBOiWsg49MSl83WswB/lhsL7o86QF0ibEFCPjvZ5kIKj64+IuJOpE9d6hsGNcgVZ
AVMDUy6am7U2y2NLd+kJ9F1yMsSP2caS+NpD+IXTnRCPGTeReQKrETLvYOSagW0/YJIpYEwhDPtA
nZawfzmeBFdlKGawRIqS7rAM2KPGCaWOYnfPrBcRJPXtR2fjilO627gvaa3eb9eqYWaGCYODfPFw
MF3MbEaOG4H5FJGE+0+NAIyjtpM7jheahKvwL8AT3CTyCp8E1MjO3mm8aAr2hYk9UUiUx1dxCqPE
qEAq7uCAO+Mee7uKDOPpYvg0Q6vf3BiZ4qftYBicT/sZlcWVwTPxZ1FN6Q47/1tL9JKsbaasz4Tr
NWTzw/cmbhe8ZYn+SFbjWfNt9YECj5nsr8xiq7gOB/HoHnCkxxicLP4DBTKr3MZrFZOhhs5L4D25
kInfjTBr8wFZGrxtLZ54lFQJX7tlBLJaeiAObfrlo3KSD1RxuuQTvKJCe8xMKNUwvuqa1z38LJ/2
l7ubJmOgQ3qDj9Zt/t2ISMD+Sn2aprppAwxj/EtXRaUdXnI7dno86QGL80CsMR9luWGNiTM68lQ9
alMRpPpSFy38/XRAzqM5TgiNxl+vKV+ZY7CnEwTu41F5L6xnOonjU7GcdffEgNub4ALH0Z0dZ1Ef
yfVka5+UhoG9WSGBfQ4CjXajD1q2iC80SHluzoiAs2txvJ3ndpk8r3A3iALwq0DYzuN/9t/DieHl
0Kzy9IN7MjPeryBMHkr0SBidjQavJqLIQozJmHn47P1iCKFhF4sz2UCbizCm4BhA/SA9VsTrANoy
COcmth75+H3TYGDNXc/L761tZlbdZOmwOxwPEMQ3OEJaNgj4ZPKbgDarhz+G4tk8BoDRYJWzCzQR
JXHOOyoYVhvOLnc9sEpI2vrwEeY9Jw2The374xOvtBVmWFHqDPuHMCeoEJYiHfPU6CX+fSacIlGX
jN9zfiatLQP+iB7MjO9Z85p41+XntWJDnoKg5wDdyhTDIf2SDuxwiKmDlVXAdKeTXmFrenRsLFbT
w+8FVC15B6HN1aLrRCvaTSOvWcBDx7QGgd1TbTJ5zqggz1ORzIIryFYgOd2uSQcdOl10S/TfbQgM
HkSsqDPAgjxmzKDVsxZZeFdnSjByUXsTIFdvZ0QwafpJDhR+DqIpO+7ftLE1lddNRHPbMmOB0TEU
2m+QHajPZKJdjtkMIN7e3e15zJ3WXuf3U3ZDSVwWVed/toFjy3ol9hObrYGV4R7w1MPmv0XcLB0S
FlV2f2WOeJzvWNFFekoXx869nVx1AO9FAQP92VgdYQPWzOs5itfdx7UjFdMVX6r/3RiX9QHJSq1W
OjjMXV1rS2DeSg2/l5OuMdYjrol1fzuw+qBsFARyJfrWaVaEgWVM5QkgrZR3lP7kvHyVgePeWEti
I/yDO5xLnviYK4y37f+htNxu18C+LLnfcTUiJ9900r3nNAAHAMY6isQ6RMrg/xHyHMZzCrrSq44g
8u/QJ+jqoBDOugKruFw77dFfF+Y9Wm/IKO4AgDrfZc4XKcRDqo197XtbdxYWfcYje0hf52Z702DV
BncdLqOlklMLQWdPjQpIKlnIhYjdVcHkIfQFEAHQpzHVZvyRgvbmDqc3ZkwJPMz5sSqUP/KLaMqB
UUmqb8tuhWuFdmSU5qdcUYMSxxk9wwMFKPwJyReUvpvEZMNk/AUK7AoFvubc8gZoBAZWrvKBnoNs
em/4R6PqjNhQwpqIKBxeyrx1NjAujbgJNsI5X6Q3roE4UJUgQjWWPmc3yot7SdZeMnk9RsWIseht
Om9jyGMYJbJngJstaumv3YTqslpvkRofHIwQI1kcsND617b7LOdrsxE6Fgq9F90uRF7fMPhIALiL
QEsRF4h3uer5uC/2tSBrYV/Qh/HFYy/vn0rmgCe0gLpVjrlGkn0WkwdA3Q0g8IoiGbMql4pVrScO
49yZGirfcS7x1Aa11R83W/KZ/ih58/Wn36+2v5OKAXz/GIu7M2kHQovrdvTzHH9VxFuyk60l7HtF
sV8f0wY9HvZtXjWfwoWVdocK3eXPapy8uJgERFE/Tmb4rBqPdr3xPapfFJ8G3A3aWVZeNEiwwOVk
iCKIpRdIxY7m/uhUwVDgTzH9Kncwbbes4uiR6ri215+xwyFURAcd9zAWiiV08Oo7L4+ToQJjPeKw
v+Jj7X0vGPWRg2wvjUN4jc47HkbwDP6h7YUxO+/t3KG0fQraTqp6mhbOkT+fyszXt47n7vrFGLn9
QI1BB6dYVAirEPTX9arpnU1y2aVqLUHKHMDXKAHrAsN2YellgVTnz8pG/hjaJBi4rvqGdsuFKfo0
kfPU+3llu+XXp6UA9fbuCoRrSrSYlSV78i60hvHXOiMnq2B8LUG5jbqud9m0RByFL9Hl5+uibPPm
fVlWcHMjZ99EmXfBrnnrKZui+5JEJOKhTZ7xM8Ewx96uuAUWB0s6NpY3dPbEGCWEMkdrUZOd4/y9
DJvOtLu0BfkC/aL/bttD2eI+vQR8+6SC0lsNk3tiYmTH6otYfqndDFSzH/H/FDqN1kviKYIaiHka
uggYFv9yYxTPqq0n7OyO+ijM7upvFyijnQ0LktNuF0gOCcxm9gk9Ktm4H/H8DXpfAFXGCU4iKTI/
eZWqpfqkH7UUFSP7x2vWyYlOcTUIJTD4t+W8sLndPGpmPb9UgaTQQSqZMA8vwnd+4AypJ7SPTBu8
NxLt0HU8BSSbc86zkJh6eMa4CfZikfQ2olxBwYbqAue+fiaoyLSK+6jCaEtwdQ6YCsCMwlyc69rU
tgNdoU0cjbL2C2ywi8DDB1nnukFOtG3XQcf/HiVXaaWV39S8vhVAFZqojsZg85h9xkpsJerRl1KD
bB6LJvBh56/DxOM8F1rT6NjAZ6v2Ugn+RWg5VoFsSjGt0oUcpq9ynuxJvDYMsWqfY/M42ixURhKw
GDYU6K3Zoif5AHIP1q0xsmJq0+uQt55XzB5rwcldo2yJIdbhQeltpyrF5e8547d0s97Bi01E1lY6
xj3JdgqQcj3Mk4BByEL6vH5GSV6hd5OP0GjwEg5WDOWd8lUpplWP3WP/tQ/UXnFwrjJFpwoq9QUD
8/Y3EI7uhx8At5tGsdyl2jykDA2nHo84pv6vncsFHhm2RdWxdZxQgDuxlaoOVexLUr2m/WVi1A1d
5aI9tgj6FUR390+L9L/saGceYFu4OCiP6bwNh+57Cf8vqnNtkqtwXbwnoereoYEzT6HbGZgTr6be
yKk9UtfrTHtSq7F3jA1d84bH3O0DTiW/gF6jKdEK+1k6r9UoZO5iUJcs6BNsZASqd0wpHPj/xIHK
d8VeSnBIBj4vZ2pBTN6RpHXhOlQs4p0fMgUC5o/UgH0oEIXvb4YOJyAYB8m/YDELfmz/oGjo86Gw
30Ui9mlMBvPIxWCRZCwGVxV58pcHYK3zP0xmXoausaEZojcj8HCYSPaxS9oelME+mVVjSQt3kmJR
nYRz5BQw0XDuncy2wARQ28kf2/ScDo11Xk4YdtzE3i0Vzifciqbrk8nqjkkmT05lAMv5iA/cR9rf
5cPQlXFSDnVtx7Ayc8lrPA0Ew1c9mgcKOwBGVvPqTSDpwEgMBNyy48Q0mqvZ1IZpJwfUFZU1dmJ9
bG/tacPG0i9iyy+u3kEROSm2CREE0NE7DEoHYSb7S05x508CAE8EyvAjk2rGLOBEAHAB7YpH+O0j
vIHrQH9doiazG+36ttxc/oDZUUzkoz4mMXdnneH3qinNMbbFmXS3argoetXyI7rI22DX3hhdSHYO
dpjCUYsFOgwU6vWePTtIsWoYXLVLj2V0PBH71AzUfDycblxJyt5BxxDHT+y8kIQyiR8VtwoZN9OQ
IPAVxA3bkoXsujyN5ld2DVNU7dBI8lkpsz1O24ksOFQwyL81+Kc9gDSJycC6+p34ZJce3QKa/Lq5
5xBOSagHf5kvsNHByFcoNiSs4NXYGZ+C4/0X3/qQEjeWia6ARZOCw5MUpuPTmd+xL85EvvTNGFfI
syIIctINHgefEb+XhcVP0I6gcNKS+xbGViS7hsF7m15iY9MmJ9xy0CpfLuOIKdvSo3ok5SSODowq
KQVN4j9icOb5mP2LLAdaGYFrNhQp8QEcz1AJR0POl6etqBxZEiVloUkcqxDmVGMiTCkWlYoSUecZ
smuCxQICCmI0c3DICIxjrP8/qMifUPhynHBVCr1E7mqlm2niRNocgguIlv9TB9phovKKTj6tszq4
WnEdCK8GVR+Yui/MuzuqIJLnk7UgLmbMYIsPh9HGphKQvtRkzq1pviZZNVf7oFi5pI/wyjcsr/Fp
eWlr/z5JCCVnIlKTVgeZES3FKXnhJmxO9kNUrEg4kkgN08n3R2NNuZgNkhCLCZk/xqFQKGAD73Ol
3K4dLdtIea+LrbAwdkhWSH74Sbo9/RKLpeQ509hMx77SF/5A75DhbAj5RheHdhpJsCK4pEaip0PJ
LQ4kaPhxTUjXFvgxs6hBO59h9h/Nr7I07755sN1vWPwKTH/Hwz2hHaEIW11qeYuzF77bIZonagx8
fjXctXN8geY7FVLSTDA8p9vkSD+8gY3yXc1F9AcERp7hlAEBf+RtcGiFbFvhoP7vd7VPecucUepn
Mh+RdCzG+LL90Gz8QUq2USqFIDqeqHRZxThqus6ZKTpY9TKcmmXs9U41stfW7MH3QVaUV54qnYbB
KIKgmGEnvl4ebyKZBbsNOH1YAxloghpfvRWgGN+q2tmZfBmZpKBSg+RIBhtJoa8VeH5DiVFumnvc
XE7t5pWwXEabbg7j0zqSByyCyFYesPFeMAC1LJSfD2CM5y+a+cW8NFgG7+DhVLdteI71Z29F7B4I
Lv9ehxAe+u3yLIFYmtxyWA2ucpJm61YmTazWw5H95GB7FSb5mJeHmj41sk5yvbfePkoAamaDjtqh
AW33fuLecE+8kJzpJTBwic0ELjBUlvl8DqW04oGqJoZvOi6cB1NMSOV0VsMB2hPwmZScHBHbJI+/
f0u0ubKolxrsbM1p3HcePPBbZ1/+uF59Pp6qyR5KPqs9fJ4NDP2rKI04RemFUcy9YzS/OMIL+I1z
oAoOoNbmq1n7UsBJ3purP5I3kfGlgi69b0PiTXXtcM2bcPoIyZuggNNR0j0th8WkFNdDOcMi+fFL
fQqHD5AqQ3W3E+sW+F50poSyKk6LHmxtcxY0O8k7ARf9xxwz1dAlxB1dJzs5pTuObWDwSLyUDvl+
PZi3eQRQc454G4+jPjpevB/CMS20kTTgYdzmMyM4oUNcvaGZFUKFrCTO3S8wofMF2clGgU2KvzGB
UsQjq4p12a5k2L0EUven1fdGlwPrd6Ue4j3nBoV7w1SXMBI886rmsbUJBT2FmnCR/Ies67oEgEcn
7nfEyWlUsV2akwh2eE3KWfaBuQXU3ei+nOArnOEUWpdS6nzU4ZMcM5bKT7T+oVLEbolZ+1Jl/1jt
OfO/VDDFwwRuoQrqUSuR1+T7rrfX7p2mQNgI37a1L7HuWUBB97ikm3BA1n0QhVDggJTVbvyBQde4
7vdvd4jD4WLWug1v7NhFKbs0RLo0sduolp+fX58Iyj+KKPtkvLBbIPjz2bUPbQX6AQLe1Jx2iRd2
/mg7jbDdaPEP75hJoAh2SxNlMshVDCRRwtIw7+OC/1IOhJRYXtw5mgizAJomUliw9urYEXqP3mz8
Xv0G8TPqAongIkf0KX8vWN0ga3ZxMR3k7jqMorJC+y880yHiTvN4wRV0tfIkTy7gTJVybDiNBLY1
1yENI5xGDKsqlxMj+lfZRvsgPsrasmMtHfFeVossytusT7YuS1JlZww41F98iu5uxaL908IaQiML
uJ8cCwrZ2cN7masDMs5Qd08/lTCp8vFRoHfIAhasbs9rIdB7Dgt+8NP0u4H8lFuFMZmz2Q8BseWE
bs+clZhMRJcxHqVEwAU2i7RlqsZIBWOKTzqkFt1RkkeOsDaTcoSYPgPMj/qZb3uZuEUjTXMb1nqA
vfIAM2/lBzxej1Pq4vp8FHEWQw0Y8xuu061GPnGxHXEyRdn4UR6MO+s8IgZtQkXqxMA3AUcaFVDy
WfBwngxDHGZ2R0Mml1mt4Y9UKgJYcJsNssosM/uYE2z1tS8O4RcL73/BZHC4DZ0BD/iinngDr5n1
3ZeOlBynDT0eeQ96vCGTs3DRucTtVj6rvf40W9bmxNYVk+Wc7JeKJ4UAX1NRo7nCIfGfySXHXrWn
3jfH8C4i+yMwTehwkyv/miJ67u0SFJ3mZy5cufODu40UXVrLCqVidts4QCdUuWO5mV4dd7IwiOJB
KS76FDIP64/rT6gAzuMHQfwYMK/SNI30wFxjjAOHrodB0gCPbGSguimIkOcBJtaK7IfXA9+7T+EQ
EESvUuCYSxF7I0gRJ4x0gmt85cEZVsV5Z+MBRCoqiQC7+cz0HmV2R7qqUQwAwCcaQDpRoabq/eUV
W2xW+JnlmRAliLGoyN+e+ulN+N3kJ0sXUMhsj0m8Gihjx7CzVvuq3m7tdxtG4cQB58v3G0gl6D6F
Sg2/gfqhy9TnJhZJJNJ2S+6xPrRIDzP85yI50M8APeR8iIBhdUaEPChDW11nl8b8N+TL3kbvskaI
F03d4kpelHZJ1bo0JoP+py8EUQZ7saGHPq8KU6EKKJA7BmzhpMdFLglu+fkXGiG+JlfIPYTx/yhs
9MoJlQAsvuzBNn1n7M6tdjFAD0kUTePjxndZ1q4VS8j4bOh52lIJcwkggi3UZHzWANbtZgKklA1S
m5ZCxCxHBct0RZUN5fYPejxqOvc+kioqlxLaYL98gxJ6r1Xmdehye10myVCmDB3s6KM9ICqFWJ+a
aW2Chv1pgeBL8sSm3Lpp6T4z6ttjIioKO/i9skttpBRgJ5KAimVPUxyQc6TeUms4WGk+IpGE8tzs
KqXD3PqbqlsIoSyVn5NMLScvk04E8N7Q0HzBkUoMYN+H4RuFhgZIdS2QYAmfWNnnYZn86VqPvsHc
y3E1vr6a+A6/CMpx3GGp9qtNqTtSo/pGazCDCxMckE7ncztJLkLlyQwS30kmvrFPGrazskD52K8W
kM/ywd1OL5OyT2lBWMat9tzr1VXDCCl38jeKddw1TYnMcyTnPe3jIpE3ris37LzvThsRVp/bgLLN
oAPpqO16Y/NJRlAlvlxwCUz8xSuNiBMdpU8G0idHk8ezY38BoCoVV5TgqMZVtvI28eMWIUH/9PwA
HSKnWUh902s/NBtJ5FNUmjbjqWHqzOwEJVQn4oejo/4g/ZENdpAjCQZF9Q9aCDBz+bgTa6VH5JOt
80aGef1y1tq1oNNzxd2WXzXDQ37L3UX6zYmAh18B0f6IkOqcOnty1JR+7ezzpfbmwX+BRY1HZRun
k9hZLjJiwESZ1MeXIoTOXasY1dRLqdkONf/d2lLK2yi6MCCVagw2JdmnPfX1MN0duHnX0+CgqBYo
S84YXiejPrD9OnHzkAu2moFbTBwebizOhbP7JIJojO8Lda2cRDV2jBj9W+YSdflrPpmSuXtmdfCS
YlBCT9al1sBZ1Y75kK44fRXqt6j3we39gfVWZiLbrftxH9Gjlt6+zvX3ivL2pQReFOpOL3djQLNb
sysMFT5hD7Glo5GdRGCQlYulmNa4t82iiqHYlbWxTx/T66jzPfyWpS13tUgXRk8zqlBGXEyoHJBB
Nikfo79KictExVhDQKENuzpD2kjObC6TStVFYXFMlO5XfYpRKJKBUCjqNIlD1L9LwDLVxBSi78rs
QK0JapO1qg2+MFAlw6aFWit3/844rEE10wtd67/CbcnboIrosIclNHMmgeNhkhgIWFKmzEMY+4w7
2Z/taFbJejqE+r0K30teGSOzQj3bTkvwuw2SGS939YtbLpk6cC11kwUR42qOjXMzyTfxuC7UwWfK
FtWCJHxRgu6EWt9t8Gu+/qt8Vo4fKfZP15ngi+DrWogrdZSdbuy6AKeoAAScLyt6KtQ8YNnEIeeM
yfbhwdIrb83SOWJXytEIQXb2KEv6dOc7ve1OmOmteVbLZ4qR1uBpx7YU+HrRMZV5Idrg/1m7pEMG
vI3rO7fPR9QeGUFNGnezpt0PqNucbDmOV+fKLGyYVuSy9OzFMI2wFltIzlksZzfZcW7TNjP4OJN+
X0WLp5UruGYeAUqZaAcIkBP4rYTCG5ShzPfC/hztd8DOpmIlwtJLPUX1I8rcL/CDH59Gn9OwkfRQ
yid7dfYOlfccm2G/y+wryUb4J5nHrNlkHSnV5uwPq4yJkjBl8p3/g13lXEPPrF/allu+BlVIsCTG
+Ic3eX5yNpKSPOnZs8ErFjezO2K4PD8yhkaMx8n3vql1v/37qurfR2+lR/vDITlyAFFTupeasR94
YSaQNynj+Tdmx4k6WiDUGzj0En+YJ2QdUQAmwl5/wkkscJBBpwH8+mujCLIjArRtkSvV6Hg/UBRz
xfQ48PIxtVcGg/uLhODpZdJROqAXLY+qcklXiBSSHhHSwvgQdYrqcv1oDldx6Vhtm43ynN8YSayM
NHeCN1ORwQoNbOnM0QggWxWMpcEWJD3l7goLMbRSFMKgTPvuNZvseeiZQDd1Q//EjEHW1o68uhIj
6CVT4+y+E6Tg2onhLh1wvC7H967OFA3jaHR/TZZq4ACsSCTE2P/NR12iQe3gyRY/P/Uq1wQ7Djmu
gjbO8IEmSeF9HlT8sgkY6Ik489JAMKXNazKrFCsYu/1u4Qy/0axja6dw7CeINiBxDZPrdetjbT8D
ZxGHdwIIKkBNO/r0WqZIhzBlK6AGqZ8jBvHT3KWD0pf1sFDE5aD8v7Tm2tOoec7ZaPvIiHjjAfiv
0ipsPNTugxEx8k1mCjdv6B9q+rcC1m/V+kgZBJuUEPlopv/TxdEbl3joqvjZTPOMdyt2vJcYPunt
ompk78FsBEHa8sAZNDePvCpJnYGEp06wsK7W/4FBjxmrWL4QuJzdWtuANs2ziHTWe+1QCbWS6iBW
2SdeOjNuVEkE99CxrCDZjDZmCBUFxPq9ZKrnXZpMSEEHBHQ0sDKWGjrgGEMvCVLPpqm3yZ5HA2HD
Taua+SAdBSSL+fXqq+KR+qpYO4HhTM+5FU/v3KR3e/WAfuElWr+69ZfqKKZNcleN73Y+PPNG2nOv
E3wZmhg6GXouD/mvsxQksl9r+Iz3RJiuOIlrE8gXMwr37bvYYDnpsQA4EYNJMH5um3FcibAJ37fh
WMc3zdYDiJtFZcrzQGLdfSpI+WPlBip0vofFq11vkY5pKto1iDOa4sAraaPEAfKSk1Em3sBg6EcI
8FVkALHQGLsdoWyZSjANPlX8Y2FvoqydlH4vV013Uxgv/WtaoEHQcmrutefC7Qegp662ZQnaKvpB
23seeTm4rP45oltlbNr70KDzxETmPxP3oLzBgJtdbhdmbFgx+zJoc1wfsclRWg9VWLSADL9syy5M
AFmFW0VMuzoD+NZXbPq/bTjGeAEYkE67XdTMnm3UTbfuguw7jdtOqcTpp8rdamX+M96cIEzg2KvA
P7AURElfhdm7Ta7xOtYslTdnECXM2Ux/FMLXJ2IMxh87lLUuPcCdW10V4eJ/SehcR/pYdCftLW8T
+yeBpqY8D+gIOxpAz5YFDOm845NT2MojSZF4t0C6GpENj+L9n6hi5DAUoEwui4qn9WkGtI0AhG2p
gf0rvDSNgNEc7uD/y1cU4EtTawtOotayOchbcXzVs14UITDj7UDypjkB1YF64upQTNwtfpz5Lncz
fnnVBpKQNFElPfGZSdqRfwuvPof/eeAMZ2qPyJYUjPJoahkKgrKks/u7oEFryymOvJCkyv0+Se5r
bGfVqfPhSdeiX9D2rFSUhX14YM0e9JTI7CMDUNAV4LhoNvfiLiYQhxmKcaf4CAhrOzHFuTJCmkKw
CdK0mZRHrhTuV7xd/t1z73rDOmRJp3Spv4uJVds7PaL74EN0IygfzhFqw4ev7XyVwdLKbu/cxlfu
PYOxcth1MLmIMzfbohMHL80qaO9GgtXBpqk7PXc/t+yEwydq5+07Vck/wFI25HSihupsxz4rDcoG
s8J+S4tOW/itCQ2+myYYEfdGh2XZDu1swSks5FEO1bP5n7iBH2fN8k3eXZYB4YlPK0dW/aPsOlOo
nJhf5MEh3XCPU+CAJerPAkzXsoFjFJUZglCPAQFFJ4RpC83lX/jw1EWSL3BLjIxRu3o6I5nlhc1K
ucP6OWfuDATfU9vXBKoO5DAoCnhZWRBkpT6Mr7Zvk8m+GoeMH+Hh28y7UcxfowtB8XefACXTTL4O
C6IcUL1E7AA2CTGbUd3JlFDUyznhah2rP+bNQ29qq8dDTCxKGncj2zKxmI45SuxXAS4khh+EADQR
qr9iY28igAAkrO7amoKZy9CopDCywDAn96g162naIuIevq4pw14lg1XOpbPZpbnWthCNekPuEIJl
NSFmA1Q3xIf3PLy2pHaurUS4hAX2Yg8Ocxqq6LjRhk4ECeOsrxBLXVQcObpnOVe+ip/zjm/0EnhZ
LuOCC76XXCMlLl0K7l0lVaMj7B8ZIRRb2VD53M4SaKaO1aII7EEs+RYZE/sADBTW1ZIIWjJigKMj
HUB7X6OJZiV6r4SfQwuiWj9Wo4F+dDtqBan2K1paMX21w1sszxexIhvPY4BO68lD3DJ+2ncsxTLe
AcxGSgpiR7darHRGdUipluC8FQ2RGlRPOBRFo3FpX0Ocj+vDR2o5iGRHb7jtgLZgqB3wnf+IcsGB
fHPjbzh9uWNHpfZ/HMpOmXxVzjxE7joRF+d66eQMliYMuLlGvvQqnXb14NPrQH3IqtF1ArxZYWKt
Ye0RsAfENuTr0311BxqEy3sac6M61DMaFPWDGtNDfZdgIILKOD4fo1GDNevyc0n+VPMUunC3vEOn
tdQGHyWcBt8rhOt4vfeA4k9uRWLm6bnB2HMbrx1FO1iDzHz2HLiw9+WORY80MyO1MI3vDxWzOL3a
Eg5/Ox2BnHTwX5eFpLM1UolxXWSM91VwucYHCdFIBx5hTpezuFFKdK7zpj5JRX8fYfGxob9mIABQ
WlmqaEP5Yr9vhW03LsXnIbz/K3j3MjyGuJdXnNIOG40mDJeVEIpUBzreFNcKNdlvz7VCFTMvZ4OF
VRRiEH6yA6VL8uKqs+PZbMyP9Y1grsh3NgainjcQWkMmhV5WnNcTHbzKbtIx+y4d/TP8k2D5gBOS
nYsmhpGhfadtX1oMTDag7i8BPax2Jpc6I4Mh9AYjhpzBh133pZRcFUrHAa3BhmQSSEbeUM0wvXBh
T+i7uKGWFAaTQZd1AK9me0D8e8o7YILcWxi26fa5UR/Jymw5QIzlFIJHeZYv0UP5v/rbOVfaKmqE
oPTNmMRsQRG+SHTHYcOvps7xIirHGmjOUpVKaMyfjn1iEp890ouBSSagM0q8W2tOPQDClq6cEBXj
WZ4ZiQjgREVTVvtEUNp2bsi9TU12rEL9+9aeupXDiHrN8jI8npzUfCepxczyD7Bv17U8dDezrKy1
LMyGshhCJ+UejeafQURINpKzSykAwBJrz+ypdC9kXVFkiwXwkT+CeXjaRDim/TfccGLsAYbGsm3I
4ElftRex3JBjP++5T+ER3kKA8dQRENpx+3PxW5YrToN0/DzfBS85SH4J+nlhLmrFqenmCBsX64F7
r3J4JiRXjpbnE4oO5vDwhZ+Y/HAnMZbWWrTTf2/1kLiDwsBpg7Biz2xhiiIGt+EarAZcZQMQEQdc
BnfG6UdPK+N5rTKNYL+t8dMPZMdsIFE0CyqbWA8mWQ9utBfpKooXOdYgOHvknNPQcYn7dUYdQ1jE
EDyTJzPacvLEd50jn+fXTAXCS/VdMVLd/Z5BILdP6YplslmDIkvuq7CfLsaPq/Ma2p5MSfUaJTqv
tQa5FwvXHfBliHqOoR70nCNiSZzBSpmBl4oxwgWdl+aJ2JeHKRlmwYVRJJ1/7AkCToeDGYYecU7A
EX1mRqlldP582p2GA3VmIirwCyGWPmHo1tZc/bA2fVDmkg324dCSyotxPOrmPA6Gr4cxTsl3P8mk
HGGHMsjS8BK8ZQN0STPUfE2EQib7Rh5uqktaxv5z08cU22UPNVZ4vHJlOv/4vGopnwCWGURraFNu
pX7rCEdfOjJn8rEsGLO7LB4QZfTSVcenUQ9aWLNw5alK20SWwLibqMo2UYDVvTvMkbZKa6aHebmt
VCF5qmXTAM8ZYMTa0zlFgLL+2vKUzekpQoAu3HzigtZVAzZZZnWUNLS9z/w/6Fl160jNPgQG2EPG
wd33F+X3vT7hsD/dUaMHQWknaef/b67rDimsnC6t/61wOziNQIuZQ8xdapwSbu1l9B3k9rRxeMWc
MWMOAsX1DI31voqDV0BG3pv7DS2PMyoY0FKbttfyQwxS8D+1nkH1Zj/9P4VIUz64cjFWJQ2rwIUC
QK/mThVx5Po5dKIEYXpFaQfNetbAgZKieD0a+aZmV+ZPBaq3n9v8qIn/u1T8L1BLPdZJL/JV8GGA
Ail9wOHPiZF3upNbLUhMRGI5DR+Ag6P1OOOKR8QoPeDMkucQvjoSB6CoYy6CU3ziUsdBhuQZGVQv
YRX6ln+DWoCOH+8kj4jVkexygoN/xUAbv9Bl+OTMADxXQlSblFECB1LqnEz+0ul3E9rEi7JfB0IB
yiaoz7RUnm97ohSxMUayNN9uHlKIFaCxU6PXokBDRrGAIHIipF12+4A972BNLLKP2SYlm9ZucSJG
TuCBbwOTpqKND/J6OR0zQnpwXfzUX1o8x+4mNRk1kaOQpdN8z6zYxFW+ggMf8qlCVL3789eu/5b7
H7wInpokVqNgtYW1ENwaSzpBTe2eyL04KRgoUvD9P5xQq4jAxiFHYRdyEgBr90u3EA5G7/cQ6QG2
rFoO6+5NhdmxCWen0lvarFWyRg6wrrTBTgNo9QJIMGSPUxZmY/4d4ZIMsu1+iCOAcqnmmtKoSiw3
k9+X1yAXKZO7ixzeWPaKGakVZ5PyaPxnm9XtZ85tTJlWh//flaZiw2epXFV1GqKrblKt1BHjlCyx
uGtJyHSrFXJK0KO2HwVwez/mRSy9loccPSQnw+732pyg/1zzBh02NvcjjNnE0T5WxrNXheC5umyN
ag8jUO6723q/zm1Sv7QC3eVWBr3iwTx3ufEzDfqfrUcbVkr5C7WqfOg90xd/zKa26/jlrZx+Vz3z
eJEnN4eoQpCi0ETgzL3L5SmAYbgCZgo29MzQuEFoZd2vYr6jiNhcyBG52kr4oJIv7C00Y6+1tSwq
HlhzEhQnCk25WUKwg3h8xZjVTR+ep4syq2WPlNFFkymPOduyXT/MUYRB+XEMoe7Yv92uq9Wxeb3J
z/WM03aK/zvdcJgePYb3TFLoLnNrQZS+bm/gdumDZHnFSBnfo2ksGUqUMq4HhzSftcQ/I+aFwRd+
ZXdrnFbRdVBOO8ya1sWoWxoMm+7WYk5T23Ek6pToYyMfpwe6rie8Unz3a3v8su1Eh2VFuhA6Y9RM
9w1OVklAvNsNYD4vcqbsqoKDA81Qsa99upt9zhf/EVEirwaDb6jmzcjB5eHcqiLyEeIGOjam/g2I
Blsppo90JCClirxCZZwx8VhhPO6SxkLJNKgDqcLrd7CjA8czUbyYe8+oF7q1Ec7n2LiMJY1Sv3hR
v+gAc2OncQ4h7/Uq7Zd+e6Rnu+Z0YvLrhMcjtkbVHPk5/FbKuqipr+Ka6WnQkWWSxulGzJ9eQtZg
gzFN3WQ5Y02pbr6e1ungXsyYc78krPycdLmX37HCBFWMvYlDYWJ4g0ggPgQGWlwa+uxKAJGh90yU
kgBoEiQLKsRPYeSoVI0r3ZR3r8kqKvNp0Yzf+wlKcfmVYkpqt3LWvnKa7zodpDNWbhK/LL/fPMuF
VzzCnURnjm3lBXtv6nOQLbnKogSJTk0dwsAM7P0Temr5cuk3JyAbQwm6FHq4o0RCo2A4n3Xd7xjg
a6pWlquuKc4u1avbyc0oCbPMxTsWYUVnxw/LJHfKRsdNBe06H/fX7y7I3O01fC9FkDLAsizYYn6H
MZep/i9q2T1bIFvFfM27e/+rzhIixupHI21xgEPX5jvg3ffevAABP5drb4sBNENgCpvKCFd2NekU
eEgabpMScgoJTEvl4xhf2YAyjRmP/d/qSQoHG2Gfpzl1ZKqxo+WZN85/IMUzGCdv4i/5TMCIRyaG
i2ImFXy79WSJUJy9CTUGO1JUT2C46NCmyVE3QuSu/u6irkj/LBCQinSORDa21hh1bhKk/EXKSAzS
utXMmyDLqyclguhXFpL7uKqpePmH148KQR2CFZ1C6zcMVFZoxUav1tT7cHfeQa/VfdXlUz099bW+
3NM/0ghP8iiwMkGoTy9L6nsf8l6hOnoNC3anJIgTycBlw5+eAEsYHnNJKYNKfW6H4JSC+H806IXU
L4v3F5/FVbnDYw4kFo1xfWcCekFbR8U8c1N/VLuW/CrMy41GqI9rJiga3xK7cDRraOKahXAiXAJd
Ckr+589Rq33hnysKHBQdvPTEcv2a6AqrRUX7kpuxFoBaB+WYlHxQhS9Cpa+9g6vGuLYmb1ejwaio
cqXYfcDWp+rnyFQisNJ+WtKE8mBtfS4pOhaqRXAQBMnuQ5iPAn20hZXbS//jNZ17v6eefNCAMT4I
Dw93Dp8nJVDRb3+6jy9IKy5NhQ1qZ48WEF65jw9wy3Mx4jl9bTGjeF0AZvd9O02okkQsjcQsz8vy
HCeTwqzA7V85LqW1v0UXNVv4W5wtQXdTZCshbk50yRLWpVNv8BojALrt6b06uXj31bi8Xv1kDckV
JdoKnXZh1i7JySfy+ODOCPss6pNd7jMFeHUf5VG675v+0WxfjBe2KBmBXs6DZrzoIq+MlIwnz/nO
afJ89abF4Z4LArrCxWIhfROcrRkZjIfOIwbWhUSN61n1iHpfz+r5OobOLqZp4gn0i7NjheogzJRN
XohIbDDvXrag7rYDUVS3tub2Nyg57eB2ItkTATWDA4Yc7C5x++fnhqutLbzmgCeooxxsioTStP6U
Rsrc8a/M0iKmUjvkF3Ss82y89MY6NYNyA8vIRS8Auv/D3wXYJwasaEA/oJERCFd+zKHjofYLqmqI
bEtPeWm3kgCQUs8Ec95fDQbrudSxRNC0DzabFtPLRZ8Dc7sGkCOIS3Ttq4f1o8LtohH6rhGy2NRu
0LBpMy7pmy9R2rnfUIcAv1SHeVncCcMPXjTLYRw3IJ74OkO/nKX7OnbBbizNmtJxuhLUNTlm2s6C
t5zev7iDuQXa+sE24sBaeRVL6dgGWYSxJCMWb0HHIaPJQrHsZT2K1qS6Co1Q00MnAgsOuinP9BhB
VzUCxIOMShuLyY/TdPYkU0HrapwdPSA83ErphsjmXAlV7s/iASM9C4gmM64lhTEF9bhi9EPZS9E/
Re9jIO6VujV+J6g0eGbeApf61PUpMwGMFXEWaGwJczb0egxP9BPK7rUvB4f9Bb95+b6D0nYr9AtV
usY1kgwDlqa6nhJOe3S4japWwrAZq2+rDCWr1mEgal7//Qg7XPJaZSo1r+jReZvytcHNDbsSTNIw
r7x1B6+QqiUbxbVHxwifqMcnalpIzdMzt52Hd6KWJ2/jF457M0KPiWZ5pwPadzE0b80d3TxxWJ9V
nlsBVMtW1q5wnEpU344LdWMDUu6hp0MrxJVCEza3Uiu3zaCSCSz6XfTpwHpA0iyAujyb3SfZrF91
XhqFTDFmCJbi0eOP//u3YfjFA7+IqQwEWG74goB+XSXBRvnT8NKj/LsltGC0fsubzkF+hK44lx+1
sRz/i+vY25B+LfVDsVSy+KWocFbyC+qeEi8kaxaxA3vU45n6l1RPUFpMdCG7KDFTES+cW4oDtkxU
KCJd1fkMxmWhkfLr0co9VMScqnUvb1wdsfwNJE4uUOAlHog401qv8vBQc8O0Eo9HcJ+CKRANnNvw
2wPy7ww2PHzGh14Qzb1RfqcaLkI2C+2PKdsUjuqPwPo/O6+N7wgSm/TfCEafxmxxXYlDiyaKCEus
EWILydX0NaLWAec6BNdqJXCHfXDuBFPKYdzzVUBlU/95YbS70TiJMvdpTjCdIkFW4QfZ8ZZ7LGNo
AUwrajl1OQ/pUO5tRu6JrPQef4f25H96qCwRC/SQ/Hi0it5foJ3bI4CHRgo9utu+LQtLwQetlLfH
8+xdxVcapBI1hAGcsWGZ3hpxCHWsajylKBEKwJpvlD5Mx6CnQKnWySJ0EAHuZTgY84KdiapYta9J
7KITjUlPW+XrZfwwCWe8CUtdiSN1gWSw5lLuYpEqSIfLzwy3bWqbfswZkwn+0xRqpGezhTV6UNij
GOkEeRvCKPsB4h28LWhXOnH20koVOdMPybre+ojneWH6cSqyYcy2phMCOLRrR9O1I0CdXFojLLDq
hWroShkkVWooVI9dabVn+UBUxiL5bi0MiGADmWwlyEzoqYuBZzkhiCemMUEwQbC8KW+wZs693G5c
N8wSeyyrkg8O6qD+vO/47MRTtp/r64B4BV/Xx/uA9BazzoYlAyyuv8e594gPSXMdKY+W81vazC9D
PuZMWCEWawLfuHkYvNo+DQvT4JrWkVQo/Ttx6nJgAgNjZjkXyvwSzeiVNdZG0xtCUzpL8UDvcRQU
GA6Dj5kMVUl+4tBIS7RF7qDyuoAWV87OZGsl2kQgTIFxdI+w7imnwrMtfcpj1YzclGL+BAYj7sOy
uZ8L3t3f18NvRpO6UhoRS+rKvETuYnpgP/QObywqTEjrKpW+xVJS7EJZKvLsUz6vGaUxyUoACR5l
/h6pvcZf8UPfxT52IGVX9A6CiOKOd7398g7B2xwP4G/gRgMByhi3wvrEbOhUzHrXvUuSbIRYnisu
5wFogWy57pcJIT87+eR/hnLya4VJcdXTzXzI/NoOelz8MoeSn6OfiNsKZjVyFzm/xle1hMINR1Ei
7Casj39rdBEULf7UzmBzzFuvzcRPbQAAacKeQjuBX2n6QU8Yd4X3ijiaDreukFWvBZG66n34FFUk
uvpIt77MPq9mvaMLyN39Uv36NMeKOtgq4WldTMAqoFtzpZV2QaAVySRuV+pKcmyTXR8TvDKB9WQP
4Lh2rqSVBELAeEhisXpbinodaksB4MVFeNaFrLxojXkx8Mb5/s0dDggO1g6mfxgjBPPM6mJsV96B
TgBAc0tU1wV6Pwo7DFrQ2SdJpIRPvXOY3qhZeFPYOaU89NSJAfXVaDpqRkTEK9q8QGUuA4YYBN/O
xq4DmRNyQ0YJ3olenAaDE3CP9PcC8zSUgYYc0m3RjBuM+ljFc4Qpx+gTI6hndzedBNzGSWaP/qbL
+w6VJ21l4cGXmNkTKCUC8/6FNyPu4PV1Xkz4bHuPtKon/JBJliA4ffu1B8htY1/f8+9jZ51miG+E
L245m02zru531x3fbQSWGOFDd/vDdIhTdYPByo5InuW76WVwVg9Gs/7UIY5TiljyigvAzsSMhBBv
cXUoJkQ0jeasdSb4pBrYLP2xyA1iLI1VtDpyc8nIkt9OeQOCfHRNmnYc6WB+rM6dhpcshu9IEa09
agTUBSNql/yAj+/VmmFOUHGp9mbW0SGTa1LX/VaOMb/rziqGMEEWmHBDCYdtPW49LHher87NAM7k
FCFN0SyNEwPL3QlcqeLRPtWfu/wW05wW5fR1AZJadaXCAOmd4PvfKhjgvtwC0Din+10ShdX/86HH
4+n4B+GSpVfeW3W89OCR7jZTvPfgOoNWcytZ4Wa7m6qkzO57umd00zQuAmLfHBRdisf740atsJUK
B0lDCpcmZCbH+NLWvUWsmtc+/7MSm+rVH1kTmCVuDcgbXsQbq5iMvL+5PxdqarsjoRl2V33FQa9q
4jHgz05fg8GXOnQUwl1Ig1561AAInkuCfBrKqpjV1Ke88fu18wZEP6fLwpuieiRicqh5gLk57YaR
lL5uokA9XBuNtDuqjbJ0qhVNoZb7n1K2ey2Ie4yLmRxolBqA4H4spf+5wjVJxgHHAamj7/KXOF7t
yvbkjSsjoqhUOhzTS7mbYxugN8Gmyu8Gavpa9jZzpdGCzIyAbE6fxkMzuAxlrv6FmUZCcOsQb+yT
aktZXabzdTeBCJtmQqHRuNmXgQK3DdPxsjVpvZWx8+PV40K60u73k5nwslAAfiLwCRppjmEW8dW/
A4r5zrE+t2ItRtgpnikQoeNx/bKS+uu1qnAnDDl8/uBN9c+Qdr3gWvmvecAJkTKA0zNEMyRVKBOv
Jvw4Wcdl3EVBlwaJ1M9M6/Xbg0zEgGA6yuGt86h/Vv2J7dLHP2EOF5CHr+ePhTnM6FRz4jBqRPHk
pjDPdrxUAhAYo8oZyDh4+yNu5wvYSYFMOVUkydBgWCV/3auFmOrfNdf9Qb5EMCPbgwykDMzhi5tS
vS244/EZefluVBRR7FUFE0oIq1lx3PLtp79ftQ0iGlUOrgzfIE7fmlaihhhY4217fXYB2ehjGzIt
yeyOLyDKa1SnphKfMmLcs+kvjHwuDjvfQvtaZvbIeEatw6lQeoM63vLyFWjn05DPmY1Nlktvs3jo
Y/OS6xZ+g1dku+61RwbxH5rWw9HW8qA/Nxj7Apt7cobzhNW2D/lvfWbC0PF5Nx4Jh3VRMTayJAnH
M+E3eyOhLrdvFqRgwbptQOkBNtRhtw2kZOeqaR/pZjNB9XsZNi3JV3+proTNugsDbuYNOj9PY4VF
XAHAEnKpQ3BoiHOmf657rItrp+jV/GNy6LvylLXEwp8jrYXr+yUbOFDC0E0K+bOO9ZawZ3iNaU9S
d6EGxKb8iGJcFHWeBIWCbMLeAuH9zJSZqSKe7zTJdZZftP1YsXXFnkQ+wQkuc5k1PAJNyKbAY+4o
vKvloq7mMrJa2+9BJQbWajkqrrtqpkmSJosM+8Zp8aN8oO4L1rkuXKnAdb6tDrFyKIYriQn7Zddj
8IU9T/5wGOXW2MIaGAtOGsV1asK1x0wp+M52PMMClLHglqszNy+rbMv9liOik4SGunn9NQH8qnqE
yWr7t6H7KSLFqHYnJaIZYS6Okb+/sTKDThnhdzykcm7A2zVzSvxdhSqYaMs4S9y6oCdasdjyIo+f
qCUMOxIYMTX012dwsViPiCkPqNj7xNF6a1pZTIr6mXOYdkZ7UfL+F1z7f13sqrGCzL4eZL0s+UrY
sZQWX5OLfFGMvKC91x3rwIRG0aE2aEnLHTS9MsD2DztNPyBjB/AQAtDXH0OaHH3Qb99hVD/EBZBt
EBtB4vVcnTUDGrGnYZYlwsuUen6dN+cb7Gpf9XtmK8KrAg3cza1HwQmx/mAql2diKyVShcjJYklY
Tue3ltQyZtbe+G+Ni3bgh8roz1+9z6PfL+mr7dmxmRDcFEMb3sHH0tpZIxa7k+d3Ecr60u1qf/7T
Mjc9moD6MeqUqEYFTATd3iTqV2j19sHSMXLghmm6E4fGWPO9p/jV5N9N2dBlf0FTBa4aa6tfzYId
gkiGxhOTQRlX3JDf6XETHvChxFNVP6/Q/WhHKeh4kJLJWIRNtRvmpCyPJULJfn0UWxnvpkZ1y+ye
ZqYCb8NYdlqWZQ4AOHCd9ED0hntCcA3yL78/3gLHcdwO9DyPjvwAwfKFcDTXI6AvPEV7wdjKj/yV
LfToyjSUh9qFGv8Q7zINegxhHn8BzI2cKXbv0ExG+fbWAwGmIZ7H1+BmiDcp+L8NzyIFywSaAnjz
mt7W5HEg05VMi31oynpZ3JHiTCij8mdrrBtvuG9PLSdR1sUMDLC2HOuIWn/0WbUzR2U+5sb/VTIb
GmHKW8rBgS6B2VEDydzi2L1XCSv4st7pj2QH0DWAhpvyVJaqFt0OEKSRuYyQ6+E+OIejUdYPEn9R
oVazptEXCqJNaNyYWQ1Afr7xkMTQYRUcNpvI+KMsqpwEcBAQ9mgCZaA2UInilJpyLhuK3F96S0Xk
ufDJhSsYu7cnF3MXF6LXvaXTDhTXiGWCcXINfzE31LAQW0SQQS8ef10h7vVqcCHGQLZGat2zuykm
mSsLUAy5+QwL6mMulbLfEHnfFwJbT3GRMUJ/n/XnOhihAdXgnspQE4CmyfCzNvyhQ1IoygNzPv8v
INUr1QG9gMJXa1+XKFIQOf1s9qpuRxEtDbtHBMWhwZDQ09d5NJnuCqw+XPdk+ugBvQQoqpPtqjqD
uJkBEmb8nAvU6TdFahiFPJwUWNLYsf2Iwu7VET1CVrmyoHbbLdQZz5YIMrbSSkJc/02HPTXaz8AW
oPp+Wmlo0o7AUNIR1NE9x97k5kniNhiBvTXGu8zkBeNyO98UpOrQDOVG53/hwUXBHcsoNmDiniC+
wnyYLmvb/RzAAxqBuiVtRx+rtveja6bRFUJpwxyAHfiGJZBOaz/+6o62kaSZG726vodA7Aer0ceQ
ywdl811se3rhUFuVdMCGWTpEz87s6YYWEd5kEz+qj9cl3wO9TNb+9W2ADHWgj4HHBmI/t3ZpOXL0
ihiJ2ocTo2VEw3/zL3ggVJ7chc6zw0OfpXtEQMPIFtI0ltnVIwTdwlDfHOdxd/5STt1yMDOzyplH
1vZdU65lpvN+Dd1rOzbFCuSZ/712mkeY+szMBhJVwC7DCCMYoGii9CwWpHtfdGPYCDYsiM+XSorR
yd1/26aIx6PVPy+G+VtYdmY8eZV1Nlb8YLaGXgspWpL8/K1wLF8tW1AnbWin8YzCrk2FapFSwnZF
+jEsyVcUM5ZDNlyPmUnp2XCA02gNkF7rGZ1D0Z+nIlQPKMHOaWCm6uMPsnFQ7q24RJSMPhAJ2Gxg
/S0g19Ri5maVvY8ecEDGxvr9YFEj8MW7trCdx03gn+S3mzOu39KhWKE22JEBUpUXGWYwRUuvvSF4
nYy1gODmbWJ+j6ntNmc/YKUPBZy6SEGg3PCOV1qFmwZ124ZfXS5QPFWP7TTKMVCr536oYrya94cT
1AalHEbYJUWx0Ybh2iWiVIHY6vcTLN9LMIonWRGj0/pLCzm9Qf/UcLNMqlZCj6hwvMdyyXhsTU+y
r/z09/EWbU23EqpyC22tOXBoX8KpdWxo9eDP3jJb64BpmepvAjcoWIdXLskJbI5o4lWy98pAS4jp
1a7jfBJ07ExUlcfSLl60Ilp75hoo0fgXwyJitmOSj5M/fybYpbOaPzq/eDxWsyWB9AxTchLO/w1c
BrqvrEc0ImBsCZvurgT18ZRT81NA6MzEnckkmhB0pR1TB0Ehnae1lx3MsJ0q7yZN1kX+MHExyhNr
pV5zEgQzV62PBXXeaZT6+WZBJZE+m5wxWoyEeCqQMhOB0PmPOOyQ5eDqtILeXOWZjYaU2WCG010T
8roCHHbFNe+t0aUT03M1jIMuSa4faTRAXzIT5TVMaVtqu2U0AxZMZwOJk2QeH9KnvX/r0pvrt0fS
eJQYwbeRiqd/JF09P7NFIcT3FngyjvELsrd7gRhKXv6dkqpazlDu8pj357lSzvLBlVdDfdfx7z9u
0kcpLfOpfV+r0uhtUAzUVI2iPIoj0dcPZDtBSdhEoRJq9jzqApD8AKwwOZhATQnSiP5HD7VlehxS
WR1PCGuf1uBh9No4YU5h1qezA38bS2DWwMOVB6C6QaaoiviTveTyS4ueXz8eDWg3ZmON3210cZ5C
Ghe7vO6DRa5L+7VZ53LTXcRHXqIYiVKHQw5a0vTWsAswSG14et/w7osjkIdqWRQ/uDaigRGTzkXv
7ovYpwQaxKwqpjhcNcJKvWklXQXtbfQ7zpQpiBGmkWK0knt1Rsdbyi3TRJOF67EYHUiJGoDFnJ/Y
MwoCRpSVvYuwmn7SyzqoUJ8QZG1ma1ZgjIcVM7uZtlKCldXuBxJPzSvARbLJ3yVuKDYjXkqKBMs7
mCCh4R5rNKUVhscKfX0vTOhi2JBvCZvAjUhxaccTaOWdFz2xjxU/lusOg98AgQgDAKIpM5yZokFK
A8fRgEtSJC/a6H0ExH2DUOZD37yJ/344xYpwexRg+ZOmXMZm/vqBsb50IWm1twnZNhGgnraA9omC
R1+pbirYpJ3X/SHSoHXEQzi93VPHasbfiJ9NfGEnMVKh2Izsg53E+hEa972cQP1GzlSqj0y59we5
sgCoJVZw2R7Ju5cTe3HG1i8Xr0FpvUWqbmsECr/KiY2DZXM1lN/j66GqrTbzRE3OukCJPAixPkyg
3Ir+WM8WhZ8IdMSeTaPvJNsNGxRkpcPxOG01Eob59kIAh5Js55DnGo/RALbcczMUx3GUJTgStEYT
jL3L2C9/I/biayYF88J2IVad6rNDUmSIx1Z+A3CRAK5KGHUu7Zv6TWASDeJNBiqH/YJBkBkL9ISI
dzJdhlb/fqj0FvTzcGc+JHS13GSV1AbcKVYY28x1PmIL25M6fPIsfJpSOBcViCQd12NiRilWDNCM
CS64VAJaFefWldV3P3mZan1nd3Gfgcj53OOrlJR9JUTFvxuq5A1bB4FVcEmLGtP2Wjeim3HgSC6g
YAdpnrizZEi+b5Y/tHM1G6C/UwhbWK664/7c5bYYLApd457PKiW/ZNGPOZbxUsk33BU/mkQDewX6
PDxTqBhLpn7z/bIsKPQ5pl4Fk40ptyb1/mxEK7JtEme9hFE+24UEsEfIApjMOWJAW8FUMOfD97MZ
cz7fsosKJB2wyVbGCavYt2REypnniWERCD8eY4kplOBk6UpoSsAmJ4ZNSI4LpZfk+8VLThldk8NU
OvOdNoIy6HXTuixQngDE4jR9gM+v+RT8k7Kw21pWedRA7Ti8bRS2QG8PzxYomdsVIEDOVjfUKNGb
Cpvuadj+pARIZw0pXamT2/fTCjX1ZfxZUZMDkpG+0giJMs1kxsBFMYQDcMSVNeFfuLMylt4I6eNh
DvcfeJuAEID+4x3GhwgItfPSTzSSOYocY0U/IGhI7eQLBNhvb6uN96Ck9DoAMhyWxIudAckZcmHK
vQYmOzPruiLv9A1yIlMoj62rbePPSkGDAuRWQQO8phlD9nQ1OS/L9Qpb8Q0FjkbWbORdnyQb03ya
wYRySwDgLzVo0UxOVFuQNFbgpCKHaOD8qPUO5/jMoG4fUQ8huxBjCldatHE4adKcK75yUSYo69Gw
zmp4/rCcwtBKfcclwFn/pybUZbDYrJTz8VLiwxz4ppUs4rttpAKjj08r8VhNj9xjBrdEqOvrbKNP
GbjuON+gCqJnEJxfM0V/S0IyB0TtrA0/vkouiFXFpVsFi5Ccj3wEz1OSKosv1gJu3NNQ0CNortv/
u4mkW7XNLz+qKXopjA/XBp+3xGA4I43VCwVigN2ZhkfpeL1nYnvtg+GNk3NL4ywYAA/ymRagc6T9
eIiP2Eo0WoMePfOzhUWGmsygIlgR592KEw3r3TDQwZbSMnURHxwbh7qk7SajKUOm9k1mhXm4xMQv
viQv+z4j9aLS+QWeZ2HUz8w6KFtYO9Y6uryD7uSYBX7qB5jbwlrShnMvyBVnZmGRjvOsBFZbTO4i
Y0rBWKAsP9aSAKE28pWyXmG5cgtDqB5APRswFwPYO9acrosYwAfA5kknPVwXSA9n6NkOq9IHJVOe
NZSrvEBFfpneW20kazoU/OscAV6tHU+R77mZJY7jsKEsoZTfbqab9q8SMirhpHJOzSIE/m1XSXkR
AkKSSYunNH6zGEal8jCiBQIJ0V7H3jhcSeRQqD47yz/uPSHq1a1pilveLtR14BgO3/JyHNL+SDNb
Y+RcioxFmZeQBavg2m30ySCGomwXcA2AlldCCRQiIH7+ZP4tF7DgTXcvrAhtFVfbWF4bWzuONMGY
Pwgr4oDOdOfBLBePWIrNsgcgZ2s3VGNHnsBpVhMNGj8WGKE6hmcoCppqxx342fP1oNZ3RL1oyYxU
yYWUAZi2f3wwxuITxvDno/BbMRzPqa4DLxMc5lAUToQ6Gk3bq1Pz5I6FyBmEc2BcM79+N3QZQVR8
1wM20KmTJ/6RC3Ry2IELIfytd6gui+4kQ4lRKsCpjQ8nn0pJj3rBomYfBohpKXLBkr11GHyHZsrd
TB3t8LCa68wiwf2xUG+dEzx1M0fLqsVwsu8ubgp/LTDDO40bn3NhaPAhIkdTdbZhn2mh90phOkEu
rlp7P8d/7U8n4RwT5TDF1ZvktJX/aROzxsIGY71i3CSWPIAc6j4SAskrxm9VM6yb63w/XwFmtAoD
QIZ79sSaQhcb4yp7yo4rdAoEH8RG+FgB7UgO7ijPOm3Zr+OYbe+rbmNpMlN17dfgViUxRv38IeoD
W10cPwRvlTYEMC4xeiY97TyudI+6ziCRUhkh/DjOiRGEiJhVF0XOyRBaToLVRlRmWiMnxnHytOQQ
hVNjxMeMoFWNuUsC6zryjUTIl7JRkWkQ4I3+tXv/VTFDnOMVwpByPaFViP0B7oYZEh31w/lVSxVu
WKSHoeo0QAl5/EKZg5AeK9FLGhX2bfVSZaKz7i1Yi32yw0mX9/91F+NgP51rD38UvTAGP/EeKe0I
gAr/yGP2DF3P3OC8smZ1BP24aYZfLqrUgUHDPmY12h4hDs1rHV9dPc/JtjnJcfwE4F6G2CWCsEdb
GQQYrEyfx4M18RMjNE4ZTbeK8zM//mYRcwQQGs0eeYjMfYgtTOFfk/zQpMXoQla9Tei32wDmxmVx
Ckyf1Hb0I/19YR4SXMKCyR5/H6Jzo2sYoNY8rgVy2flnfCTVtr4io03g9bPk+H1v5QiA7YlAUUJV
EMxO++EUIbwBW2wn/PG0EObH/T58NRqjzcih+5Ho0D0ft3C7leHtK+w2cF400+aRFsKCFG2PX6+C
NQJoZJCh7YBfXEw8WGXs19tQYav1keMaPgnCo5JRneUFjFRPSuiuU4OCT6JGDn+4nwLhRF0VVc64
M7ZQKYa8RaZVTMM86vQjE7lBuzLWQ3vcQ1LEqU1twqmYGJ/0J07ZPsri9mgrvgmvhUgaKzXMiHRu
sxx7E284ZQQfCV4qncoOsMetfPzb/mr3cPueYoHKyHQAp0Iy9LI7thWOqMXJ+c3C7KfcAx0CtkMB
EsCGVXXEUMUJG70jvYrv5CJ4nEUePsnJC99sFZyrPzsAkQis67CACdwRfncELJZkNsgrUAmgrpSP
lxliYN3291HMCnjU6Lzp8Vq/772J2wtkV+avPzMNqL5OETuegM5nrWn9zIQUzn5zADKAFfqFwkzc
35fMZ4jO/ySofbRV0M4EoytARsVKO7Yha0wtm37c+mo/337NKph8QMNYKJYFMRRe02V/4nxEbuox
JgUCI/tWpqL30HKuXF3SdbsDrMnWG23167DJIn46eZeTUQ409yOO5jhn9Xexq5o1d0Ee6VoL0Jzu
AlBiIpD7E4EepILsXOUCQTg3XJwKC342TMU4JJXp0QoQ8izBCYCMC8neW6tlPOoLYJwC2qkX7d8Y
Nx81vA7+k6po+FwrKUVi8sY89X/N1iAPbNGJESDoe1xFChGBT78vJAHkrJGaOS9b7C7dCyKE7XXW
Av7L0fQWOkkC8Z32kdRovqvuxoldEP3RRO9TaVWhCvkKVia/A3kKlFr7Uvrsg7ev4q9fJ3OodBvC
TCMDTf6uM+869wu+D6caHtfZK03QnKGMsoDvMdDt24suT6G+X2mK9PsAZd1X6oWYTtrer1HwqLbq
9kHevAPCmFEhiu5GX4UkRtcwDviJ32oDumHV3cBeMsoXeNy8zlRRk23aMqkobpT6oi+tYKTujhPP
q655kmU29RjKAlK7ihPAs8pqNjQ7uLRKV7eRXbSdZRv4F6izV8cKUHfRNjleJSyoSs80tliN5oKX
8R1VspQtTBZo40Zmi3Dz4hhGSGd4hlV/Q1AMyNk/CVsB7wIMkXCcJifnMotzK6mo/bcr8bJ4qwYb
7P7stANQkKG3JfLxl6g7B1r7knygv4UsaI4mTu2a4HGncbzSlmKh2OmS3YvjNxQerBzGfQ05qe8k
JWHNpITfNz2RvnX6jw9TsfJtLiNovbVAPWxj7nUcIyeytzM6+FQQ3/jfCSFetHM8dE8LL21t6Rp2
lXTYjBC07Hofdmm0UPJ7pIGxJnI+qfh0rHHoSxsOrWiHuEgMMtwXpnNlA5opTV43ggMK8aEH/+wl
ck4ysyTZo7D0dEv4B7YoxWGRYiQWnKBs9kEtqvpIAVQVdM3jhHBlF/lJKEdTqEjVCp/pXK6SCcgS
a8cbxlkLU8ljvVl0Cg+dwASMZG8okJfbGoasMn20PbIOXZOfrHZYpCHKs+jx16jXgQ1dfQ51NADm
Bj4o0zQLIhkJgIzg475I5kqOhvFvxRX5Uupf1qXLbs8uIt7QnlXQa769sPjKXAp8BIepm0yd9tCl
+J2VWp2RcWc84BEyNKoNZkPs8MSSlOgizc5lQZeK6oBZn5K4eyzqLDI2n8mmWryhyfAVW13CZmgE
UvLFabTIMOwrg80yniphgNqKpTlgHbbufRtWWRR021C+p6HkvoKHMklpiR7MZe1MM35u2rv++4X3
u77H1AjlslC+cVupgLRmP424mZ8ousWhaXnqLfkLYbIAR2MzRZdmudeO2n9Lk0VBVK4x0ZCtrLNY
3/FNuP5l1q57xlKzTJ7QNcOZgIxcfv5Pqe2kVNp3LSlh+AjbXagvaAq3SHBxd1RGrvTgNxXxRuIw
k0aJNEyNVRRDKOr0g+sN6x4HsCDvi6AoVu4zMBZL8nqHLvwtK6kO43/wi0nP5RKJDDVn3uEqdHoh
LdrSANkhZZyEn/TCG1DoR8dI56Y9kielTDPXLlBdi+t+Y9ufcYMSGt+VXIv5pTxpO8boWASXVwRN
lSNCvZDN82jJu4Pqi7wfM51w83MyFgN4B8pLihZh/NowSmaeAddcBmrYISSAu0GW7luVFLm5wH2+
JaHhevX9fi77BZ8U8W9eSA/sL4uc8ZxdR1gZqu5c2NE2ppth5JYs0VAQ2qPl7qzA05Ky9JHTKRb/
CrGa5hjuV5xxJ5mt7M9s6UkkU+73l6beCq6YPXjCe3hTwjdDXTPMP2Rerpa1TNS1SF+LbxCbHOqc
qJcEHgw7gsBxaaamsJyugsVvJyOFFxRteNHwrFb04gA9AXNe098V8Kaju6fzSpzm8oFm7AZcDRhN
heqdZQARMgjO6gYcAqKa9/Fguv4k9Kl3xOU6jobfkWgzfjkPQuVT1itgocZxzM852k8BYXc1SeLs
DJJa6A0pX+sVyCBn31Go1VDfHj5wwA4re67YI44m86oby9wC5gVqCy/1x9fp7ThQhcpaqaVaDDWv
nJcPOUlMMwAgUnVd597H6LPU1BU4dXxIOCkIoRogr0eSr2yNCyxiYGqmoHd/RGrKE1lxKufF1Son
uj+R7G5AqW+SkBX8S+iitU04KH0OH5Eqn7mfbQ26TXvEp0H2TB620AmJaYp/TCdvES8YUQJHEuA5
RGqJ84ioj0ULBX1CcGcVr358UjgGi3H71wSyrpnuTWA2G3O+STb77t4jaTYRXLLhKGUPmB0GZM6W
jIE5lzq2lZDEpmiDncCRhhpm7JTPreXpMMxZGClPDpwMmLJGoaxEQ4AudAgu7maD6zRj5k/JTVjs
3SUvI2Us/+O8k/eRt4uZFgkNxWpPwXiUL6u4wyMWEx+BBzYId/jUmdqT2NsqM15bQglsakkI3No+
4S4a+jmuxtwGkl0BtDayzkMArfQjKkwGGbIMTfRxR1h52K782WKmPopY4HzEIz9rLUp1GIGWedag
cp0QYud0Dj6V0vQSlQCksJuYNbQ9drQ4vRqe3/jhamYWLsY3sRCk0493JaeL/uG59pbaKgENP7km
oYklX4FhuJAhdItysbDOuDTzOLuHJ8Z04LDUep3zlcaoawBXMPLhFXp5udUeSU8v3PhAHsgUaSAv
2IvO17OzpScrh30Fkr++MHEkyXBw4QXjUPZiJ3HXihSntsiVoT58E3gXeCVnsoQrbn95YcBgzGBP
0NZaT+F10rwcdZs4rndTiBTKZ+3wI6uA1YSmjUjT22olRmuODdP3H+3eijmPzEbA5QdsPydDJBON
rL5hv/qvfSI7XYCIMEFH4FgEYJsQYuzea3GtntB5aWxpoKgdbopEfB6Nu2HSiAeQCe1upYo4Z1fX
31G//LYWUhT79FXOCbQLMHpfcZ+wnILrvRPEFoiJmd1zol8BGuIiG/p19rWu7F5Mp41lfx8uf3VB
jDhCeJHV1xfgt+CRfpL3H39MSTUeIjy2nELwErxZ37hhI+njLloQKuYWGFQ+23FVNa5InmozYTo0
GQRowPNfDWyMXEdZFbKm6FkQMmQMbs22rPAGGR6GWzfq6sdbO6h4swbjCYKrH3yaGXG7MDMsqOw2
wEfHbS99p91cqP6oheCn5r6PmprlB1XRLrXCD5nduXUWL6NcCmUsK/IpAHZ1FX5wXntQm2R2ESTc
xgR0++eIEGagp19DUCCONwy/gk1/neGBnHwiVsJt01bLGxHXkosG8eMlZinDr25gVkvJ8Or1jgal
cmSYn3LGCl8K5dW1VRLubbZY1UjnVPMSHqA+f1qvul+ivvX8f/4zFjtOapW5dZIEkBpFGp/B0Y/6
3XpJRJIQNSDWGpCAuFsbQCFZ7KTht99nrkvVC0k0qYNaotD/zHZWv7PLfvggxL9c9TOHcwzoPcuI
SEFk6SfFkTvnpTR+u2PoM3GBcMrmtv4BvQtnsHQ/COS6HOTz9ZrnbMDj8Rjyo1waB1TUiysGKOQ9
3bITq2SGlYYCcIDnQuELt8HlyragXSvutUN9BXobCLVbA8NilhPLDA/3+BEd2Y3Qcyh7j+FLoLZn
BQa12Zcb8qb9n+HgiWfxIfC7nqARbeodWAq2bXzW813cf+hbGMw12RFOVST/KoQuPFd5dyHPCzsT
G5x/QwfQXKy9mwuX4Srde1XmPRdecoetWyuzZ8QCEOc6c89XJgYt6gAVJ4pri+aS9ymQw8LH2Qg5
1PeAVOfM4OygJsWQOD0Ih9fEAgoz0HVyEqk7OVlrnugvDfYDjFlysH7ukQXjhQbYWKE1Q6uAfPDA
uiJ9sOc58ECgZAtOc9v6fgrvBOvwQMYhl4BFSKYKOdNbzcSIW5pw9Ac9w4+cn4qA1sdQDK9d2vTR
EGg4wJSFvEscIZtLaMattfNNE09L/VliNJo1gL1JAQDJkaxQRhuUo5j+6JWU1Zzs+2lqD8eBnUQE
eST3BGne82yjZpRWXZwnFsEtvwAdJkZQ9sczeEb0S36Q+c4b6YHfFQXJMSydJxz/CAOdgFoF7c8a
RQ23qCA/+dgQBUv9zXoE0nbPwzTGsLMfPLrXrnh+IajiX8XNrujkOPUmT1OfXDo6K/LijArTQPbh
/lK6ZKgZ1ib7LmEcKO7KArBncfFjwqkBnsuyc6T5fHXhV+cIoKTnxv9KFVy7cfNG/sSTa8McP/3W
Rs3bmmTS4TQAe8Vxl9Q2siCCWKADm803uRhM1ANLUQ6bDv6Jjr2x6k8LqicdEOkIkpYFdj1EhRJZ
akVvsbaow2dXkd/cC5fRn5YTtGzT2LRsVo/r9xJqqc2zFTyUMJP+rrUZcOrvw9zqblIXezPScMNc
2s7hdEW0VYGGARtZFF8U3jPt3myjdQPffcpSFwAJxC1UOZMrn05g1RajeNOxcwqWzblozWrRoSj+
WTvXD7btdifNU4tx8K/Nio/gbDwMPAI04nXBWzgsv0O2vKMNxIO1TGvCYR4PvaoQpk5OKEtKTLoK
+PYX1e+JJkvStssPxsWMi98ngdKY6vEppt4BSnCNInVXx9gBzHmk0uMMOAsvYpq5RCCqY0wwHInI
e/gsdMT+2djcUvssuiF60BILMoW/PY4FulMCHK2dIGkMaYMY8OIVlEZLtlLpckOMNxGnQFmZ1qCY
Ci85Wf6fheWmWyIqBmi3IJd24atFOQ2xrjtBx9CheP4Jpo5ajufxWWqMw/N1iH6v+v/IoRvxGw5u
yO6a4cJK7olwq4gNdJTK6ttL5Hz89ian/Ck90f9FzT6P+wae4Se4B0SCKSrO4fbfw4e1sPU479bL
aDJGchHqt4k8CZbpZWdfKctWUWngzPuYQjGwGLXNFRp6U1Qf7YIsCP/IW+x/q3oElN4j/ySaZ6gd
hxmagiEzocg7t1L2BMIF/mIqwPQA6gh/kutsSGGj0V6OVECpFNcls1YdWGjnH2oFpAzbgPKp40bA
y1DVu9eZscgL4BpRBaJeIK6S7DZBlWcRYENx7XyAlWWqQ3Q/TPAYK6IrFQSGrPrPWXrF7zXwAbeA
F0olA9gyPxY0e/3FXSJr+AXofYJ4AwkyXgYdqsMnMiihUh6w/OdXXxPCxbVi+IqoQWw5kIsM8qs2
KUgWGq9DvlcqzGIaQL1FibXz6t6lgbziCIbBP91qHPUpesl34ri3Xljo895mc5na8nn9iSjdJuNW
Vl8/zMzI8MSvDVmPy7QhaQACpyEkEGRwIfG3+dbVwRtIBRWkNJW1Rm6UVHYOECU8eyzPeq0u455k
e8p/1ywtWRii+IeCb5Px+KqE1rIx5wjktqs7jyIyT3wvXyditFukc2yd2P74WeZYmyxFBXWLupOz
9g57cxCGS0FgJgkFmobJ8VGQC5Qt9+wsl3PPyNotohpTEkliRtmoPywqS/O2cvEIe7SXbR34DeyP
s6v2qR/HZ27QdFbzcHYox+4rYIayzi+Bv6yUoWZQfBZLrxmNC1+c3Dt/dQGUgS2Oj+7HEllb+lrC
w6PYJvV0xbQIzTP6bNA1IgcvQkAwMuwV2D2twO5ISCGPVXlWkWkGyDjGKXAOTlQ4LNSAbjki85hE
r5v09ucmUYzpP2iUKTFf2uWUo/qHyzMwqvN7l2xK6KYPZhtZD4dR+25K1/y/X8Inzw9gmoZqQ1Yk
TgVidYQfMy/B+UAXyFryrSEID15k+hI3+Y88ymNh+NmzkkrgErSz//ujU6DhAjQrAitjyZy5/YUQ
3Jx5KwEYbyX2phlB/EZicMcKjGZiblkgj0rBdbERznNxcEUtzpA6Yu8gz4OICjeuS/Yon02arfmD
3IN5YFCcjOvPqWJL9gBZf+3i3wWMX3w53JhhuiBoEMTSO6/cJnlSWJVFbNH+AK/BDeZrMFLXUNLc
x2oNAjO1NzHNTwaAQCUW+sesv3P1a4ptrwzq26bG/M63Tztnq1RjPD8EmGqd7qyB/1UoCd5Kqo/n
P1UgiHMmb/vl0JynETR/d7nNftSgL45VWzOMXiQyOh0y6hxZzBnkvK2ectGJ9OEZi0PGpR3muGkJ
yncmvdTSxy+flcII1VqEnryfim0ZwiHvZVfUTUuq7+HGeMhZMetNhEc1Z49neCCJan/EV4WQ01Xp
FwVl8oCYw+Hc6xC1PMoDCIDeXr7PctWlcXKQzvaPTAAqTcXMmcamhD67LNkM6PcWgJkgRlVJajcN
7xvzFYhJB9JYRl8jhAYXWfkhDbZdCW2rB6R90YK3al1QlQIj2SGlAoUEEWah78z/jeTAwtS6sM7o
Up8SUKZ6ZEm2iGU6js14KrZMqQa2pQ8xymuTzNbM5L86q+U/aoD3fBHUo++1xlgt/++zpOEPhe0E
biMxSjP8bL6o6NL5v+Uz829paTFOVAKv5DYzW6FNmoGOmw/i5k1g+tg3Og6Oe3V5uE7VdR+aJJ07
ZFbmRuLfHLF1cLdOEOoGGzY7pmn7Wh1v9BoICFprkK/X3nHZdbHgMHukSJxo/DAauny/wZmE3jV4
8pCYfyt812KrHMSQ729rEfqwPc8pBH16zDoh2QnFkB0Z0jeTPNhswlcqBsOC85yFWAgHtWASw2yi
lgJAnGdPDcIrinBZRDuYqGtxs1mKZMtxXJHBP0llun5tWbqnllWTEUxB1rsAxhSvE1krbNtCnSXu
NS3z7Mh0sAPSsZ4JOTDklliBQ2GujnbDcxuGWxRmox0yxa+z+WziCgpNMp5uxa/0bQr4m9Lxr/B3
17HF2LcG792WO/UIJ4BByl9uulVaDYK1tXMGnzjGU4IlPZGSGnDhgANqpwzjMKnaKIOP9Tgx+Uav
PCObvXuTkuxl0peDgqTpJvMHtdmlM/j1eDsadmO0blF/L2iLp3s/BZR/xgt3YhxAU9dymKyw4xtG
3nXd7HUFpqth8MNEK8QGaVHSSgu4FNR8UoPTSrSXXvaQVQt3jXfdqsf/4sqHSMZPdR1ks7jNC9H9
FNUefiITjnawjfrn412mzRzvL4CEqmFj5LUAjGhSvMzSQWv1mRNGF12oZrWJFLrcX/9ZB6WXPzQG
wpNYcH4TOfiyUBWUs7k6Xe476b3AxbBx4oFR7e9NIlmNLAXp1w7HXMCpgzv47uJLvGuzTijrsBlz
naNvY9en1oAB4E4agmdsHWXy9NVYHR5PGYtBAszCgrTTNVzDNb8rHKR0NL6qawqp1usXP9lHKE0B
q3cAmSKwQS1HbzEpPIqUhUtnSEAviK35ctgmgm50dRjEiJJJn835JkxgtSEGlPkiyotJUxQSG6id
pWp2Umb8qK69bWRUl/VOfz48zSGM79HGBuRkc2Rn8O8eodRLEBvApuEohEX3aTqv+2+pqEo5I1LP
Hk/l7zmmg5jtQbERu8spRF8gp7jEncCy1Wc/FqToF3nPQj3qVAtehL0zZtFD5YFLqc4KyayJfDDH
UU6CwgrjYoK/3AjNB4K+UR7DJ1QDraSUgBXXwKYgNMQOY8oW0PjC6jC1uEdnAOAiMKCsGIOoiw8F
7bkqCjDCEHkn++1QG5hLpL2DOgwAZf86qNQdVBSVg0na5kM2ow0StU5KS5iscxQH+rCsf487OVlX
tTuu9XQpYskLiuL7vkhLg3idi+O8eeQW7rAntg/ZXteVdZe1ubQDsCS133KuZxT+/hsfNW3Dh7YU
iUME17v7jMwz5Gd+VFueUldIzBlO0bWddw0+foiVA0/ZnFww0DxUZwsGs1dGRWs2Ct8e3amCSOeP
QK6LijbgQEiheCtQdje8OOUAEpnsWt6UO9LfFXgJebi0WuN6+cU/cWzCNZ6UgHEvrqZKQV/HlC2+
LXNctZi1T5QidfcGvdyL6SSvGwQUoGSP56V/1uCH9sV+HryHg+7iWplbSoxi/DZ2YiGYSohg/tBO
u6rvgMz1ssLk0R7qcrAO1HKxu+1TcfpV6Eli6LwxA3BqHawLrJ95Gsjf9LmDq3S41vud6mmKH9bD
ZtovXW+2F8qAG8NyswG+d7jhz6ntlXqyknGD0XySlcfbhVmx9kp8WPm/+jZ+6r+t+nxWkk5aeSDj
pYBJYrxl06sbdaRdeHayyd6qjV0O//x1TZR/usvloM2VD24U9aN8/c26M8UgMvcVM3LHx14lGBLz
JXmmxLgygmNhmphMTsr481Unyy6uhBDLxkE9FyX8angAdN6bM91j1G2gIYTz0ZCWQqc8ISt1JZIv
sv/65jhZ9Ed0SX2KGcqRvb5IVtvNYIplJ64Eon6BjNYzJg1E/naAS/MAn0VcbtmdYQ0/+eYVi4tR
PN4MNJSQ1tfaTGn/uRK2PsH7x2rRxSMnW2L2JOudjszMflYHQbWA32yBdpiL1LDlR2LdzfhUOVHg
skifgA/gUsatD4ELIUPj1NmhQr0/lQhUaF4I+4IaAGWq+pTjN8KIkIRsZS9flkEiuefjSOjDfDVv
wovSkoAaJITC2dkTmNTtLmUPx6w9rDUO/KQMSe1a7XnAhwpmuVOHSvvXzmW8TqLJGJz74eVqYTjg
qcmX8UQgpHaiGHWrj9B1zyN823Gu8NodAYrCm7YSU50dWupx3G0vAoApuvrCpYmHIV2FwFWcbxu5
7N0MeXY3NAUsc01zMPT19qyfSa36UiV/gRoBEJTTaHi53cgqzed5Sv3KCnZvzeXxd8XSFsXizNia
LAZkau9ohc1FMl1jo89gJ8/yCmnAGQ/vFSI3LHa6FYJBq/i8bdsLhh79ulRriFQRIW2EkkrfO3g2
MNmcTRazSiyfdP4Talxrq8cP/RVCVzJXrn05hyfLArKFAPDhwwI/NFyPD6+x63dSA5aSqLcE4aaF
Cz87M5LLxCdO5VmwzfME/c8cthJoFRnLZQfQCZeUP2/nyxdz2nQjYse02lgilC+DywHiqBENTz5v
DtKWOoxTPN3LLYk2t4LdZ44LQhiEqGCcuaM8MKdAFZmGK0tJJtvU4kNHVQn7Edo+BwE+2//kHLwg
42u9G04mhlNaGXl/WLWCU6+A0RLZ8b5NQad45xg0JgbqnEGgyIM5cnxPrtEM2xco5xs/OEF4ZwvU
E96ADKFOxagEr/JVa83ccREdo/3N1aq4sZk2f5N+yhEXGRwK+Xwf+H+tzTUV34Ar9Q/Swnt1kYEA
U+H2yu+CXY9kZxE+kf9EIPYrwI1vIUZGOuRBJiIr6uCHwnXJKUE6xKzGkpRYSnYC3rQ1U3ZsDrd/
Xwh8H6a94oufZjryweCEVt/3PsO949OmiM0IyYUpHW+bq/HiWFxw6jfMrdYEtmXrIF7LT7eQO17+
TWKn5VHAaktI8GBaZkY74rDhCXZFXrwYunLP238pzNrXubBIsaxWHjbZ/PszIEKKVowlz4CpbsRX
mNORM0L38M/9mfS2gQWDDAmiE0WhBMRHe3mOSW+A6VoR96Ak6TL+OeI8J259wVCOA+5U2Q97Q4RY
aM9Iduk4I6JMA18p45mfJP03hdmam6HSya+INlEQqEEmMcBr6JUn2CRSimkm9nI+zRyxNbJTLFn4
62elLUnmFmRNeLOj0Tfflc1uSXVH3iLeboD+YAlRbPpFJjYNX+iqcRVRpYW1NFkyf/k/t2C7VFE8
3+KncVUyBbfU/Vf8N6UAUftNe1zwiKsy+zFwUq7UiqPMnMbExp724HEfabhcfYV7Sj8j/tXeHSOw
55QZA4RUOF8st/mScwasoUzI/0R0Ai8x914A99NI1TCHdKjP+mEn2sZbFWwLgGDy3azrNaPEWXXY
5/gjIXjWnNlBAKc5hV1PpOrmBuJ/A8s+eYY85TXiMfGhgKUvbioAToUrxfUmbDQcbOQ4cDAHJw3H
JX/xO58dNsxu9y08Pkz+xKXMqTC4eFL0DwiOWF5d7gOF/J7EO7qXNfuTyM19AK4eCf1/Emz5CUU5
ZSocOhU0YmwGfp5Y0WAmqDRbkKp0KTncV0UD9WrBuxbrtXRQYdrWOiaGKMDgDlHAcLnT17uxwbQG
JbrP/pW9MUJxp2CNdL7Cdl9Hm9hFRB865SCNxirwko0Q4Xu+tAt6rUGRKxXmXZ6y+RGDeiOY4pmZ
fiwserCnt8Jxt19nlZNqFmWq1lKCOAcAnwnkPJuhpRvo3FnUp/SnjFGg2O0vktYrWKsWz+ggOk+1
B1xzBwQdunIKQt3fC5kurEJ1W+IIfWMOJq8ubjPAu0bGvx4l/S14HvPfa6W4wWJMITW8HYcBBIxe
Rj3w9Kg9ZLcGSQ5f1NwVnoWp3O00yZHTBTHxFMUVeVriudanTzKTnhJwilKLXe1R7Gd6lRuX+VbM
wT8NHhlktqnhSOrG8ooA5xXYnJQzPY8iWKP0nvkipHsQfuiYyBGNzlUTskGUxcaHDp1xRY7ye+rq
Q2N1+BvSrTXsYmpCKy/SdlpUZa3RMLuV7vHJIjJa69Z+Ch0yOJ6dnAw15H96FghMVt+da1BBVO+N
IbZ2fRDoIfee/IcHoKmyaMSdg+W6lcwvpfCkDo5o/XbXQcqNjDat6dU5l+9ykx3JLyW/TSdEiyrY
2S3GjTgpqAwtZaRGiYEtTMlZbgr58Bvc0IxW2vv9NyS1++xyzn5NJzdmn0egQNbRDlY2OK2bItTs
DsGp69mEJaVM6dwb7OD2g5i6Pclrrmcrr/esrTP86jkOor5JPk0oQFiUO6VKUOuZOOlPgvBIgbBO
p3kzknb4mq0/DWeICwPz1ukgItrqIA73bba1/lko61Nd2JKSWqStf7AmY2ZY9yVEw3/9Do/7fzQb
Ryq+/brdzWDsNATMvGWdqOjtUpPDkK8gk/ITJ4dpWrFTyo6LNDIvZOpKMHExFnF7DNknyqEF1XjH
l8i/J2VbUbLVvMZFXPdf4WWVXXawHAcn9MmoZBt+Gt7f2PhCakEPxNncwYqWOUiSRnCoO1vvu9Im
p3bOMKcN/jE5YpFh0+kB/BJisoWxDomDXKtYB1qJRKMWlXGLxWcv+4qJBc6SpiCm1Lnb5mpb4xgW
9mmnbYk3mtBkIot1T7/FmRIN+o9uoqZ8FWzG5iMpgAn6w4ViJkLo3Uyas6D7bg8X36pueg7QwJfv
JHqL66ofmuxuL1Xyi39L05wvh5D968nDmN4U3HjG5pX15Y/pHWyoasvtTs8OIUj5b4wM3bB+WK1P
CpDVTGpmoLghZ4Ebr5/bp5kwGu01nCJMsiEHZ+Wu1tMlGAtH8WollFVpc0acdUpA4KOQE1J/CY6h
y0HZEQgOGnMNZShgxE4cc6AZTO31mpZlm7MF1PzDH4TzY8itIyA6dMg84Y2ebQ/aE2woOaSShIs3
O38Giy2Vi52I99H8KA51RrWYLvU11UIcgM+vzYSzCEK3t9C0AobHAeYBUwF+V+/9De+3602JtzQV
LGg+Istg7JPT0f6GDTlZpef7pukO2sEBtsc/UJ5OGh8ABecYRk8tF2WyMh0Ey1BUiPDVmFkr7CmN
AkRvRngnugS6mtQtyaCUwZy8mTkkT3j8BCOrgnPRCRAte/bfS++M5Me3YdlFFFIwkw+hIHEpEEQL
KWOlyTYwRSJO1NielLPeR1k9xP1hCH3FJc4Jtr9+rxU91jHAQ/VO0XNFYcNc0mWBGG6ggDKA8Rbi
3zh4qzyEbT/uxwIXcrwRhMmhdnRWVhIl01XRjVZY45hwYed/Fun25xqEXKsDWtAqRhDZc1swAryW
ZdlhhNxr51WNy9dMgnguAZSjugIvSKvBI2MY9HHpDTxF9iJhkd93GUHkx+3iTSIW2VsmR1KP2PEe
4YyX13OS5Ku7BRP2zZ7PaB+6Yki383pknuujDnkCZ7ETiG+wJnExDnzmEwkw/fSi2wLLld1K5ND2
TVzEu1YuugQsalJzxhbn6CvVbkYlBDPaT8P3+B9UBrDnX5bjDDR+PRjJvmVlCGF1Y1GL7pxjW7/m
7loDp9ziSkacSUOHChUoKJADrCfGXHEJw4yz6cCJAe+X/2VVpb2QklB2QbP78BARJ0uFQ6VQjwt+
VgFcvFsege22xdtir5A04Wlk0Wd3QJKkl+YUNukxBUrkdASUpAZ4bPJUiukgY3cvsCfTL6AKYk2n
BkWav/tKpNLSX8oc4lTqRvgh8wra9lXGK3uNZZlDZcXTKnnkGtjK13NFoJNipXuF2EjDHidYKUcL
97wANBGbgxdFxvZ/13fAq4A5utkBfp74iNLTY+819utydQmev/pO9ekm+F1e8IFsMwaDFtmoO1e2
It8QVNchBxEF0RlbKaAxFOq1VPAluRjwnQPqYl8q5Jy/DjwddngpdHw3OAEu/QiQf/yq2q9QvP6B
1gz9UL0VjgWviCPWU349zzKvd+SkWtJJvvigwgM77otijNrtqr8qy9PlUmFyoGZfFyjMtdhFdFjC
WaJk6FrOmFe7p2YYq+0F7Fz0otvuYVMiUorksmxtnr6J8utFB1dYxEmelhR0J0ogIvjGjaeMmZS4
CNGaGAAmSeLiaOi3/jLRsRf3NCr4MvvNBFiqoCx17Ftcb5/msUq42CYeqD+swXvYjb4KrGAeE+HR
l0o2HQsR6O6uN512MFlQXAxgt38T3Wk+hIFz/1tLWYyRAtSveA8pEGypB+arvXUWM67Hg2HeqWzR
ROcNHyG9/PF6EQ0Qhd+pHgTuATB1v5lmat6DTTw2U0Qr97NCWPxcfyFDFyBIsC1zYC8Nve3QVk3t
k9cIeI3EA0mpuG/yv7+tIsZU1MG0DhFJIURXrPUCNfD59F9mfOJNjLA+A9qcdL9jfBfctyKX1u7h
JfIf1/YduohOsDBsovAdhn1A3yPnGSXar2jkV4qfF7g2Vvicc+pKifDOvz+bVsqhICdnLH/Z/hd3
Bw8Tu2JTlXMTBIgDCz10FFd5dIRk3MbD9P+nKst1/9xIYmgvuUVsvkGQoO1nPVZmvWVea3Bv0S1x
nqWtI7SovQM9TKdnjhnEKs987Uw9L3jONvdDJQhyBSBY2M2vMWq8bKu0zUF7348H0qLsXcvpcGoK
mUnsYRv4BSf+NKbgphPp/X4xwtVg0SR1kHHu0E7jAVj7pQfhxM2WegMGowRse245Atnlk6sTIhaR
y61thrGVNwlqmRTTHhQjAf+QYgXqY4/qnCymI4FmLQDh2Da6zB/Y/Ora1c2f6kr07Zg+5mG6FZIe
VF5lU+FKQqtcGGrW5LAMk2rAt0rqV+dr7j41TRz/p6Kfd37w0OnslutT3+AsHXU4edxKoMfAoKEY
kGM/YcAtdXXq4UVeMJvmzOoLUK06xQ0mWdSEde/wrbNH7TW0/w2Gi6yulViStWWo3KQZlN2vFBhO
PRC+9ygyQKyCJwnrhUVgCN3YeKopzDcNhyVF7arGuVOz1Al3CcfS/YYEICHNfm+0jSi5Nhij3gzM
EXKW0y8tS0lQeSvOJ8d5jea9ik7Q7rHE86t/4M0QRrjkEPgscSOyfyiBknfoJPVk+Cqfc89GKS9Y
ynAd361u7+xi76IueTvknaRSP9KSF23Orp9LeetJUBxNLHgIa3Zlu4/PqJKeNqtfTPaEvJwkfoy3
qzCLC8lbRPq5FVG2aFkE7nKzZX2nwwYAecnDsmMzXOObPSG7iKMjYjJLJOSrcY6KOfUKwO8xO/51
sKVHKSZB6uLfYT1PKchH4B6+iJCTN4iZVPLQLfXyf1KsbxIMsN7sWGitHx+IzcFp+i3DbVMS6E0q
KlwNRrC6ekuib5PBzj3hBrRynndLQUQKDKds4EKxsgYJ3O/WWY0BSZYExkF85dhfiDzdY6RnZSS9
R/96Q/kgJ07AUZtBaMtw6FMHSdtpaX0RsyTS4EOPYJggbZBwOvd/kzJfH5Ztoy5gHebMLxchgeLR
AFATqlRsvmxvE/D9lqC8ZiThB1DZD+vLIz140+UkJuJwbuKy52b9/Tkh2S8ZG52iIfxTanXqLDgJ
pn3cODpEmvWoB7SIMph8xeESyLdQrWOf407EDyjFR/5k/vMX8wMoTzWfkEdwbxoj1D9OrMLA8ELi
Hu6wvMxlx3r97tvTR9WaRz88I+f/NwVENytpehnNL62fJmmQ+Epv7rQqYXiFBRrGawz0D4kBOayH
i0GDRmXkihGf72akL1qCk2oJTrgoUZuAgJ1+JDVbvBlmQBy7sw6u4bhdz6/rPHE/Da9mBbsFREk0
YI3voKsBoJ5NtQsnLYoUD3adIWPgCQUurt1T+25PlTqFqSDC6MURZNoh6yZyPRVyzQlAFEn4G4fa
J2DcRNZSD8nQ/xCLHQDfKHSJiXxVn1PTrX1PxtPWovanNSkhUlSft8nv3E6NsZqkX4G4XBaE2tPh
8qR175L9Z6IpimfxY0Q8edVBOh8acBpQ3wbPLV+OCItyLs7qIG5lREkILliJB9x+E95AmZSpqHYg
1FqT8O2gh/fN3R97Hftjln8B+RrBNQKpCcoBXDYCR2UvzBeAmPww7LspeqSI7Do2+msrlUrZIr3V
rGfUEqylahQ8U7C194OU+SPm/SzyslhypdU3Z/KSphy3CjsKPRFxVyW4JVwdCkA+HuFaevfV38CG
QtkJo7b65Laxc3F0/JQ8Etu/Kl+H+BGrQx9BRbQ9APBirLixNtk0It6mdSqKt8EIOIw8oBgoBwGm
/MjBpZxExtnkZuEAbWYaNt2AKgavCvgWp42hlEerqg/+/z6QX+Bhg/rj76VZYNh8GFfDNS0sbx3Y
kFLJACvpx5OzF7CTBEM6cboQx4w/lI6RinLDWcK3OhkJTsxTwBC0dt9m6SWPyyQxNS6IHxBOFybn
BUHcKVSnL2qYSjLBy39pB8jT5OlO0Ae1ybN/g7klveqOnK9++kSAaNHntKK4s13RgTdigBgqlXw1
7U3QfA10zVN3kOMVxW2fSqKUS6kL4Q1QeWqE465Aje24O6lRZEotuDFgsL1xh/rPQSKfvXB3nHjw
uDUlfaS8awejW97PzFAja63dbk48b4Fqx1h/Z4koTdFVyhg5cY5EJXdkBJcPurpU3hG2g3jCFE3Z
2ORBZfkyZUD49ss78BwZK2VweuwE7KB0rmri7q/3NjXOpYI+THBz2ajU/U+mkMeopWRADBp4py/X
/pwXq7TzkwsGCISxhNUJ1WVTxz2qTWJvZ7Ky3GtYCZ6KfgP8U6wG8qEG4Tv9EdyDaNwv1dhilcfM
NO0bxGzzvfkUIPSz8p7AQ+QlcYK+R0TWhtee5uBje2oGBM8C+PbKlc3vRA3UYPSIXI/XbaZBRGuy
YgfduajW3NzIhtyP3405BZS1kSeZm5AMLH/xK+epJsQUdTf7lU2UctatDuKj9UpjjfzCBaNHuTuP
VIshBL4Eq+r/piZwZ5OsoMC+A4kiATpUbgnPMOX+Tgswtx/yEMSyJ6P8cXW9J3Imp8wgpZsYZpnv
GJe5owvciix175Sj03tS5oeQNmr9+a+ooixL1U1FYwgTesuIbGCkbLileYSWiMRgdt9ZmH8REJMy
MEN6JGPM+j9goRXdJCAKA/ud/SS3lcR3kiHn80m+YhdaDqwGQRHgkpYE1VEexI+Tzu9//jgjmMyg
iFNAyX2WXSlBmtJljsvN2kkNX9wtp7mvAHzbRFK8zagJ/GFg4t0Zqc0OBc1CkCkjIGT8h1cmtjqa
H2aJT3I5vEdA9xSQZ1eR/uYgf3NvQGz0lF2UVOrJk8+MXNXQLVPRxrdlf50TlcmaHL/X5k9rFR1f
262LeFXlg09HE9algDj37MPD1/oOobbaH44RbTQBFB/OhIdczyx/mwPyN3oZm6s/j6wKSiiE0yCP
fq5LtZYGloyDuxl3BSpLlp3E+NhZRMdR5gCTuH+Bu0eczkaCTG6/wv/9QmUsGEExAnguYDL9ijJO
VqPESJauFuz35Gmyf7SoTi2gFlxNoqebr+0X1oMShsIVX0NtCAvt1SlABc01UrbBt6YLYwqMPJMO
RLrHqVN0SWCMUoXoe+wvgSvzWqiTnj7fdh/GTD5WC0DQ0UCsrpnVyKdx+xegUq+lTtUPFDMEriT0
07VsLeJCY4blCcfuw+GjH0eoKyvpfH5873cZDWb05dImXBYqtvseze0WKF2AMd47xCVNqOr6j1Np
QX8dJ6Y2PRraZxi+lqC8apq2iS3itwGNercptHbgdEj8m7sBOwzxFaTa/Tvr8P6Z75vv2ec9tSOL
omfNADmAeOFnSWWSFJpO2bnAR2tpU/NlD/TLffbe2oLnjiidRce4e2yizG7jZdqea05q9nUChsvJ
qbLUeGswchasAf3nEvm6RXy/92PrhGxW+kDGTec1K0o+pCUmOvG+COidavkX6JETM00sYZNsUsvx
XJ1OdBvf6jBMVpHE/RHA+FKrrEz07pk5ZZ1GvCwFcyvYEYRXkXKWw0JVbHiYlkmfx81bHjh65UDs
99d2B2DBmR9hYGeHc72iCbIpzUJ557JGAoOA9e0UKBdHHXe/YYQB8zL7Sp4qwAIXmAQJN66LA5si
HFKPyKYu5bejpl5MS9pjBK2XP1qECNkPkMruOVhIHNpQrm0q+TtIgvd0JgpUyEAZy6N5KEsImnZN
HhH9g5u5Xm4EV3HLWe4VWfl7P6x0rP8cJv3gP8Unv5VY3VplpDK+qyg6bLtooVHuZXwYlPvAvb8X
8R+993dyW2/HC1dIYZfWDmsOtwMrfV/BBfapExIzB0XaHIzUPjytw9tiGr2tz6WaPzOXaMugKc1C
G4CNIsZwICOWWg1bowZDby4TVtusTaHcBsfRstNLTF64w+ZuZDef4a60vd7sFSAVWFsFWC9CPk2E
MVyyQ8mcCMk8qQDt5psa4aA5Uo61gOqH+QigJjuNpLx4v5ohhh3f4YAxbvf1ILsXsl5OcHWAZSNi
YlxBtJsyr0BQ65LHnlNrOp8Q/wCtL0TITsf1q/uu5XGtG7RhY+bT/S0q6kJKc70aurGB5ZeZS4xc
exLAg1SB1wrwJCMmqZzGUBww+J6GJjzMLW+RaMSajEhDHcEiOyaBqPo0a5HmMQPQEybjcLicRa9E
7U6MzQzqUR7MJJvvuxNxmgAzOEb/CmiYcFfHUdsIgqTEoOmdlh7DWHgWPgwRPZacBwhawtHxe/He
uRNwPtbKeunV4eEk0h/j85U7zdZzZnyo6Jqpg9GJiZQza52j3ooKhBgwiX2IfCjgioKh9kPIezyJ
ZHLB0sl34+rN1F9jmpoiv+tUsfyB99xrbMq5Djc5du6FUeXdwlY/RcBNIy1bkpPEZMViOzyBpqap
sr5hFGWfGN8SEhmgn/oBwdWQmmi4lZDdVSN7nb1ywyc1R6y71MeaZwwvAqRlVQ418s0nqCRib2bd
jhPlmiKdclEsBVSL0aDZnYcoZQNjKEEDAIr6PWYmZC/IGc1d0BlSxMefTOUaX03vyEyTvoIzMkTu
Q5uSv3C/QT4I4FUGgXa4fBTvQ6AMtCMBPp79wz5iBDvqTZK991hshHSztyIJml0HFLOgGVFfLQ8O
2lPouWEIBYFizxmPCkJdPg3No9hwKo9v39GNpISAJJNaymCwiUbGrRO4wpX8aiWerN/lrt8rfDmL
oQ6TBrfkfJBLIf72vB5DbaZefTPS9pbinJUBbM18m3DqNU9nXoyGPa7hzqp51beobiu1eb+TkWmh
JIJFUmW0XmxTYgxcD9IIW4/05j1babaa5wLU5fRH0wkJWseuTEu5d64H6jion4+ObL2mwpg/zieJ
dbAKWLGhMcufG5ogDwEmfquWXJbYctCE7DizYW7OKFKY39pkK8OK91fUkjh3KoFrQ2VXaJeUfm//
CIGbIF8WXT2ItwSp9YxABfu0bzLU38r7h/1kkKCC7g98dNFjS1BOUqBgBpd3j0oYvkxPKL+qtoD1
N8lkoBgOBdVGdDmpcOAMqfN0qmSQG069ENOWNBjsvYfIwpuGv9ehZdp149LWddW9sM5qeSYKQo0L
UIAXeNL8Mg72r27axTxaLimvQrXjfH7Rn4UE3UHjJp+ZH3gEGQvjvkzh/naHvkPqN1sZRj6hcBIa
ZOugg9MNCo7/8Qq5BmbtyHeFT7u0EGkXbVJQvc63a0OYWFgQjSNA1HoVnZw6yfFCiMrtLp0EEtYq
BZjrFsf9v9siElWjExx9TnCPmjw9GevFIbQaqFr2pVRkyCbj2jlNjI3rRW+E7hpSRf3bVkkxgAdU
O9MJ4xEclwC10jVDMn8LxsVzkomzlnUiPVz87ThM/5Se78iw0GxJv7dNCKcM46teA1S5ZSES0KIV
uQ7a/VfGuX6ea9C04gCzq/oZ6oQVQ6q34tl8STqXC6O4r8h3FDAmpjAA+RjV8xw1bfvbKxj+BcnI
niQa06saC4Vah2fKFZ4YSmd+bT2FjCz4Y2aYTxFvLntLx7xhNGaNdnj5+X6eLq6xShQemuZEtbBN
rCF0700iZCSr+SFHEeULD9aRhoZDnwZDF259BjWLM79AUyqBo9SXC6V1SdkKZZl1bvLyzHicSh8l
cczmLh03FEfDim1dCBGYG2HZjg3/dhhJIo/kLA2qjw++RL1aXEcK3wGVJw3P0aUZSN+rgU7F5xET
X8LrQljSiKiLgHrd8uZ/0bBC3BccuE5OS2cJwVrtrqDmn1rkq2/BRFeQj0Q711cQo9PwxNNUGPNz
3eJLEUXsW3/GeuijM4+LtGQ0WdrEt2ikDKRUBbgCHGdEP6F86ZZCdoEvpLfnPswKafxE7XWj7AeI
kcI/sCxu9utRMuZayZWaokLrKhoDfNvXNbZ2pXpk2ocw2Gm2OaHZh2lO9d7v0rxgeSVnuFY06J/Q
wK/6Oedo1f/7yu2LMNppP+V4mmKavcDDdxJmdMWTRM6zknF3679guluL78LJdnEYKpk+qbObFOOv
bAEyUqlwMw/tHHe84MsxYuVmjdp+hLGF6Mv+YTH6qC/lViU/B5YA6HuN3KbETbncIilOt/E0cs0G
TB4RW1IwAQR4CJ4WNq0T8WvOHrQgRjCEdB4XUh+wL1ggjxH3JzWYWPMfy4MwFEti0ev8l4akIIC8
fd0F18Gs+m5QCqNSJXGdZ9eNkszTwOv5fQbZZ8PITVDfYe9+nZ1dHbF8H3YEhXr+CnDHO0zqAuJW
LgccE1gR4qWNvS9TYxs/ODlXGMMOGeHJTOivY4J7fitA1NfYqPbqML0KBsQDytTgtfW4FDpnjVZG
Dxa9cA53Dt31AyDpVUDTF2sC1C+NzsrEU/bgePliFQyNZuOaT+ARGfmUF1Hs8Xt1RNnRK9eV5xU8
wl0GulLHUxoQU6bdexblzGR40XTlkmioZ9hW//sGSF+fMrr6t315A63niDeUxfVrT+BlLRHukT8F
JiTijPf+Z1qmh1dbnD0hI+XCZXUG5Ymica9chGYejkAEJ/J0MX6VC7XVJQ5YUwx7R0XVCydgqEBF
dmoQJ1z2czGvlSc6gbXIlyWDQjXxPyERtaNHz5HVZm9f71IZ5oTgZfvRSKXLQ068tJg3u0QWuh8+
TxnnQuwPAeuec/qh036dvsfPnSr3B4NTfkKEVYZ5co0ECxtLRon7eYD8Jr5gcyyXntxnoNL1vdB3
HklB/2t4Sw/LAyrtIqdeW9wEMf6MKOeViF5tRcZA0PHAtLVNcG6+eK0jK2YVXiYDy71N3w2FzO9p
rAMK4oGS9nx+xLkyFymtH9BX+I+ALJyFN0bfDzIkoYM8kp+MCMo8PUxH3kxk+AI9fzZkIOijSZMv
69eKnoPuXheAQA1VUExqebN4AYyo5B9Zm6twgvT51dBFYpg5ncYjwGblebZVMKCYDFiphs6G2nUC
yD6H9khLLSqXGdzMjUCI+qO8KyWKy/3tU1Qs8SMw8FFVcn2S/4yf7uqUIxrSsa0/X5u6O8k5xcjW
2vlXWW04tCMqZdCkNJ77u5dNwxqrNlEmGcGRJd9n/SoR9Te92uzQ27Aw7ls52xyy7PIqG1Jypj1X
3j/GkhI5TRme65hDL3xdZ94U89U1JDEfhFkQZbIWXdK+HZYwHW+QzMpdUovHF1AklirSj4/qUSBg
vqIg810A1kM1r3ctRLObhIby2i66B6g4jBLvhWk5uQ1whvrOxG4L6yYOVeInziXsZEeEbYRTPZIV
LYTpBs65hHbKGpBRciCR8uB8RH5j5S10oM6rULLnFMTtJmuO9oqgaLG0vcas7pCB/SWScKxOD1ev
+YSNPnJkQQnvaBdNNGuz5sgmM2lUkrchaj9wCx7vV/ORqjglbBK4AUBlzrqdeUKK3m9Nw6mwG0yn
3hkBJqWMYanU+fxdrb11Utd518swYqaSoHBNpjzT2kUI4JFHcQtPyYtaT2kSUPJEM5pYObgheCw/
BS0nAtCnO7uRFMsNjxOTUzqUtMh1z4/ED7nmfS15wuOC0pB1gBOWYA5ehaj4FYJQjYaX8FdIjn/6
SShZUGAwi+GokDXTvorOIpjdV4MbN8QKYYW1U9btwoaethdqnXY8EHlRPllYK1ikgnUx0iyr0/6f
1+vbRvVlAqppfvbT3oAg6tG3DLXOWzRyamVihrmPG1a5GYPm4kHYgGQb5euHmQOuW3aXX9o/PYqa
Pz3HZ9hOICajguznm2G9BCihZ0EgjN5q7kk7dPFEQ+iZkojTtmoJKGz4vpp/FvxwHBxrTpmMrtuX
Rw6VHk0+DJjhKwUwx9tE1Xm3TF1pdkXhAvnmURE1519pLAjZoHNETtcypg3o1SdMuhJ8+bKIdYBD
CM3JOJdrzbiR+oe/EqhWsClTZy1MrUdPKi7OWx9gMKTvLyEtkAIMF+iF+bpUieYsls1ktgj56Yof
tbzYyBrp4wIc/0c0xO07G3ZadRfcW9th/DzIDclo/1PU3JwLQ5HGXGO3AVe8HI+W1QuP6dR+Ovqr
i2H+6eSYzck1FXDifwr1zLjjBLqP7wH6D2EzCJiwtoI+5nPm8Sl1ViPoHh4uxb6YHNlTSqISoSUY
GavzqsuFeBnHo3Lc4290s74bFvvVvW7mSIvGDnUBDUNLw2MVucoLW35c+rX8XlHhv8Ep4vwuUxCS
veHwj9L4X3FzKBydA+kUnVrut5Q+5PvdflPLxf+4FM/Tk7RWYPFwAbHYTS4seHomcIDmDRwPh6Y2
5LZhVS9MjUinEFc+9+I6JxBRy56YyYjx3eU0abFb6QeOgfCZ3Bm5SlTA7E0y6cbjcaCaG6D7Yv36
SICltgmjDDTp4z/YAvkrYNOonk0IapzuUj8ytOEpJ7uoePLhMuKEKXsPu4poeJg0DjPcEKtwS0Za
WwX19I9wEkeAQrHqgcHvMdjxI0CJ/i+1VnbPj1p2sbGbBlpEef2bqz34Vy3rvqS1hXwZBvWJk4nw
0x4bvt7GibpueA5BneMYP3LN60S3IerTP2rZszSlKLAjlIBwxs6EwQGUPfRx6jH5cCtIc33WOeak
dX7xkIfSvBmsCDumabIQYFg8pFw27kbPTB2GpUAbclTF9c3NA2Pin1eplauXlk5ghoO7MXXm5OxO
/rsgRwDbSVRPyvMjD6ZLl2STI6KXGoqWmC+23d+urVZL5JyWu4tfH3s+ZtLuagVTmwVOzavUe/Hb
Dn7A7Fuoj7nqW6WnTUVt00Zmm1U5qQtF5XzzLQbo1pgB4Hl3vSdVaFC4MB9A3SvTkaFlNjqcl2xh
rbVSutQT4njwGbJd7v/QITAQB4c/AKTTLfemQBz+tzJyv6AcyKJqhJ9aLBf+92a37l7+Ryfw7LdA
P/b6N9Hi2fj+lg3JG2BijJQZ1xT/obmvu2t9P6w5KdU7nL48VjrH4r2x+5d1Xk/+I2wgvSX/O0Kv
hbfANXQwRCJFlBg8tv/qtTTJvLNvflBIBGCAN9Gv9LMW9JhWROKX2UhdqR1kdEdrlPmJ21a1OB70
77XPWUPVPKY37tyrAPRIuBHuYGF1Fr8vA3VHmF03JV1ZqACqNJA3Sgzl3uuoqgjPZfS6AZuWa/dq
K2/j9W+oZ0+o8t1KnS5xnBHtknRfKHbftNF+FRQP0jZ90MdpHLVBvjIOnFExIt1Q8R4rxSLwZTDv
MOblWY8qJ4+kSQpexAGa3QlasA6QXipv3AdvE/CX2JOnLjDKk35ufgE5VlcWjowb0jJFFhSC44W2
WZAjxQUuQ5qDLEJZaB7aRsSELiqraudTwts1GGpusMm8U1I6URkWDvEM1VLtr+Sdswu0oJmzBWVH
poYgpFANWMoMrvMsUdeok5ratdR1r8bZWDnR5SMDfUfllOb2ITLZpBO/HwD3gJIFQw4pDXbQo4L5
aFjHG+Ig0lZoQiMSrnmfDqFtNvaE007AbNVQVGqYpqpc4Cepbd5rRsMLaQqzDB3M4q3R6VIuMglg
sE8HgiarYHR+/EG82t4Smiv2dtqHqKXsiVQK9yCpcQWhE84aFqcnoaOJyKo0z/ofRXMNnVIOH9AH
2b+yVr+BeCFFnOzuAICFIeAno9CRlLlTUdYgzHfGZnibMA8Jtx52PIQXsJActAIz+COkYncijzYE
N8+AeOBB2urUKAoVVJ+uasQIrKOdOsQK5dYKHZf+gva4FZCbcjf+Zkcj+xC8DEN6FVPB3XL82WNb
L1z2SNkPDIqS36UrQcXzCwtuyToemUPhWz+SFODXD2pdIVJggSyuppAgn89Iw4yH3zS1KJffA5+J
m3E6xEI3zkPkiriYMH3sH35lRcbfdabW/RFPuZQz9qvckHjWD+hkvl1CfOrYIuA3MfJhmSjUueKw
NQu7Sa/4zgqhGqfTKPOdRWhb3RqE8i62EFPce0SrNt9/eJ4XdMmLG3MHUFeTLU6suKbEzPGu9EAQ
nuxuRASJh0NlEwJOEIRRjB93/QAbGOLp2i0tLGUloyLxsQH054qSbQsLPImkSxqFdudQNAeP96cm
DpLAJ0EU435eyyTRM1MK97KRtfD59OCNm5v1UnC26bUPHW3gPmOqf3v/kdiGbjfKB9hCUsodCc9k
/RUF8QyJbqTwQj/1LCgy8abrlRkGfTpkvs5MP/PYGJCCmA+vG+T7CeAXgLHeLaUnAvTbWEMpo585
4Hud08qZLwTFBYJFVZG4lYxVlbJThpUlchUpxnz+QINgE+h/4EeJEfo6yaDRDGGeEL3qatACt1Z5
tuQg08Oaom1VZeMxZJEgxnwp6gQlLFDWnjpND8bjxW+GQCgffjquMp0bTVdxezHmGd+TlqDUuQ2U
4/HAtKP/aRsWOfHlT68QVYql6HxG02QupHiIeQyy4dOA1Op54bsNFD8Nex6gGZsQyloN7wwEpzNA
Za2Q0kQJT1hSKp4kXKiXL+tIxCJiNHKabnH5VvymRJfouQH5J+JtIYcextZ42SwR3mTZFrCPN0CA
ivD8C/mPF/UKkY3NTAFAqzrtWEXlMXi2ucoih82tb4Hm0JN+0oDLQovgThn7Cg7vD32YraEcncgY
yajvweVRncDB6hUiHFlKpSAsBbssL09z37h/mtMR3ksuQvuhNNafxOyIglQO8OBSNILUMFNCJOjD
4+hBoiCRL2QL5bIrSPeNQgQblkSnboResKNHfegdx6cCX36zjKwkK7YzMHgwy+gtHJTMyBlcmWt7
1kjFtMe95VfQXZsY0UOCfoxGV3F7UsgeZDHYbTXhbHLxeKtu5r7DsvTxQtJZGWu1CzPxxtqqy65s
5P6nQokxHCLBdvvAfFdd1qhptwPknqyQ/vR2Vh8t48fbHBzRgtW7SwtSkJ42BzsrjtFdlWdkxQJj
JiopfsNTmIICUQqK8LriCD0zCmo+FI5uH+NwOJrsH0caMNLLCRm/IS1SIpM3CYASCnaFZ3h5T2J+
tbJ7md9E+Vs5PBPUoMvJ9CAS7Vu1/xY+heTQ72yTWw6YlnHr/JbNKnEHEzU6+2KtYYeGCqX7bvIG
siHD+7Q//knqEvC8Ao/cdWQWWhKr7lXbxvCnU/6UviU6DPw5Bu5D0kUqRQ2n0a1HCEcigOQu3v7H
ZCIftNBIIk7icmNGM1CwetWk6DyG059Cuw19PNx4gjljbacP01/3f0ShOOGk2hlp8KK6jGuBQR01
cfNwKOUUvj4PKEXNl2cXnRUfWDuiIIp4PL8AuCl3Aovce4APy5ycaY64T32IkMbHbh27AjodR7qA
ulDc7+Rhp5aY8bQOw73ZQF7rM8Mlf3JSnMuFRAJ/G6Ys1SE2REvC1589JsLCsZulWf6sKT8Pq8lz
mNCQDkehcuKCqxZ0uedtK6g2+3r7V1Tkabj0fHqg0ZgniuyUJZVv9zjqLV9hd2ZFn+4rbXCHSSzG
TsHaWQmhsgLkjVB1pwA/xBBe0SI7aTj2mM9uDawyUDYOjbu2rVCEoO7ySiZKHRLX1mXGMWHPAcH1
nhLDWbnQ1YbfmuOxHmM8DNTIlwMcv65b4dII8aJK9hBBbb3/7FhGBjBBPtyUgjTIlMhcGhYH6ZM/
yumfi1NQS7/5oY5/VFsFyOBaAbX4lQVv/iwCOUq37QnRWlS8tH4qtVD9d0Scl6k+YD9YRS31u/02
USiou0jKHUVUTXyJIWqovH0NoI2vThjNR9y4Lf8mD2ObyyWlBzDhKNpeRcGynMjLZuxNVlm+3Ewb
j+Gl/3DnmkD5wSxGaB0mFKMI52fNFI5KaAeucY9LrigjDIO9bRbskfkAo50l9t5/VUXGgQtYkC2U
G4fEAaZRj9Qs6kdBezK4+6szv9oYkLGMEr8frbFlrEuEISwSu1xKSWJpS5JqmW4wyoLqovGpFSU2
grewn98sLpUl8aZLhna9hoeUIcWVWWy+Ez8cywbZX2Tix8B9wUfjy2hKaQ7j+wFj4OFMJNGUapSL
u8VhGU4hAAcdpNaDRoJ3xNESCwg3qdMgZ7klfhRv3UiXFgQ3HHUgAsNOrki+1FcqQZ0Yh2xMXy6O
+nS8dCa5VoV2faQGBI1+1LOUDAIP9M+vDy3LhpxxEbFmEkXtt+Ut0amAgEWzsDBtiaOeTKYPw7uK
/4FUL0tUrzmjtGrvU45GP/+nj4bnWe8yOCJDwWA63HeE0J5DHPQB0pQPb7GGSewQ+3wzQhU1LAaH
827D2Mnzc5TcRhs9ggQB9v01Jx3KgmZpWr/PzgGbIuOAtOUJg8oH7bCmOyTqmDhjFHtv5FCpSYnT
2k7LgsGqUZGbgw4qMOiHNeR2R08SxUzT5+Y8Jsh//f5cQfgp7x8oMLreJ4Gf1bc/H/C6ji3NYEKZ
NJwtSTQvemXBpnIgypH4+VaB8NqqEaNJ6YHwQXRNgTZard/3khcsMg8uIVsaLEHmkAhIWZzgKzsx
3bhHw0xPjjNMIwALp3JV/cItGenC4z9qR/Z4Y/BWVq3FkXilJIu4fR6YrGGkbyYPgFYiYmZE8JGI
TKdtLyv84WVl18tf964Vcnx3beRnOKxUl25RyfqueC4Y56LUMw0PxHPCH4bvz3vCEjSlaRuwkrEz
P2qE/tRPgm7BoZS3cVrrL6DrbZQT61gapfOJrmoyCLyyjQ1AHADV8GUjI2g59jtQWtZbvXBrlMQn
YeaLRu7al3WFO+8pkhjRTEuvTox9/TKVJ07oEwOmH8k3mP33esqZGHqCEzd1/3ky9UYuUsZfYLI6
vJ9WwgzcZLDrleoVTwpKvEgYt4cuKZZ0H4UVBmWidVuTudYBgVJv31gWK7US7b1XKvm6mKlqpLeW
LfTPdetoYPCr4HikGg9taquuh5QwDANtEFB2gtPug6lFZtzb3S487UJ1NMGn8OylgvTFALkxxXlD
1Hp9IwhZgpvpHEj2QdVBkkvosEKP5PgKPl+ywkN7z7HLpRV1obxiva2HBSWHt0MO9ie+OV09vjJ2
FHzRDzmqL9BtKe0sCaoXT42VKlbBSXlrCLfnYZNdtpbYf8k1h0sk5PI4Ec4AebNQ09UoSS2oW53g
YwLeU1dazlQjFfIoTWookF+LvFpbAmu097g+1iWYJuxHa2MUJ7mc6znSFbmH6YX27v3z430tPACM
9caBR3hSOLoVfmP+ft1jUnSBbtLKKbOqyi4vOLVNcY3nDOyii/+v7S74MLd+MxHVgATiRnn4feZA
epN91yqOe8HDEw8P2LiNIDtqc4dNDPpK8UoKOyNJuxiFFJopsJ1Yabs103BFAzYV2MzJlamRWf2V
adxwzp/bKd1orwhYo0emtF2nKnfZqAw4y/qNqYQFyADjSUJEZi/zcHnHRP/FIR0k6B/+YMi8DGl3
TYs+o2qdzo/8g1U+VJCjjk6ci7IooRUIcV7aIed56opjHycCpF0wBVwUIz/n9aBEc2QS4rZyQC+t
OamL8UeC9frEiIKugImv+Bm9FP8JApGrMBEd5hgDNrmwUi70+K8r15bByujhIM1n/z3Iu9mwW/0F
NVnK2eFZ5Pt/oPY8MbiDUuP+E1BKwjwXMmITGjq5Ms26VJLJoCQqQMJTH9Co3a2fPjGq6lqO0Tdc
v2yWBlpOT+qHOkF/K9iSDKCthRVa/s3Qe9U15hpNsy6GWmhPD65Xso1g7MggAtzE6YWCkLOdRYTB
lbE1hxSMEsxRQj1WJjAXHCfNGO7CyMqYzlVFPi6K7aPTgBugoeUrzpzmF6ts6T754G2TtASs8nSs
PzI3tvkHj8L5v7osXh9QdUyRAN7aZ7bASlImgP8Eqb/GsZmlNuezXi3JoZdcPswfkr25tfi5zqEM
CEk4RSPe/cCp7X503PSyB8ul2ZMfH8fMftSd96wGsPHees9HfgMeBAo9Q3ykNBfbHZTT082FNWgI
eHi9qN3QCrsNzAVAcbIKJPlKOmMQiVF9SJ5+LCUSKdTrGxb43IrDYfIgYnPNiXQzRQGNp9FDioJV
6hqwHePwm2YvWPPeSTIsBiMf9jaTsE1WMQup+djjAH3lyVcDyFnQXbXpE+EQGdXNu13E5Ta3GLg2
ZjQKvfG3tcmOV51RpUOXVy+SlJs1FscCp1FafN0kpcyybvAVwqmR3SrN0d/LCWpr8mkf1dxpCSPt
sNYWzCULJ6Rjniz+ROrofr2MY/xVOnKufNSqi6UXY2MaKyC9FgdwDV4TMdJpMbqzdgrWy7kInB4j
ZkyTCLdj9w7RsujkUyg7fU9FnqQjsPRb+m5aAeb7Mbd2wYoReVrOFKOEeMdu8zR/3D5RFmIfL0nR
7PuFsrkfZxriknvGYzsQSPancTn4I6aCxeBPWswlXhujB1MZVuR8+huVfFXAHYAwEcLwTjHN6kae
COJzBecFZRVhVY2Pkfb6zGHeeEwOGsOTX6qtqnT4DRW/ULfml90iCeewt7wU9e7pMFTpqmW/zHUE
lnQtD0rMWeDmuXBS1wHRHnDEO3VLZ9KVhPV9yintpaBdkO4KNkvm+tU0afPlqn/oK8JZhLP47f0j
kWdcGU+bKXxqRExRfvY5eaLk9a6LcYquFoBwMIsMDyTnpkuntTinF1a8lG6Lp9HkJUEKhG/03ccJ
81q8KoXUH5q+2myjIgBxPHvJP8IhlJB0jBSyrQuIs9Gi6lqC02/cNTc/KWEOfyf3N4p4bAKzn4sL
g4gfuYI0+EapiCcGPhEzQC3sj2ow6KU+SpRu5c5YaLYPJ92cTnSlkD7DAPeyx91uKgXLDebsb4Xe
VGpEAJW7DXN233pWuUW+K7m6U5X/GU8Utz5myyiEmDBl3mkspPep90zMM1PqKLAmbypSdu3e77ve
XOA/bZxY6MfeJVCNsrehhU2SkWHfki20rv+jGYkHVrj41pNu2nUP/5fx0bVHfKGoZw4wUpqHZ6rD
RS2vIyay2wMpylLRRjPl5PIYEJk5g2V5xpy+9qrkSKu60Vf9v4+K2/lp4N2GzqP1paq+p2N5VvJ8
0V9UgiImljRwqYAzkiGJIWuwwTpDq9AS2v1XVjq8RhAOHXfaynCKX/hRFnXf/JzlCD+LwCsagD2w
mt38N/9apkyjz4qKhtwy63HXCZ3XUGDAYqqLKT8ZlMTzp+0aXJJ1AKQVOhqhm2TGFIterFV3O8VT
VM9qqUAsjg+XuX5iAuvcqn0No422vMfqO0enqKo4PV460nxLCjouuqRctQhW4fE52Qs67EbO/5l5
nAvaO5gHfc3E+q/MdroTqt+DzKlkWy1SbKtwcmMr1rP6Y6vRx+9BHNRh/LMsx9IZ0J3gcgmqWDZ5
2Xlq6VuBKHyM9nwH9DCz7z3wX13YGxZOv/moLyX5CwAcTmfkqMBQHQnquDLNARGGnoNbq5nagvBB
un49Nr63bRm0i/kaoO1Ibh2gFJqDDVr97wqV/r+FuVyRp1N5Vl4B/iOnbhlmXLF2+QrcxPCQlQ4T
PxcOcbm+hUuXgrMTcrADjCQn6STqO8FgwyMxNy0WgevxUEbG5gujHvakYLRHwmI1EXYFu8QKLG6Q
/tUA3aXnMthFiRzy6tgEFaJS7azUXWe6Z+5TmzXouvCuLTiXoAoudAkmLKCW+HsQgQxbaqNniyjF
VRwpIgVQJeUHdPKMyaJIfvYIwscRi1tjAuL3cn4YxKxPZyxLQ3NHnTtK5DxAfRz9F2I7iPp2NbcV
7XmNTx3Vqx09GYuIAFc4H3/DK8WNkMVIVl/tqhhMGJmytY7cxfPGlR2Rps37IUVKxI15CJ70WW9t
xOU6cLBCytxG9djhRcY2B2fBu8l8yHxYjcjU9iuVszUBITd33bv0fUdy9RE6AvcW805zzh/19cp3
n6rcpcQyl5R4QPKFUvkgSO6O0N9RE9RFpnDP4LdJTUi95QAAnmo+Q/ZPzjH7zhiNRx2ru7N84wYn
Y2BLzpP0Gu0H7oHTr8LvhXapGcPGr9NSVEqfYyDIxfZSVjmeUAZMDESfEOR4UBcYvlX3aGiPrRsS
J9LGIpupoKdJhPqGVi2A0qDPBUfZUIK1fNXuli+3UljUTajM9lge0IZ2hnoaFxLHjzoDJnhs//Ax
4pKks+biYOjHlouzgUBlgkRsh3e3A1gaS85RPxPaAquZeIlwVJMqsqAA8prosTJMm2x6rspNQv44
7h405jnnlECl4XnfL6BZ/R3zwY+yBkbRIG/x6ytf37iGIxzmf0CbCp4a9xkJB3g1e4ekgPyDDssP
10mBuEj6GLLrweJDmy6GQ0/izFn+xefzi5pembL3UkyixdtcBQv9oSCQozvISWPNrPw0AGYCkteC
oXhUa8L4gHHpZG79dh9ZIoNZnywC7uYQL87HIeyP1kKc3NXbHRufiiowV1gtROfmvdQqNkdxRAbd
CyJgEUBe8jo8TxNAsmXIGJUBop2f+KcfIMkOWicypjNFkVOXJqpXCW2dums9HlgzIFc1YKQ1xSb+
x07CXoeRS6PPLoDb1IJ2zmd6/vdseH/LPCyqk7AS7VEIYmZzLxO+vxe8yLcU3LoeN8+lifrRC7fH
x+Ck+6AN3fgLih2xDrerQpLnuxfLGw1M552QYylK/PWyq8UdBDswssFkYci/NVpb/lnr0szCXdmz
h2SAlP+MbAPoHmyImxyBiXMz/MzS0uPvjYn/ELDLCvL/h8oQaNGHT7S+IKkpFaEKjUvDfp68BsBo
jLjqz7wcsuy5lAJvaiCCi2Cdg5h0q0lSJmj/7URcwjaTQ3lSja0S0qoS9525UyVRnxAFgcX5jdTn
gT52CxeZOZiveGAOfRrgJ387X7DmZ9/2ChCVgx8EyXTG5iPeNJ/cTwAYgSKa+Mbj4zSnCPRTdpxN
Ice64FgCjcmPMkPr2ELEPwCXP48tmQHtanbOrgYsaDT+D1eO4ghxtmhDzaGDAEsOyuI1ilrkwLje
lcLGegot+8P4VZN/KYPt+HWae0J09nKuupwd8Bs7nYnxPwJst0qdDIDLqSBWwtj6xaaNin7JIgZu
w+pofsClmMEEMhFqvmBbSpKXkkqWTUGCP1Mf24idwzuonviHJ6MvY+MxACtJ2QmLgz8D7ng76m3y
v2eObly6pYlZB5kTzG6G7/C7WbrKCzu8LrX98B/zYF8rn6C78hiVW8jFgOTBhI1QOCRTicTwApFT
Eqqt6dB8N8aht2cylsNs2PrHToxtjleGc8FdMwUj5JqjVGOV9++Ifci75TEhz4ie8J17DNctdmY2
i5kiPiqPODiqCvKSZt1sO+8tkRM2kcqT7er/YPHXe+vz5YJPUbx50O4eKGDBzaYB8vQMnxNrUzo0
IhMjwfvRKQf3rnvvy1mhfH9Dx67NOZ/nqsB2KWCUAFRiLiTza1e5duoLtnOOpHUenqnWDoebJo49
XbKDO/6prQ5JU5y/r5llWjEY/7AC6i9sijGUjp3ejBSqEMikT3RrJZ4Z8e1gwicaR/ibImELlphT
3k0fIVfmtXjfW29gvvzM/Yo1zUYnt3/56yKiPwAtzFqjNG1yrYxtxv85lnnVUHFsj3zL5Ryu5MRj
NuRFl4WZdQ/hhOfX/ppczdEbpr2OGykiWhnp8n4xYylRTzPNhwZMUtR7hwj9nR1/43M6b2/uYBj2
FRKCliK19XX9saeDCfFvMFAbe7MgN2ppZRRCFy0HbaBpnXO0p4KUQIDGmkYK9JzQTGnI3gnNPO55
UsVoHWtBFARDIiKdw6TkjRSPK0yu+ciSz7b054uTWTQqZfU2TpZi/pjzvy6fFWxeTINLBmsaaSWg
qJjCH/6iB9dc7QU+suEYLIcKFMfSM9EbKUdBHYPIkJiZ0xFZuT/4H7PpJ0U4ruh99MuqQeF9qivw
q2C0JjEgQKoW9vhBVxQ55mp4+63sIR0wTi/RDicyMG2ZJ9tsAovBzNVBZt0tyBMb8MDVJJ9/foaV
X5wQOrEBYb7vYrJsuZ9dFWb/Mk+IdJ0W2TZ1BkHAS16OmPuHUgQ3lMXn9HxOI+BQ9TkikD/6frve
SIu70lZw6NKS9ZHQwc7vPmlcMoFhjA/2lGncS7SlOrw0v/Oi7/O//HJcJdUYleKp7RQAkSRUPYke
/Z62XumwwgtvPH34kUThlEvSCrc89FGGyTuh5BhtPvdanqgE7VFDnsDiFDGrMijGUCUrJ8mJucpt
K0IkkRYvKY8YP71qle0fbBmuJCI9UNHJwf/wBNDZMy18JAH3UaAIApUNxm8s/2l6pENBJTPDlGy8
L2r5OHmY0K5oc2a10iR1kr05Rtg/TnGK51r/H4xwyThPmaJ13tGNLDCM45Sl9NmkkfrxKyW1Izex
hohp6ix2472ACobivtegSI2ycibppW/tu93BJcVOZLgyHLx7Nhn02lIMoPDNZmCcP34P2eV2sbDy
dAswF1BuROWrx0yX2sA2rBmUhZ4fzgVH7A/qCEydyikznChEuDkUeApHgRDVWTTjN4u5lE3MX71R
t9cxZIrAh+msX/2swvUPzIEF/OMRkT0rBwa7GqBEs9zP7ejM8vmDZevSOZxujq429Nv6DYfPy2eZ
yVJqmtb8m1ihuuVQ+vA7Qwfe6UmE09bYZS0eBkAT2xna4kFpCit1uz7W+AeibIoFkD4OjcmuIQb1
d3Za5SI7KwIn3EUVy/q6wOWSAs4EgK878GMovGEEdVFnr7xSlP1fd4yNjWv36jI+IomRw+LflybF
M4EWbxVc6CC1WEeP9MD5Y9YYvtqfS22o7ZuGld95R8SSl+f0nOK8SDOWhaozmKv+as7ZwXJCuuF6
MRUb/kjHayDSC7BNIObLOQS+71EZYxQlnforObXsgQo7HfW7VMyS7OEbCpzuIaFWP9B2l38/JkBg
0Kgtph8/JL/Ja7fYxR2Fc1ZcXwkMkPtermtPnHEH+YjUZ/bqlKZOxzIRIxYPxvLAV2RztakJC6ey
StotCxwbKZUatAVkeBHgblhugsYxKxW3r0cWfanxYGe7HTImMCRpkkG/WdnPmzRYu4HsHkOK9BsK
PxGjJPXHaO4G6TsIP7seqvfsHrrJjn9CkXfYOsUZsA2k1VRwd3YDjm7liTLvvuMB7NXxwyUeYcn2
wib1Ca4w6vvou5jMOUIHB5IquD4Ct8GrZfAPotHNvqqg6X7WExv1D8o1bFthWsoOwbnWrToOitqz
MQ8WfFm2Ki6EvNCiE9XGxxWzm9nWTkhho5OEV+uSaMSkNLC95IlZxCpmhor8uSYdCtTBZG6+ZQPi
h0Lhf2368TQLHdexvg644hLH5gmoOdOx7EuOWZ76Aua4hxLbd42pUECEHXNAonqmhi4XRqlrxBec
oREt2Mfr5dLaz3YHJAmyacEdL8TkmpxJxtMpqRF3yyBO/bxKr09gM/6L7HrpqMStk/JyaV+4Skqu
I7qFGpqtxMWc9rUe/LgUeT6fN8/0Hdk1uY8qfjr8Kn3o4fwldbvxt5+pcdiiCO9ch268ACPbPm77
7CemyQZjA/Th29Y+AqUe30rEdIK+EQ2bcpn74Sty9vtGrh3o/hq9bgNhbDAg1aDq3WmXlVkvlm1i
BPmCYKmyIxiff3uWkUD99f+aDKyybB009haC+RoU+rD/gLhyuHOFpo+ecygRYQIyNTKKTAGaNzTB
CWXqMX+vG7l6zJZ4GRf/SsEqZXSHVNPS6ixBd0gB5c+1t3+O0lU0Ay21HNcotUeBXDg9LMFD2AqG
r6Oo6av2ouo/aT9uDG8LzcTXNODykTKrp/mjjDIFz8dCPvM1r+Znzny9Ty1fcQg2S2k1FzHBglXT
EHnNV0s5PBCah7L5Gwsx0TT571jiCgn93Hx1ZQv3J46aQn4meWU48hLkgPktGsHWvSoDPXlk6ixW
QaqQw6XinAh9UbjxI3imdq0XNjt+Uhr/9xUSZFniOuuDMmQOf2oDJKdTx4+cvquwQpYgbExIVuOY
yJj52LmksYfOFmHpm9YmTElgUnJEAHZ5TXQX5s+vNxX6SstSadWexhdx0Em8G4MVyGuy1eqDbUQF
deoJipALdPMtOvM74Y9MM04FgpYF8CYHmxvekNZJ+yScKqqAPrALTRkdJ9EAMmvVf/Fzoe9Y9wiO
ndtusWPXD26OFTimmKtaGuyZbHFSkXYvfJ3pOz2MAhySTFwJVh/8oIeSOv/CRUDs4N5ZLXXaqslo
knfDpUl2UU0azow4F94PbdaZxdIAoN7f7eyy55Swl7rrNqo4r2RElwjcnTr66z4eWM4v0nQzzsG4
QIQO3uyXpNRm2XHNAsvzd4G5lCrfb1wJeJLQM6WXBuWAUeVYTb+gRyc2Nl+8OoCBa5Vltm1dTIB0
hRwBK2TPFen8WMvcNZkWcExtpG+nhD4l2Ppr1rMiGvg0VzwDD8FElmKIKDC3nfvk6c0qEu+i+AUG
mlIEeraq//mpTtP2cJyS4oAS7CcqLU59v4NXj6IPn82vrXnOqf0ecSN8WUZknAAWABiHcK4Fzeo/
H/MUlQCw6GFevdlU4JRqPWHYftT/O5Ndq6JnTqhhoGK9tPLSxoIPHdvSA+2SudV9AH5eA7p4XNSZ
MEB2spq9CcT0Mxg7iBrLq4JR5EZOScxlDtAlz0cGwuBxRGu1V5aNA6dgkebaXhbXGdmSVvC67pXx
wp7V0eMtSrkimZtHcIxIeeZUG02pI9bj7mirfRDsHCFQ9E/kLaR6PtscAeljoE7PF8XEtHKPat/6
JM5WJ/xdf+oaEvtCEn+XleJzX307X+gkHIsHKTGalSeEJ6J3WJp3GQedmPOEld/+L9rSPFGGGWsQ
QBwMOOG5hcXbjsDtuFuodZOxe6kWJ+PhXiWK9CyHlWxtGM3K9gDS41aGgd1R/OZ/H3OmS9oT0FnO
DQyZ0fgR9qYX6pYg8qZmJGX24RDL3EOkvqWlIXxeTPsZ7zl91zaY1xlppk8rqjf+Rkaqewd1SC2t
3Hio5m12cwVV77dpJg3kVmoJkpo9mbnqKWI3XW5uFPhtAc1x/GszlCb6m1UNLcd0mnsUD3gFIgL3
K3qIV5cw4OcenUekKZnhe9abQLsR0xltMpKHdU4wcTxBTuZUDCrmuAQ+9AvOPq2CWWb8d+jki5vH
6wyW2UR0LsXbap1seVTsOzD0F6DMAeQeSgpA3reX7wCbOcBde+NsECG+/5up+jhJmOgcZrj4Ejo1
Rz5LSn770FSp/2+Cy6J7bnWFAqPDYdM9Fl7W0wry/SW7zjz6Hk3L5OUVrkVhnwcLN2xQw7ecUss1
e0oKeUOH5GxWhYdrK2AoeM4/QHylrSvUQPOoDmiejoREE6b48WDLYtcIhsCGRIlz60wjZWWM3XTK
YyutS4NHviCSGt+G8W34mMU0Z/hQdj0AxygqSBOSbD63LuMGpCWofCabK58hPUuwyuOe2htOkb3F
izoT5Be6X2mbPmhsVh/+IA5HEsJy6ek6cmTPQ8637Ed4AWoVgflscHLHC+Dd4ZDdzOPdFYFUMCno
me6G48tr/l4eVEH+W4l0qZr+KyEIa4bNO0xED/V3jmg8LLCt0VzDRFgj5aOhXtUp9QaASSmAUQIR
u/xY/HUCgtay+1hcV780I+/ZiNNNf2UKzzpT9PT9+jcLqnx9Gd2cudYHsLbhJI9utHOLl412qlhj
957rKygZFVHYymG3agfS7vymaThyIr9jEIf+kXycOMfavbwfQu0DXFEWM1tsNHX8ozfG4+l+RC1T
v7MXHdu5lE8eVqolonPdXr6IaUXamgxVt37IMvgJU5uT7GqrdHfJm2+kFG2cIXex/oP8zIEsHf9b
JSwgSV71HD85F1MSCiz44gRE9oLe4HNJG7mArksA3hxYbPno3fpuwmm7IaR2d8AdwirGaV6BO+I/
WBhWRgxozafOVxXSP2XJcyZcV5WuuVaP6nAMbrXcQVQ62zODr2q51o+JtdMWdZ3JUl400zt9Xbxl
DToCE36QjDt2zqASu3920F6X7DrhqHkHmj3nDhacZRIq0VA1RxvPIOHUtd6FKm5s6I9i2QEyPeA+
TQJb5ff6YwF4yTBExo+qSHVO2sWKs8ubVZ2KCkffOOTV35HltN8/dHPI2VLWJ8yoKLHO9hiZtlUo
RG7d4JFLYpR72RD8DMuSIk3g2K87NJvH3qFaokGscv2XxIcmENC+Ns9l7Pq9yRK+gqg1smYCOm8v
QDfShJlgmPEHhTC4SEVo4lOgdf+hrlrFAmazS/zVg4gC2kbnSEPAxX7kUzv/45d071dGPrUV5Uog
Fy1x7t9gH+heSeUkSANZF4gxSL/H8RpK3ZoIhdboPOaHEXk1dmwH/4XpN3AFyaH/HlNXOrwYRshy
DTv/0qTakQEDV5oW6jZ6Kb7fqdeWcuEdjJ/CwLq0fQ6m0rR7EAv+542XChcrkOL8xp4MWU8kTpRi
O7mAJfg2K/uJhvqazQ5QjhWqeKnLSLyyL9JVvCwraOGD9jJ7Jk+ybpknarpqgFkcmvYtHgkVC/5W
hgMLZ+7bToM1KsKNvtZVvahImJ9uC7CTduVzBIyR3nPTVn8yTLf3b+3kqrqVoxxAjTaYHESSz44P
n3voEhH8Acj8rF608oEwNPFYG0Jhc15VEc6ppKmP4+FE5GvvJYtIepJy9s9MtdyR2YEvLOSaefZJ
A+xImeMjq6osbJCQ3W4TQ/6FW6n8mTpMNS5+lmf5t1OD0RpzvywMegcpgKER0qlJALltME4FFnjm
LlRtnf2AIBW26wBP0fC/ST2sStYIGYsyQZk88UzUg+CHYgtznro8Lna6udJop78GUimWKjWnD4i8
mJsiZVR7Yfb5PDbEkkJRJfZZlTEL+9+0vEsyxOSHqMoy3FnhzEG59auodwB9sxFawQCXXKNX716H
HoaXA0rRhEsr1E0bTAYSbA+2hEDqK7Za9elULuBGR9/Uy9C+SFbCA+Z5X4LqPCiOjgJhKqZa7ZWA
OXN2vpY4k7p3/Z46Wt/3YUw6LyBZiI7WHe73ZbXeVO3UhLGWIkKMDAcc7wf6VlysBtgryZHkTSNA
Xgm2Yv0CLrBuGJxpdZG1b/2ePGtre36A59RsATTw5++OxWTBnKw4Q9jNCO9EZh6e41iskohqq8uC
CL89Il1iH6SCvDMv4l8TL1wll0uHs7/XKWzLtqEn0VCkHj76CH8qNE6+LkTQ+GNIm7ssN3ZV6+/V
agFZQXKcJq3fefNE+M0Ng6BNsBusjzP1GPIvm73Ov3UnTA8XKNH1anwN2xolUcyVD4gpdu2M6qZ/
bg0cVWVylqSfckAQtXWS9EJtY6H1LLhdbbTs4zkMqnyqyv9z6ILNu4rqHbBQTXin4sVR69oEc9Yh
BndzWOPhcV7haS6U0q7e4HI+e98BZlg4HglZDjpbSAv6VhYZtKVr+OSoz8BFMTGPm5lHmrGiM0AR
NsE3k88UIf2kq1Ep7eMo380b9D/TtlSog2qfueD5o1D3wDD0UL8NTIrhlCgYwlh3FWqhE1qr8v/d
at2v/78QgF3Vc7AckkjuTTXO/5xuPA33+ywc9XB6CT1htQja230CqR2ASovy6xlCnnKhTefUtmwd
xtgLyjp0c1goOyCwOmtQGkB8aokaDYX7ywhqKOyhHmao7jM59crPK02oNYilH6cjDZf7/qGa7j+C
S33GoyJCZsa34SKdJLDyqBS1J+1lxU3PqK0WzgGom/nn/7681B59kxNPmP7+TOBKvwRmE5OqyK3B
1KFrLqOKrhEzYgOlAc68n0RR3lr62YE2NbNaU23Qhetwx+EKSG7+YIbtCTUOd9F5FJKU/cUwbu5c
E0xNG5abCY7qBw8RCEqu5e9yrucFLYc1pMy6jnQ0GHAxdhiJybQzQM3AbZnqmnu5CVs0Ln0oHXV0
bHf2lKCsqjQXpfXhxKJl64fuTmxjyY+FGBZ27qCiWaOQBKv7RYB2q0/8cVUUUIJk/X10rRkf+SHP
GMkMEgEXvg6UokfAzWD+/5DbXZjj2FWMK0mpbWXhfqXthC1EJqJaZt5cmW7IvkNyfIOz7PbzHnh2
Pwlt2bin9O6SqBnoaSPjIVD+i6oUXYcXUa682cyqBIW8hGMJkBfgbJlJHnmJWhZPuudfObwKShuE
Ge7y++uQNNzrCysJt+17NTMd18HbbKpc23ASPdoaLBCUANG4ZnM5rLJUhXGAiPKc+Gw6XOYGNt0h
iyp+jRMbVKbZiNu8MEgbxinikzvWoo3lymTKFGnnrw59zVJlnyaBDnXMm85YcNxcbCd3J1f2BTK8
JRAaognqDPt4ee4f/vF/c78NFYLrLJ7Ig6/YZltG8EOd3sXPTOltpsOFrAUYvJvhD8SZIdE2JpbI
sxrOkaSgk7RIM0lVa04fhNo9x7g6xV0kuA3NFrCyrFZrhr4fGCG3uY5Qf4cZqylI3vgYoMk6eo/f
cHHUXz5Ybgm62/A9X7krYuJIUf+xtMVsEzdTy5zAP/2YXRR0pXRuTFO06k/EYC90NnDkrcGnod9j
Ni6mOkv6OhACxQGRNV6/8r/crPBU/S9ZS87CQMM+8sKTp00dNi9XS5pTWIYMVPKxDo6Jb5F08q7p
0aPSLuHEr+MXIZtdMoA/+tjjhBkNF6hZ6lftta9P0nOkuZrzh/nYKVkgwHws+nCs2sm/3mnYAzi+
PXIIlXq6fiIurZ0FYwVxd9QZm4fVIw4HDZ1q6lPd5HuwgFFQ4mYiR9MngGX1ddyOL7dhARPs0GJ8
PLPbMzc4izr4q2MKif039WUW/YqCChChZMI4YXRHSz0fcGD2BnPk4SairkKCZaQqNjqpovJaNRdY
N00gYEEcBIErpLTEuKbAnGDZSsYdZKv9OT3ABwI1PDvrvfgviW+GCOHYcrPOhe8jFU2qw2aAw1M9
Rhko3Hh7PP1dBZkEmS7oR5i9vweM9/eCjKE78zd43iEwBFXo0/i7HDkRz3EttDRCjbkCL++LRyTw
ktPOnrJCvOAiFuT+Tar/IbB0rubkYBlumVOIEXDzrvvlWdhdm6izQbPpJe+ycV8Jn9Hv8XI6efgJ
TY2NX6SJtIFTb424rI+gTEoEXWw5Bq4P2fek3vBc+R3G1X+fWsG591AHRnWj/j1ovohy7o7H/yy7
oujP/Nm/ZNi+ewuTSB1WqwbNeus4SX8vyLNoaKFSjEsDDx/Vph2KhsIMH39t3vyhxnfDzyKxoakS
Z1Qul1UQ0dgBT/OiJ8UwTg6qZUawu0OLz5P7/D5vmDXW9CXE20n7hSJavrQ+lUB/00qn2K81vpll
bnXm6JWM6V+9u+I3XT20aup0nKLacPNUb4A5sj/oH7yO8lkBo1l8ldnyOtdXrDxSAPRqHY2JRPmD
Cdy0Sqs2swdEcnXsGZT7MkXLVUWjL/jgD7yzUs2csAkFzvP6k3ewwf4X0KSRb9cAHAbshoClSevV
TYy1b9Z23hTmemv6jdQkn0IYW9xza4me7393Oqtm6RDFsiouELFc8SpmmJ2RnvLknf3AL5dHSoqx
GfyUxARxbVatR50Dud7LbiQLK/pzkoLiJMYfDVcCcl8+YhMsAk+hMwXrgYWSVKJR8AVOHJqxAO9e
pq+aEzK5e06IztuWkaWSAOq55w+NLpQvDWxgMN5WXBbT70MNoOaDp6LxJSsISJZBiAkrAVEwTOYX
yOwKLAlnFpmTCBYaTSqbSWm5aExTNd6TUbVWB744H6nnj1e38TV2TtERicdDtdBvwVD0nbMpdQfH
vhHj+n7dKbG7FQxYI4Svl4cIgrOkbgMkh2oNoK3ey+V57tSAtkC3Aaz4Y5H1Bweq5cv2s3lrokxa
1bRQq1Cd4U6Z6B0kceuUOeiojAV1Xni4E8MFcP889nDX3RBctJrs78TIyNbnhTbodC32Xn7PJlw2
1retD2HKeNDJkYwfKtaKWVpjiuiGf4A/EWpArfCL/a6iw9zDFSrWsS18+2yEsS/m22GWyRmwZhLe
9uOI8ytP1yGmJuv6GHRA9SefLIxsneMb4SreVwp9Owhsd/yiBKgXGb1yLvJOHM+d68VwVCBRyLSH
DrUbRFP8XH+7hAwEeMV6sthAqYaS2pSWJUNybg1agxnvGVjM6dvDNqbsaVwsSvb9tchB/sfTbU4b
eQVuro/blm9gRj9JMm9qXVOlzf9xGh56a8T84ju5UYWzyeK3gGSi5Gb+XXM25/YnNyo0MjtEWdsr
9uLNncKJGq8IH3dc8W2WVvKt+IYvxxJ8xZ/0n7TbmKjJqmdBmLCdWyLnIfRoBlzifF0BjItJQm6f
9uaWtrDi6pvCf+bGzcWBSViJoMnOp35AKssZ8Xol1jcDytjF2Tp6hxC4HJhyP/RGRzUBmgMTvuM5
DZ0Z2SSxDfo+NVeUiQS/83niyPd8KG4Kjt0+jtM3TgnBcZ2YGIqDJmFWxP54dzwy5Om52P1/GZ3l
XWgHET8FteScu/oogR+YGiX7z0Ks06TBvN7U6SfVmFxxuwmwKtUiQjQibQ44p52w5mfmrKBmJPgY
nky0VjYkyDRf1qiPeQ+2IsfgCVT730zr8ImA+mlU0Ed8vdYp+99/ydYY/tqst+D4CkUWe/ZyM80F
XL9y4EnKLwxoA0Xx3TMsGJNvXpkGuBLcO30njw7T2JPza2ArQ3X62mvekwxFjf2jCbcNnOFw3Haj
ZTnCIae/XXmhxO3XmJ+DvQIuMTPGNVdKtSd+fs3mbF0CTXii4RAecGk7OI3JM00mg1p5C6fd+IlM
DhuW7B/6w3St52dqMmZhfxAr4FwuyNPBxpSPYI3HUC+rne+AA/G211eGHamIK7NCyknBkAPZ5Ivh
YYi7i5VDoBqAYlQvFopvEDpzPLgph0NFSQXF/XZusgq+ApRTaOSk8rR+XIdEkk3I0Hp3OCe6VhvM
9q/amZ4BTG49FyWDeFIYj5Uiqhk+zFF4c2EUvw6owIjC+Si6ZY63Nae936wCeciY4ux1kLKKBywG
dGG2t+1lsxfCI9wjto4QgPMWMnfiTWHjzTrlABv32LDpkd7tfJt6sWEmOF3SrSumbqDqVQCY9va7
uHn2g3ipM5q+NWhZyw5Jd4B4dyaoOscIwuRgm1rBg7rFu5F4B/67564PrZdz3zm3ibXsQvbUmqxn
cdPWULE7C2Jh0kfNh/VzsLQjafSGT5L5F/CdTeJx6PTcxOx9bDmjEMN94S5/j6JxgAokagtY25Gi
HWsMuJFQFpKTYggrANdwwg6QJJHGioppo1BctHs+ldn0n1rSGXSJMo61f6TtNm32a0SRS7durn/E
+UnFaqPTE9onhIh23FSYd4GS/zWKLOIdHEJc0vALf1nE3DZM3akNUCSpooQWOcdlM70UWQpu9D5R
RrnSqFLRGQ0vA712PmMbBEnhkgqf7l6wuGSx423bd/DiZrR5DCjj6hKlj+SQw+ARTRI4N3fnbBSq
yOo4jSFit0tJeg30xSANFmr/FoZUm/fi30BYPFi1/VzunfszH8f4MFGFIFaL2zAEkh68+rDSJLOj
UhPpMPpwGGBaM1q8kLVQhTCS+oVhdc8Hkii/1n4n2x2vcOmeU0oiqCSUi4Tfj37I1IaZlCRGflRK
KrFltvXfVnUfqQZ/xfBb37WEdTkkpnf5EqLAqVO9jxDYFbaAhzTLdslxY603NsK4vPBZ99r5bUyY
mLzMdlKx7c/bgf+frBXaxhXghs33X7ll9eaKHX8pMSGhd9XivRhE9Kfu6rykqf92Hf2kwg4c/m2P
SGYvUZ5MHRzKLKAEG/nN/Y0SHCmA+voqfaB9s7e8/r4wXrcsZUNj9r30R7SBBAxEbf15mGPH8MKd
B+P9kaqKprVan6pcSg5ZftIiXfVhYsDs3G2IgEeegYsAizQmgcdN2Up3M7003I72EBOKm7gZGON1
BIpMX5O6UvAQZeGP2/YL4jktZHJGBN+WSPcyA1bkgjtRp0//ldyOvBUSuFrGhNuLkMeEEMmWc0a/
u6bmc5vYBi7aBEqHSJaignpqZkDaDdRyN6nNqBf4lWcPlJ+wEK0NrriBu2JfTXoHY3E0YYjsJA7S
mqSLor2b72tPdN9o6hex3j8lrH7yvFgfusUQQcVlOBMGVTlhck1Yxw/CaW/VFPI8XGGtbMc45V/K
wCbQTbPaDhJil5/G8/PMmd9p+CzHWM24cZqZstaeS/lbldVhQ7TpGgs8kTKApmdIN5CgJf8Fha6s
vuyTViHxJDAu9/3sQquUOlKc2mxPFZfk2izL/IxW7TPLJG0jwfV5xQhihC8eAcSdyu2+Q5fjNkG0
jIXTVPQiP7fvr75IQypNy1ijJx8FCJroMBkQpw5O/ZJciOaqbzIsPi40gkJ+4FVpxM+2xE1fX+fX
SDgtu5LzxQ56rp57r0UTL6KSq8pB8TWXo4GC16z6CeLROIAjF/v9OM2yjxi6y34ZRjX0OWsJ6LPh
qKDuxpp2/c7BoH53UsqXvByY4rBT1fDwbbN2AoCHsX5pCkQgXRqusbNHhM+o1Gble8PH1f7SkEZY
0rUrNYzfPeGQH18M4CsLGFfOsgIehJVWeWkHC0ZZw5F/SRVxo6//6F/aaqqA1Fz1S8vdF897p+xf
BVkrQAsNcd93NowxBiUPWANKZ6ux5rzhRQj1kluHr5dre7DINd9m+tU9EDqMeEUDpqgByhL0ALOK
3FNgqu0pyMGuK/6MtQwpDOTE52UQNn16LBRW8JTtGNZohQFNjHCzWR9VOTtZJ/TSEvhNHMp+zn6x
xcGZLmEmbCOtX8n+g16zTi8rL59xxVzSaft/DMzVQCNS+DuImWXswefyLst3q13Zje8jlYXksXUQ
oWHZN+CC1KppLD0LeqUz7PCCGD/zfAXfY3UepsoPwFXnGBPO8b1ezKetV4wtLP6OpwYO6ktTZCVA
ekfX5e6C8l0ni0gfk5xfNUpNxi1xV+DhQ/7fd1jM7k7G25vNcBKUVM3b0v5YzOAekH7Hq5WgwlYv
UWcB7xLSBO/l+sypNeLnblEzopCNlEXvr65bxeGNYKtj90qHp3nbZqfZWKfXWccsX4lCv6EXSKL1
VbmKLD2RvQ7ZIQK5ddtVTthhkjjGzKPykjUAshXl2XXdQFb7S24sYcnwa1Y9RWeJ1pprsVFX2qEj
DC1v9jE3FfEK4JLYiBRC26aZGPuFy6j85FLDTczU5Ozq+kvNzNEw4zjqjlgFVcgVCYikwlHKPFu8
K4svY8EIwqaBkS06hmKAB43y0j2HhSTRs84l6RiJfhtapcdYoP/tJGnlcJvjTmP0OOHYz3G35WrS
dE07Phke/IfUtl8bpaKepn5JrayMZA7U11+0UQMawvODZpPxOseF5IWFJU0i8z9ah5LcvS2F75p2
Evt5b6dmGxP4TDaoKqD8XR3BSDYbOAKOXMeq+pAeG12tiJMxotDHv8sbgdDW4Ulc7dw7YpoGVqJP
T7tqbBWri1Q5GV4ow+E6fUE/5kVaJ7Iy7kNniYjp5G14ebQ67/OASrZHgwD0Gii66M0vEL4mz+qJ
HWZC1AeZrUlDAKhpSbNmJp0NLOUjibaZ6CdaTB5hfnrN34LLqe8M+QVZOpUPIa07kKUsFcGgjVQg
QkgDAfgbP6+8Pcz3eVYa5xpBCbszrq85zWWtBEbjRYjz9yraknPqOljFLkLMsVHHKOrztoCjma3S
fsqHGhevjcR764P/w87bmCmUok5WiD3WGAntESGlWDFJSTkNKRR7hGH+Ek5/70TGIyjnhGxoSens
SYPbHQh7K/Zw4KfHKRb1ynIsnoITLWb6h6HCbly2mORiblb5w7obnpkHNNqSn8wvgdBScXp+UYaN
0X1xOe7mUyksiqTyJ/9N7xp3rWaRrwPEAI4ozCXxQcNqwsLkw8GCsQh9wyGFx08RxTrjW3+jP4op
aQHJIFb/9TqAUnghRpMfhFLiXClH/oEYsBXBy8FL6ovVZIc5aD+ciEfxt7em8KtEtDXEQZz3NI61
jhIogiWvu8QcTKSfGFN7EuZEu2CXemDx2cX+619Z76TkliqNl9VOyZMOG2fi7amIjpWLtuUKkgkl
gdq70FdVJl+mrGwOlRLU3l7VwwEqKbv0zx7p0AhW6jd2mu3PKyvhSZ2Wo1r6OGPkkF1CMTB5fUsk
YA1JRPTFL9RpfJkA4RwiGPDAbHAijit2UPLcUHZKWETRvl+skijkFfXRa6SInf/J0m9R04VfoLN+
8noy5NSPMtX8awjlfhd3GK45oBU4U/o083WaArXg0MLlcdPCv83FxeyDaNbjnSuYpWpsjmXsBqVw
GTLaVsNvINHUVW/Fk9t6B2SPnkJuILNvvlaH7cr1mi3XIaIoooUodypIYzf8SUEg6A47yA4Q3dof
5Hz8eQJAY/oJmdw/Ur576zOzvgm4CeJ2x+r3jRdF6MtaFSoajAsBUkfodRjE56aBuw1citOWwS7y
peuYMWtS6bOR/gYq6lvQIPwZH9qrWkpUc8fJeJqBk4Bur8BayxdC3vGzoPLzydkG1++ad65Nx3pH
SF6dfjRh8lIWRREUqylGXJoLy5RwgpqjnTcCWMalWjof5xVULTDYVjhCRnKyM06ukOVft5mNJvaB
bxjOOIRmRNxOuca3oQEdz0hegm79ZkLJBpjuyhStk6q9m2zAl0ouFNs0KbtGteslcs0e7f5E0q/B
XrzGSauc6N3asMZtdU0llfL/s6BsiQBbGYUT/LDFaeIElmDeVeCB9SzwywZofaLOYMGWLmkKqmD5
39U4CS4tQ0oNXRFZEV+VZtmjESl7wINW4bFLXSZp5JMRzIwv4RRBQqGwXQMOPuz7zYTb/11KPAf0
PHBtVRCKvcv7FLmRTPbps4TjaVziLi3Oy/CU9/4P+8R4u/CU0CMPQ9XDdKQYn+Org8RL+QRwFoR0
rMYRLY3DFv8smzJewOoCk83mvozCJ6Ma0BeIFrT/DWxQJrLjuDmyqsVk6bbZYu4tkm6KPL7YXIMe
UmCbDA0l9oINKk+xRee0DHu8hOgkMFoWTw8CuxTC69gchq+MumHd85dIsGB8bQaM0Hj2KOLQV4lI
6TZSNi08gSu+yKW+Ivii9MZuN1uyo1orsMw8o20Ok8m8WBauYTkT/XLppMprq4yxgXLe3wMKHfn8
UomEsIY0FnAPWrJXSCXxDLlpvwh4yJjs8K0D0E+mPLvN87snM334lJ8hzWeTK2CjPMvramOeoped
1If4t59OFPgQT4uEVFYjlsTO/wAs/Xp8mVngjbAbh7gwqHsLSXa+TgLa6AASH1a8WEUDhnbSFnk6
/yyY2wDltWIeJCSZrqFe2pMFUFmyDBZGBGNIladRSbyYDCJGaKJRIS1mdmeGy/y1lFiZ090cnfka
n9vSQbWzwPgsFqXyekK+au4hhBwxCwi++ONBHz2re2YI0se8j+gfUgUkMmnoJcbunuiK1naehNaV
eHiCMMsw/yVrb5FQipBkP6pch4FUH9Pt+fUVVPTzv9jmnSjpoGAAwjV5DBcMuUjuUkbLH9ljbF3V
e4il5qmRJ/ngNBdJuAbPqyVnfaX6ylUStYRtpa8+dxfhcuRJ+5pXFjWrQDmqXfyL+Wl/SfRtqn0J
lZZkDLMZDgV0WfEPBWlwUSWNZtF0xKhRlDrMZ7wkza6FE2yHxRpEvIcehhNyAKvqUNqEfecyujSC
c/GxzFDb4bzGGsGQZxJV1ydgQmO3qLtT5FB2yLlZpDcGTOfp+/Q/HZDLzlTeFAnhz+bEXRBCtRjZ
oSh2rreN4ZOcoysPVyFFW0rro0Dc0SMnaL4StWHOyHwnNNAJQVWnR27qD+JVvjifOSrWnk89+Gmn
87V6dAsL4xuiWFBdrA0flptQD+8bGh3PI1LrJi+zfHViJ3VRnJERLg0X6pr7aflqmd8ZSfrlYdpM
Q/D7N8oQVy28xcdYUPi1mGoN4FKpaJ+qo+ako8KfnGs9hdkwCyNAsyXrkooK0+UONQrDvDn33Raz
JQ3kijku+Llt+kL78rf6l2sCc3LK8uaHyTtWfarrhKSgIPkwjS7ARvzHrnCXXTOhDKOfCSBh+3Tb
TmWm4fkBtBlphUZEUn9vVP5Xq4rts5daCuQJppUxiLgdCXVI9YBZ9V2iFaKheGfneQ3cSeZmdeMT
fwfQ5omlJFi8/HTC3EWuQBR5lxYFRy0VpWkUk8NKESOyJdQim2j74vflMLm/HhWPL4HxfJgNbLjZ
al/4V585kkzG07gXvVYDFc7xDhwrLxs0yY0Y/J7zrU8PGbobNB2G9qD2GiuGcmlTm8bkLnrnvs1t
U22SuJ+3/NnkZkBk4RQ8NltK/e+U2rtvcwPVw1WBUWGReyswkZ+Dz7pXBmSNIfNcs+zQyWnJzN+S
Jtgt25W7CLTyMts2+YGc93d8GMFBpXZwP/LF9d+ijpiZh27Kn+wufiluEVw7aJJnwrZnVOYDBHDr
wzXEcrh2/OAHpUOVaWqolVnbmzQUYkleEYW9y+rmtR0s2K2qA0H9+GAqbVxYi23DxEFP29PLiA3H
X7igYBaovb0A3WKfHNcNZsJplGZl2rpuPGxZBEQnZR46ZLwIRiQVIVCnnUcD5bp6d1iTSmT+BXTV
uN4uilvOr15N8elnf2RacHAWjjXKTW8hzOI8pGnfLizMBnqwIS6wkJKxsl6pWvBDincOo246Tld2
uvp3tUdFitVuuD41WMNFJm09kxg6urtlJhtJJzAjDmYknJ8tHOyESlxtCh6e+AT4604Uzx6XH/JT
oxzD5FiOniP4H8BdxG2B0zVwOGovEy0fC+/uEJzDDMj+D/hn9myxpt+RTSG2RDOJNBYGk0n/5pH7
+CIW49GHaTI6YlPFuW2HltzhkFl3Q5BPYG/lP5oxWSH2Hn4MsiV4AXkqTOztqhtEPurPxDOtAubp
lLXdkrgaVa1CZfqp/eutJ0qzpjl4jzj3/3xSSIy9NdgsPuJ6I2sQ6Niuj7Mii0bTKW4D+HUSfZfq
QCr4XmmgQHNFboOtEaGceseKUXjekRA2hD0Qe/lOc6rv4zHjnzDefZPuTac4fsPX4BMlRE8AIZcE
jUz6/tbfKOFeLjjuieSJmznd5RATTMxTyF+u415B7EmBcZ44iRyuuqjy0yd352R3dUs/FqT64BfK
AoRRuA9tlrQ3ZI/fV/HD+OkCRDfPg+nxNaaGdcO6Wiw5e12Zt8AiyebzNTZIyrvpriAyNWVN3hW6
annHZw9I1Zpt3RqAEqLX3k8s5PhAqzyolWmVinkDAKMvlwibFa61ePPG6wheDtbvxqRA/6rtPNMR
/IOGqj/+ysdHH0ZbGP9S+qyfatKyxipYi9CXOLt7fa/Hb69qnbkwENfkbia3oImryiI8JX/Enfsu
eeP+Baf/z6i9lKvRZZ0VaxfO4LiXegs4owTSrWg+qamBHFA0/lxYkVuJDTVNuiAFtKs5dpMhbel8
usAOarkp6eOrrq0Qwu4QU+n4qRO3ve6BHSylQ5eRKDDsl7epeaYrQCOpH9SM9FOGhg4Dsa+F9lTN
x9u+FeWn+OBmrg9R0U6HV9ZHb+FBMNfcpCLNA68tIqASgO4H9PSHHPWhMC6Ru5EMDfDeV8Z5+w1O
pKHh9AGmFqghPz5R0X0L6v25AY6cdOhLKLXWy2v9H2yfmhQLwRXR7VKx0cbS1Mw267CnW8GVNAwm
OupQgQLJEK59xSi07b/HyWkIi5z7uOJaBuu9LUOhgiTS1a5mFR2z1TrTx2c1+DEiU7MJCOv2HfEU
20dVKl8fiIsA/ZhPBstZVoX4kA3Ie7RQoMb3KGptXVV4sJiHWOmSC2OV6Najx5ORkCKO/AK+UlEN
T5I91D1C2g64A25OaLHMgmFp6ooMz9u5LP1Bw1/s1siW4dMwJgfmNPSwDV6HPtBZrWwuvocIHA00
vlYUmQBz7FYSzOs/n+BuhE/8PmLqwawnzLsji1qlaLtN3ReTsw9opnZZFyPOQojd3GmWaaVkfrms
ZRK0WPmsW2LNDYhHvQxaR87hOeX9x6oojDj+EJ+9HakwMN3Abj39bVV0z8e3yyiAS/TNJ55hc4AU
hHapfvE5t/Z9zxKL3AkGJ9m0NQO3RK8rQAZdfgmBNuBPXFfPI1642ix366icYRaoBwOQ/LM3KoPu
piZVVeY91gX7RBPbVA3WnK1BcMkNXsxjVaSySijkD6DMBMwHO/AqPRAUI/tabLEygpJZgyVFTzb0
XBbCeXf6GeduC5u/XYS7IvGSKSGFsC4sJAbysGzPzNb1FJD4AdGIw9hodrAQR85vlMlHVniN3Hzo
K1p8PFdgAQRfQtDb1/x50NQXLLMZfVQ0JNfWyIKaxlXRBdKV7KMQr4OXp9gHo5XWQCOzAS0qfAV3
Sm6rJtunLGG+/mhabVGKCkKWaocNWhF+abmBJpnwd6NvHWxhJjo0ra+x//O0GCuEoIEjddEEIO0p
ELBMvmUSOzdHIcJjrUmufr/ppqzcHWxyltJYA210+iPYT/MTNChH4iFwU8m47JnLBOW9iHPRSrCu
s4qjH1sIuAIgX9bcoExkvsMG5iNeXOUD8crawkz9mmAFcpadElmRlVP43oT9y7wNPZGjZ0INtG15
1tgPu9TLO2XsOUwPkKpNN+N2eL7Ryof6+2+yD7B1Xce/XSnyti/y/DHW655rnMGOHsPnZbLZG430
CR3aS4uCw3lq+C40yCaM7O5uN7lQ/fKgQGSKm0iWeNjhqLZ62teIvM+cCqQzGAUzHLw+1FMRwImZ
sISPd26jBScrFTKnRIC7/R3gMAc27mmS3PtK8TSyrXBrCHOZvj4E6AgGe4H+Idh2FHza3nWOWNDa
QDmeW6lq3lA7Mlu9bsvmAPs/c1oQdErOMSsJoJ1uJUV2D6ntTPKQbl8WRzDVyi8y4YgbMzVqJ0UQ
HwScZyvnS4jjFrZTO5Zj9P+Y3O5YEF+ALEGonVLxjgoQeIR0c+ZD3st1oh9t81M3oQ+WGx6rGK4B
5QzynToMSdnHZH95S8Vtys8M9xwkDQ1+jZzDWsn/6I+v8DihLdCYxcsYIc4HV9jIoH23xBqNkiec
cuUTBLPY2dpxv0vd0xjP/DtPcwnNRuy3m11FKteYNnLxEzonCPtJAdA4s31g2lKQcFZvk04ltw2n
pers6ueM9nZ0hdTS57KiYto/uVNbjgpNY/jHMHD4lY1U70cXuh0fC7cWXFaE62AzmkakUY76uJ7w
LrizEw+bE3E0+l53zcQRJpuLy6EDi84L25n2GmFljz07ThKSTij48XwffAlsXsHlsqpPSOQ84nb2
2fRJM2HaEhy6B2tEmLQaHcnEGUa7tSuic2qJ8tLhaZO8bwGEdgrgRdsLSXpJYjylDBVmL2jRRATE
YRtVCH08nOcxjZ7CmFWCWGs6V2KSPBfmRYq5Ua8pEOFAT8SLW8JVjJxdEzt8o+39HFc7UmQkYHSw
a9SKGXVJO8Na+A010RjyFloGpsJyOuWaxnXqprTzLm5B4uvm7a8fpDG3RcqDQWepqyAzLBBl2DvQ
AQRpaw+1olvNIZN6g6W7YPjJT8vq0Jhm13ZcP6kWesCxRgWKAwxGuK3arZI1o9n0phmhtareyasL
urw2HPod62JlXBno1KMsOthMHqk61lSGvyy4DXmOCEZHtHYraK0QT9eWMpJpge6S8kp6GJAyvwUo
i+1WzNDQHEqQMhv8Yr+Xsv4QOexAXiNqPkLhUayfJ7rfUov2zb9bvJJjE3clB9MAoRO2ifgyR1up
SUqSkGHaQLYYa1HAyUTcX9J1V0mCpyZnEJSpWZBHjm+HZgvYmRMuhTw4gbPAqdA8yXUeK9D32Wxy
qyZkyHErQcum42V/WqPkKEM/eYoxC9gFDFP84Ao0w/44u1I6esIJ6s8wX/eqkq252t9s8Ai7mmSM
bVsciFECrZ+1JWnEtqBTBK7LZ2X/vFwAdxi8bQwLdZxghVfJs+l6jHdccCtNkqZGko6RjIYoUzRw
DtUs7pyybdLdraLxJzzv5qGPHnfgwYMoGDEAo3CVuk5YwW6VL5lV1NVmFlWcQB8pqqyMrxrhxaWr
E5aLRpTmijCzr9CD3xrp8hlACZp2uHmRsTbuq6/ePWS7Y8cCVdY6yiWR2AnSiPILX9i+VHtjIcvb
oMnAum1DrqqSS2tePUFAFq0rrh9sI/suwdr4PKCwKUgvYv5vNBi55pg5COnT7Sx5hrzZYCBOmO/j
FRvzT/HI2I041HHSClzNLaPnAFXzLT0fM2M5ivTSSmp/k+hfTB0Y63nERUUhuJRgHHGBz+VcvlWR
bmAkw/3iNBxkOlVOCKuemUPOz5tJjEj4hLR+O45oheXyDvcHxXR3XNPSuvhPonNgJaWHDo5nXp8U
xOT4d96cJHB+NmOxi5HQYTDR48G79xF6kyMsRYUJGb59FrzQ34SoXDfJZljZIdwBH9qWK+6ToExE
zV9kHuNyDtkSy2T03b43P5oAZ7E7Kw0HH9iUHkBh/BySMMaOGCAc+plvh8dX6LY8suX8VNjl8TKc
miDTCj4zx4EU6PIO/6NrAzCSq1GGyISvfm1dQLGF1hRq0lzDNMLlfghib0ibejOlH8Fkd4cCd6sd
O293vkNYwSNXSnz6bJ6UvEdA6nycgOdLlIJgf9Hq8aEf846voj7dq2Fcq1PV2CITSs7E1rLIbQkQ
wa6YSGN4igHg7qFo/R/2V0aD/HC3mkHcq0ceRL8/0j6xcQP9Poc67XHJsmd2SUtVk2g1ZO/qZBny
NesKTSDGglB27WIB3SRKQRQMAOrYS80n9P1Cmg3JSgx4lTmpDwCRVQHobjrhAczHEShZt4EAYsUy
qBHNrZuzubNsxeiScPRV/IX4LnUTsbPjaBXvTLtTpf0C4hR+1XsJANTyEnwV//SuXG2aCPTF7O5m
lbND6jKJV/Kqc8bohPrBrhaSDxjuB2mRCMHo0p3bg6+4wWfSDs2Lb9qiXL5plBLR1jmoMiLjt0dg
qoMdhqeYcYIBKwEdeRXQ9kj5FnwmE5kxleUiXkhh2rZhhIcnoDujeHMXhLo3e3SCdjK59unaPibP
CSDVFTv637XZIBGOzK7XF+sUk1hchBrpdGiu+Fh62K7YJKxfayUkTduam2vIBYD0Y2Vx51j4VZE5
e/nTVu+efPfv2n1OAiFOLw9jDBXkBripVZ8D13JBgXuHpESPfiWz85dvrBf/9kgmV0AWsawKzK3G
q1+XnIV5MziYia6T+nY7L3EfaWgDUaw+6sF+76z781nSrnISttDA8mEZWqV8vRx/A2BPZlC3Q/xz
Zuz2VPaNwoXesiiSFN2hf6Vj3d3nzpZqXMmBmNUi//nCGJeIVPF/66uBCQqADiwq6neG1RIFsJ0f
UUBFo8YN1Y+aeZBRJTSf3Pw6ULaUISE5PciIwBlgdsIrf41xYneTLDDRVUhSare7iDhfascTWo63
2zr6oYNJiG6J7FqrsL1+gSz3r51zAvFP/B2XVic866c2cZvlC52XAwTo+rek9Ca722+ajHqhVcdY
Rsdfr51tP+4rOJ6RfFYpKrd5Wfv1xwytI+pFH9qoQctWVL8hRv9rk9PG0U6HehNOYUjfhJEqvGme
0NB3Mgw22msWYsLMQmqb8TR8IpXxoHD1Sdfp5CnP8GTAJ/EjV4HTOCKbxDOf5x/5Xe26VNdZgSgj
fWg7a8rSGOUwehsvPj7ls+3Ju/60H6vWQbIVTnVFrlHVP9gAE9EILiyH631JHBFRbFaEAnRKXct/
AQuXeGe4J/htoJfaYQwIWU7uwP8lE6LtwOjD48gwL91CT1c/GbqOzQtza3ezgC9qbdZFcr25RwsU
VhHX2c8Iy57axKt9p691CY7kr//hHMJWaSIm//rZXNlSnzfLewAHh07dgxMz++jNgpi/sbUOb00C
TYMxq9hPuKcvZQhMd/Htx5cJQBOj4ZcDlRT8OoBigc2zQMFeIF4M+nxoCJkiT/5q9ackHZr1/NcX
neAjnZwG6nu6felaIafOG23eJKJc8QNCg5oK0W2hQ2Fv/C3zJ+q5RqYiDDrgyjUKWut3BFAThnYy
mrHQITVGl3UhCtuA5gwPALTpqfAXtCBHIyItSIP5mHALX/M1uYVXQPWRqTE8HE265VhNC++R3OLD
79QIufhhhvCaot5QDnsQBaxg4QwjUXWEFDQ4RhP8GZn+fqhLyfE3+nfEQA6kIeVu3Q+Ct7UQOPt5
JBX4hzzhWKOiJBbnOCDK36xcyEyqTV65arXuIeOIzjSxwlmUACG96slUJ+jjhi+rC2os4xBBslr5
pY4zItd3DQplbmRzdHJlYW0NCmVuZG9iag0KMTY5OCAwIG9iag0KPDwvQkJveFsgMCAwIDQ2MC4y
IDI5LjRdL0ZpbHRlci9GbGF0ZURlY29kZS9Gb3JtVHlwZSAxL0xlbmd0aCAxNDQvTWF0cml4WyAx
IDAgMCAxIDAgMF0vUmVzb3VyY2VzPDwvRm9udDw8L0NhbGlicmkgNTM4IDAgUiA+Pj4+L1N1YnR5
cGUvRm9ybS9UeXBlL1hPYmplY3Q+PnN0cmVhbQ0K1yWTcsuOzqe/PGkoh0N5xiJWWYPG5xUQWqbR
NfX+hyfd1cCGR5uN/S2NbdKCbuL9ZIi2Eguwmup0FGTlbcu0Z+SK+AIYp5jAr8tmFuWjoUZjPk0A
cNGSjiEwf9JFmVCjTf4x1d+IwiiX7MUbriA+qnBU9DPAWl42m1/UjtFWXaYgJrj9YB4Y7KYoOvPN
xp/cDQplbmRzdHJlYW0NCmVuZG9iag0KMTcwNyAwIG9iag0KPDwvQkJveFsgMCAwIDQ2MS4yOCAy
My41Ml0vRmlsdGVyL0ZsYXRlRGVjb2RlL0Zvcm1UeXBlIDEvTGVuZ3RoIDE2MC9NYXRyaXhbIDEg
MCAwIDEgMCAwXS9SZXNvdXJjZXM8PC9Gb250PDwvSGVsdiAyOCAwIFIgPj4+Pi9TdWJ0eXBlL0Zv
cm0vVHlwZS9YT2JqZWN0Pj5zdHJlYW0NCoIV+aEf920+n7HG2R2KhvwUv8Ys1vto/WpdTkR7CPkL
aCr/GIBkouu5lLEyXX/0clt6ttMlYW8m7xTqxAZ1kw2LJXqQgTeKCbDFGKLU17f1lxV55lXL6Hz2
p/RAom3eV9f4NPlQ7qHfaY9Nhvsh65PhJwTPj9P3eukYjxYA05QYhY1qXlCkkHqhswDI9IubJUvM
lZ2oeoa7mDdLrTIvJEcNCmVuZHN0cmVhbQ0KZW5kb2JqDQoxNzExIDAgb2JqDQo8PC9MZW5ndGgg
NjczL1N1YnR5cGUvWE1ML1R5cGUvTWV0YWRhdGE+PnN0cmVhbQ0KPD94cGFja2V0IGJlZ2luPSIi
IGlkPSJXNU0wTXBDZWhpSHpyZVN6TlRjemtjOWQiPz48eDp4bXBtZXRhIHg6eG1wdGs9Ik5pdHJv
UHJvIDkuNSIgeG1sbnM6eD0iYWRvYmU6bnM6bWV0YS8iPjxyZGY6UkRGIHhtbG5zOnJkZj0iaHR0
cDovL3d3dy53My5vcmcvMTk5OS8wMi8yMi1yZGYtc3ludGF4LW5zIyI+PHJkZjpEZXNjcmlwdGlv
biByZGY6YWJvdXQ9IiIgeG1sbnM6ZGM9Imh0dHA6Ly9wdXJsLm9yZy9kYy9lbGVtZW50cy8xLjEv
IiB4bWxuczpwZGY9Imh0dHA6Ly9ucy5hZG9iZS5jb20vcGRmLzEuMy8iIHhtbG5zOnBkZmFFeHRl
bnNpb249Imh0dHA6Ly93d3cuYWlpbS5vcmcvcGRmYS9ucy9leHRlbnNpb24vIiB4bWxuczpwZGZh
UHJvcGVydHk9Imh0dHA6Ly93d3cuYWlpbS5vcmcvcGRmYS9ucy9wcm9wZXJ0eSMiIHhtbG5zOnBk
ZmFTY2hlbWE9Imh0dHA6Ly93d3cuYWlpbS5vcmcvcGRmYS9ucy9zY2hlbWEjIiB4bWxuczpwZGZh
aWQ9Imh0dHA6Ly93d3cuYWlpbS5vcmcvcGRmYS9ucy9pZC8iIHhtbG5zOnhtcD0iaHR0cDovL25z
LmFkb2JlLmNvbS94YXAvMS4wLyI+PHhtcDpNb2RpZnlEYXRlPjIwMTYtMDktMTlUMTQ6MTU6MzYt
MDc6MDA8L3htcDpNb2RpZnlEYXRlPgo8L3JkZjpEZXNjcmlwdGlvbj4KPC9yZGY6UkRGPgo8L3g6
eG1wbWV0YT4KPD94cGFja2V0IGVuZD0idyI/Pg0KZW5kc3RyZWFtDQplbmRvYmoNCjE3MTIgMCBv
YmoNCjw8L0NGPDwvU3RkQ0Y8PC9DRk0vQUVTVjIvTGVuZ3RoIDE2L1R5cGUvQ3J5cHRGaWx0ZXI+
Pj4+L0VuY3J5cHRNZXRhZGF0YSB0cnVlL0ZpbHRlci9TdGFuZGFyZC9MZW5ndGggMTI4L08oHGH6
JLc6Dpb2Bh3VZb9jIhTxuW4vBkmRDEK0sKs+wR0pL1AgMjgyMC9SIDQvU3RtRi9TdGRDRi9TdHJG
L1N0ZENGL1Uo23FcchktO2TaSIhMrOAu8poAAAAAAAAAAAAAAAAAAAAAKS9WIDQ+Pg0KZW5kb2Jq
DQp4cmVmDQowIDMNCjAwMDAwMDAwMDAgNjU1MzUgZg0KMDAwMDAwMDAxNyAwMDAwMCBuDQowMDAw
MDAwMDczIDAwMDAwIG4NCjQgMQ0KMDAwMDAwMDUwNCAwMDAwMCBuDQo2IDMNCjAwMDAwMDA2Mjgg
MDAwMDAgbg0KMDAwMDAwMDgyNSAwMDAwMCBuDQowMDAwMDAxMDczIDAwMDAwIG4NCjEyIDUNCjAw
MDAwMDEyMTUgMDAwMDAgbg0KMDAwMDAwMTgwMyAwMDAwMCBuDQowMDAwMDE3MTI1IDAwMDAwIG4N
CjAwMDAwMTc1NzEgMDAwMDAgbg0KMDAwMDAxNzc0NCAwMDAwMCBuDQoyMSAxDQowMDAwMDE4MDc4
IDAwMDAwIG4NCjI0IDUNCjAwMDAwMTg0MjAgMDAwMDAgbg0KMDAwMDAxODY5MSAwMDAwMCBuDQow
MDAwMDE4Nzc5IDAwMDAwIG4NCjAwMDAwMTg4NzEgMDAwMDAgbg0KMDAwMDAxODk1MCAwMDAwMCBu
DQozMCAxDQowMDAwMDE5MDQyIDAwMDAwIG4NCjM0IDENCjAwMDAwMTkzNDIgMDAwMDAgbg0KMzYg
MQ0KMDAwMDAxOTY0OCAwMDAwMCBuDQozOCAxDQowMDAwMDE5ODk3IDAwMDAwIG4NCjQwIDENCjAw
MDAwMjAxMzggMDAwMDAgbg0KNDIgMQ0KMDAwMDAyMDM3OCAwMDAwMCBuDQo4NyAzDQowMDAwMDIw
NDI0IDAwMDAwIG4NCjAwMDAwMjA1ODAgMDAwMDAgbg0KMDAwMDAyMTU5NiAwMDAwMCBuDQozNjEg
MQ0KMDAwMDAyMTg0NCAwMDAwMCBuDQozNjUgMQ0KMDAwMDAyMjAwMCAwMDAwMCBuDQo1MzQgMQ0K
MDAwMDAyMjExMyAwMDAwMCBuDQo1MzggMw0KMDAwMDEwNDY1MiAwMDAwMCBuDQowMDAwMTA0ODEx
IDAwMDAwIG4NCjAwMDAxMDU4MjggMDAwMDAgbg0KNjIxIDENCjAwMDAxMDYwNTggMDAwMDAgbg0K
NjI0IDENCjAwMDAxMDYzMzEgMDAwMDAgbg0KNjQzIDMNCjAwMDAxMDY3NjUgMDAwMDAgbg0KMDAw
MDEwNjkyNCAwMDAwMCBuDQowMDAwMTA3OTQxIDAwMDAwIG4NCjE2MjQgMQ0KMDAwMDEwODE5MSAw
MDAwMCBuDQoxNjM2IDENCjAwMDAxOTI4NDMgMDAwMDAgbg0KMTY0MiAxDQowMDAwMTkzMjkyIDAw
MDAwIG4NCjE2NDQgMQ0KMDAwMDE5MzU2NCAwMDAwMCBuDQoxNjY5IDENCjAwMDAxOTM4MzYgMDAw
MDAgbg0KMTY4NCAzDQowMDAwMTk0MTUzIDAwMDAwIG4NCjAwMDAxOTQzMTUgMDAwMDAgbg0KMDAw
MDE5NTMzMyAwMDAwMCBuDQoxNjkwIDQNCjAwMDAxOTU1ODQgMDAwMDAgbg0KMDAwMDE5NTYyNSAw
MDAwMCBuDQowMDAwMTk1Njk3IDAwMDAwIG4NCjAwMDAyMDE3NTcgMDAwMDAgbg0KMTY5OCAxDQow
MDAwMjc5ODk3IDAwMDAwIG4NCjE3MDcgMQ0KMDAwMDI4MDIzNiAwMDAwMCBuDQoxNzExIDINCjAw
MDAyODA1ODkgMDAwMDAgbg0KMDAwMDI4MTM0NCAwMDAwMCBuDQp0cmFpbGVyDQo8PC9JbmZvIDIx
IDAgUiAvUm9vdCAyIDAgUiAvRW5jcnlwdCAxNzEyIDAgUiAvU2l6ZSAxNzEzL0lEWygV66ym4ANA
57CvXChiIax7iXuJKTw5NkQ1QkY0NUVCRTk5RDExQjUzNjA4NDlFRUFBMTk3QT5dPj4NCnN0YXJ0
eHJlZg0KMjgxNTgyDQolJUVPRg0K

--_1A92EB7E-990C-46C9-95A2-0A9F3056F132_--
