# Supplementary material for: 3D reconstruction method based on second-order semiglobal stereo matching and fast point positioning Delaunay triangulation
Source: PLoS One. 2022 Jan 25;17(1):e0260466. doi: 10.1371/journal.pone.0260466 (PMC8789135; doi:10.1371/journal.pone.0260466)
Supplement: S2 Dataset — (EML) [file pone.0260466.s002.eml]

MIME-Version: 1.0
Date: Wed, 24 Nov 2021 12:10:17 +0800
From: Daniel Scharstein <schar@middlebury.edu>
Subject: Re: Get your permission for the Middlebury dataset
Thread-Topic: Get your permission for the Middlebury dataset
Message-ID:
 <CAP=zhodkNZm8oD30RLjUdjDs5gxkorQ1SLjQd+MPiK3vJHyWLg@mail.gmail.com>
To: =?utf-8?Q?=E5=88=98_=E5=87=AF=E7=A5=A5?= <kaixiang2017@outlook.com>
Content-Transfer-Encoding: quoted-printable
Content-Type: text/html; charset="utf-8"

<html><head>
<meta http-equiv=3D"Content-Type" content=3D"text/html; charset=3Dutf-8"></=
head><body><div dir=3D"ltr">Hi,<div><br></div><div>I grant permission for y=
ou to use the Middlebury datasets in your paper.&nbsp; Sorry, I don't have =
time to fill out and sign the form.&nbsp; Hopefully this is sufficient!</di=
v><div><br></div><div>Best,</div><div><br></div><div>Daniel</div><div><br><=
/div><div><div dir=3D"ltr">Daniel Scharstein<br>Charles A. Dana Professor o=
f Computer Science<br>Department of Computer Science<br>Middlebury College<=
br>Middlebury, VT 05753<br><div><br></div></div></div></div><br><div class=
=3D"gmail_quote"><div dir=3D"ltr" class=3D"gmail_attr">On Fri, Nov 19, 2021=
 at 9:10 AM =E5=88=98 =E5=87=AF=E7=A5=A5 &lt;<a href=3D"mailto:kaixiang2017=
@outlook.com">kaixiang2017@outlook.com</a>&gt; wrote:<br></div><blockquote =
class=3D"gmail_quote" style=3D"margin:0px 0px 0px 0.8ex;border-left:1px sol=
id rgb(204,204,204);padding-left:1ex"><div lang=3D"ZH-CN" style=3D"overflow=
-wrap: break-word;"><div><span style=3D"color:rgb(156,0,6);font-weight:bold=
">Notice:</span> This email is from an external sender. Please use caution =
before clicking links or opening attachments.</div><br><br><div><div class=
=3D"gmail-m_-2833303351534500458WordSection1"><p class=3D"MsoNormal"><span =
lang=3D"EN-US">Dear Dr. DANIEL SCHARSTEIN</span></p><p class=3D"MsoNormal">=
<span lang=3D"EN-US"><u></u>&nbsp;<u></u></span></p><p class=3D"MsoNormal">=
<span lang=3D"EN-US">We would like to obtain your permission regarding the =
Middlebury dataset. Please check the attachment for specific information. I=
f you agree to grant permission, please sign the attachment and send it to =
me.</span></p><p class=3D"MsoNormal"><span lang=3D"EN-US"><u></u>&nbsp;<u><=
/u></span></p><p class=3D"MsoNormal"><span lang=3D"EN-US">Kind regards,<u><=
/u><u></u></span></p><p class=3D"MsoNormal"><span lang=3D"EN-US">Kaixiang L=
iu<u></u><u></u></span></p><p class=3D"MsoNormal"><span lang=3D"EN-US"><a h=
ref=3D"mailto:kaixiang2017@outlook.com" target=3D"_blank">kaixiang2017@outl=
ook.com</a><u></u><u></u></span></p><p class=3D"MsoNormal"><span lang=3D"EN=
-US">Hohai University</span><span lang=3D"EN-US" style=3D"font-size:12pt;fo=
nt-family:SimSun"><u></u><u></u></span></p><p class=3D"MsoNormal"><span lan=
g=3D"EN-US"><u></u>&nbsp;<u></u></span></p><p class=3D"MsoNormal"><span lan=
g=3D"EN-US" style=3D"font-size:12pt;font-family:SimSun"><u></u>&nbsp;<u></u=
></span></p></div></div></div></blockquote></div></body></html>=
