# Supplementary material for: 3D reconstruction method based on second-order semiglobal stereo matching and fast point positioning Delaunay triangulation
Source: PLoS One. 2022 Jan 25;17(1):e0260466. doi: 10.1371/journal.pone.0260466 (PMC8789135; doi:10.1371/journal.pone.0260466)
Supplement: S3 Dataset — (EML) [file pone.0260466.s003.eml]

MIME-Version: 1.0
Date: Thu, 2 Dec 2021 20:49:24 +0800
From: Andreas Geiger <a.geiger@uni-tuebingen.de>
Subject: Re: request permission
Thread-Topic: request permission
Message-ID:
 <CAAT_aDH3zL9zxyiGmD6tGpeAzx+OE7Nf8T7FYeCrARudVy_SVQ@mail.gmail.com>
To: =?utf-8?Q?=E5=88=98_=E5=87=AF=E7=A5=A5?= <kaixiang2017@outlook.com>
Content-Transfer-Encoding: quoted-printable
Content-Type: text/html; charset="utf-8"

<html><head>
<meta http-equiv=3D"Content-Type" content=3D"text/html; charset=3Dutf-8"></=
head><body><div dir=3D"ltr">You will have to maintain the license of the da=
taset (see website).<div>A. Geiger</div></div><br><div class=3D"gmail_quote=
"><div dir=3D"ltr" class=3D"gmail_attr">On Thu, Dec 2, 2021 at 1:47 PM =E5=
=88=98 =E5=87=AF=E7=A5=A5 &lt;<a href=3D"mailto:kaixiang2017@outlook.com">k=
aixiang2017@outlook.com</a>&gt; wrote:<br></div><blockquote class=3D"gmail_=
quote" style=3D"margin:0px 0px 0px 0.8ex;border-left:1px solid rgb(204,204,=
204);padding-left:1ex"><div lang=3D"ZH-CN" style=3D"overflow-wrap: break-wo=
rd;"><div class=3D"gmail-m_3870895982596018399WordSection1"><p class=3D"Mso=
Normal"><span lang=3D"EN-US"><u></u>&nbsp;<u></u></span></p><p class=3D"Mso=
Normal"><span lang=3D"EN-US">Dear Prof. Dr.-Ing. Andreas Geiger</span></p><=
p class=3D"MsoNormal"><span lang=3D"EN-US"><u></u>&nbsp;<u></u></span></p><=
p class=3D"MsoNormal"><span lang=3D"EN-US" style=3D"font-size:11pt">I reque=
st permission for the open-access journal PLOS ONE to publish some images i=
n KITTI dataset under the Creative Commons Attribution License (CCAL) CC BY=
 4.0 (<a href=3D"http://creativecommons.org/licenses/by/4.0/" target=3D"_bl=
ank">http://creativecommons.org/licenses/by/4.0/</a>). Please be aware that=
 this license allows unrestricted use and distribution, even commercially, =
by third parties. Please reply and provide explicit written permission to p=
ublish these images in KITTI dataset under a CC BY license.<u></u><u></u></=
span></p><p class=3D"MsoNormal"><span lang=3D"EN-US" style=3D"font-size:11p=
t"><u></u>&nbsp;<u></u></span></p><p class=3D"MsoNormal"><span lang=3D"EN-U=
S">Kind regards,<u></u><u></u></span></p><p class=3D"MsoNormal"><span lang=
=3D"EN-US">Kaixiang Liu<u></u><u></u></span></p><p class=3D"MsoNormal"><spa=
n lang=3D"EN-US"><a href=3D"mailto:kaixiang2017@outlook.com" target=3D"_bla=
nk">kaixiang2017@outlook.com</a><u></u><u></u></span></p><p class=3D"MsoNor=
mal"><span lang=3D"EN-US">Hohai University</span><span lang=3D"EN-US" style=
=3D"font-size:12pt;font-family:SimSun"><u></u><u></u></span></p><p class=3D=
"MsoNormal"><span lang=3D"EN-US" style=3D"font-size:11pt"><u></u>&nbsp;<u><=
/u></span></p><p class=3D"MsoNormal"><span lang=3D"EN-US" style=3D"font-siz=
e:12pt;font-family:SimSun"><u></u>&nbsp;<u></u></span></p></div></div></blo=
ckquote></div></body></html>=
