# Supplementary material for: 3D reconstruction method based on second-order semiglobal stereo matching and fast point positioning Delaunay triangulation
Source: PLoS One. 2022 Jan 25;17(1):e0260466. doi: 10.1371/journal.pone.0260466 (PMC8789135; doi:10.1371/journal.pone.0260466)
Supplement: S2 File — (ZIP) [file pone.0260466.s005.zip]

Archive with 56 entries (45 files):
- Supplementary materials/
- Supplementary materials/3D Reconstruction Results/
- Supplementary materials/3D Reconstruction Results/ArtL/
- Supplementary materials/3D Reconstruction Results/ArtL/ArtL.ply
- Supplementary materials/3D Reconstruction Results/ArtL/calib.txt
- Supplementary materials/3D Reconstruction Results/ArtL/disp.png
- Supplementary materials/3D Reconstruction Results/ArtL/im0.png
- Supplementary materials/3D Reconstruction Results/ArtL/im1.png
- Supplementary materials/3D Reconstruction Results/Motorcycle/
- Supplementary materials/3D Reconstruction Results/Motorcycle/calib.txt
- Supplementary materials/3D Reconstruction Results/Motorcycle/disp.png
- Supplementary materials/3D Reconstruction Results/Motorcycle/im0.png
- Supplementary materials/3D Reconstruction Results/Motorcycle/im1.png
- Supplementary materials/3D Reconstruction Results/Motorcycle/Motorcycle.ply
- Supplementary materials/3D Reconstruction Results/Piano/
- Supplementary materials/3D Reconstruction Results/Piano/calib.txt
- Supplementary materials/3D Reconstruction Results/Piano/disp.png
- Supplementary materials/3D Reconstruction Results/Piano/im0.png
- Supplementary materials/3D Reconstruction Results/Piano/im1.png
- Supplementary materials/3D Reconstruction Results/Piano/Piano.ply
- Supplementary materials/3D Reconstruction Results/Pipes/
- Supplementary materials/3D Reconstruction Results/Pipes/calib.txt
- Supplementary materials/3D Reconstruction Results/Pipes/disp.png
- Supplementary materials/3D Reconstruction Results/Pipes/im0.png
- Supplementary materials/3D Reconstruction Results/Pipes/im1.png
- Supplementary materials/3D Reconstruction Results/Pipes/Pipes.ply
- Supplementary materials/3D Reconstruction Results/Playtable/
- Supplementary materials/3D Reconstruction Results/Playtable/calib.txt
- Supplementary materials/3D Reconstruction Results/Playtable/disp.png
- Supplementary materials/3D Reconstruction Results/Playtable/im0.png
- Supplementary materials/3D Reconstruction Results/Playtable/im1.png
- Supplementary materials/3D Reconstruction Results/Playtable/Playtable.ply
- Supplementary materials/3D Reconstruction Results/Recycle/
- Supplementary materials/3D Reconstruction Results/Recycle/calib.txt
- Supplementary materials/3D Reconstruction Results/Recycle/disp.png
- Supplementary materials/3D Reconstruction Results/Recycle/im0.png
- Supplementary materials/3D Reconstruction Results/Recycle/im1.png
- Supplementary materials/3D Reconstruction Results/Recycle/Recycle.ply
- Supplementary materials/3D Reconstruction Results/Shelves/
- Supplementary materials/3D Reconstruction Results/Shelves/calib.txt
- Supplementary materials/3D Reconstruction Results/Shelves/disp.png
- Supplementary materials/3D Reconstruction Results/Shelves/im0.png
- Supplementary materials/3D Reconstruction Results/Shelves/im1.png
- Supplementary materials/3D Reconstruction Results/Shelves/Shelves.ply
- Supplementary materials/3D Reconstruction Results/Teddy/
- Supplementary materials/3D Reconstruction Results/Teddy/calib.txt
- Supplementary materials/3D Reconstruction Results/Teddy/disp.png
- Supplementary materials/3D Reconstruction Results/Teddy/im0.png
- Supplementary materials/3D Reconstruction Results/Teddy/im1.png
- Supplementary materials/3D Reconstruction Results/Teddy/Teddy.ply
- Supplementary materials/3D Reconstruction Results/Vintage/
- Supplementary materials/3D Reconstruction Results/Vintage/calib.txt
- Supplementary materials/3D Reconstruction Results/Vintage/disp.png
- Supplementary materials/3D Reconstruction Results/Vintage/im0.png
- Supplementary materials/3D Reconstruction Results/Vintage/im1.png
- Supplementary materials/3D Reconstruction Results/Vintage/Vintage.ply
