# Supplementary material for: 3D reconstruction method based on second-order semiglobal stereo matching and fast point positioning Delaunay triangulation
Source: PLoS One. 2022 Jan 25;17(1):e0260466. doi: 10.1371/journal.pone.0260466 (PMC8789135; doi:10.1371/journal.pone.0260466)
Supplement: S2 File — (ZIP) [file pone.0260466.s005.zip › Supplementary materials/3D Reconstruction Results/ArtL/calib.txt]

cam0=[935 0 148; 0 935 138; 0 0 1]
cam1=[935 0 198; 0 935 138; 0 0 1]
doffs=50
baseline=160
width=347
height=277
ndisp=64
isint=0
vmin=16
vmax=58
dyavg=0
dymax=0
