# Supplementary material for: 3D reconstruction method based on second-order semiglobal stereo matching and fast point positioning Delaunay triangulation
Source: PLoS One. 2022 Jan 25;17(1):e0260466. doi: 10.1371/journal.pone.0260466 (PMC8789135; doi:10.1371/journal.pone.0260466)
Supplement: S2 File — (ZIP) [file pone.0260466.s005.zip › Supplementary materials/3D Reconstruction Results/Motorcycle/calib.txt]

cam0=[999.421 0 294.182; 0 999.421 252.932; 0 0 1]
cam1=[999.421 0 326.96; 0 999.421 252.932; 0 0 1]
doffs=32.778
baseline=193.001
width=741
height=497
ndisp=70
isint=0
vmin=7
vmax=65
dyavg=0.23
dymax=0.379
