# Supplementary material for: 3D reconstruction method based on second-order semiglobal stereo matching and fast point positioning Delaunay triangulation
Source: PLoS One. 2022 Jan 25;17(1):e0260466. doi: 10.1371/journal.pone.0260466 (PMC8789135; doi:10.1371/journal.pone.0260466)
Supplement: S2 File — (ZIP) [file pone.0260466.s005.zip › Supplementary materials/3D Reconstruction Results/Piano/calib.txt]

cam0=[713.189 0 356.021; 0 713.189 238.263; 0 0 1]
cam1=[713.189 0 387.361; 0 713.189 238.263; 0 0 1]
doffs=31.34
baseline=178.089
width=707
height=481
ndisp=65
isint=0
vmin=9
vmax=55
dyavg=0.102
dymax=0.481
