# Supplementary material for: 3D reconstruction method based on second-order semiglobal stereo matching and fast point positioning Delaunay triangulation
Source: PLoS One. 2022 Jan 25;17(1):e0260466. doi: 10.1371/journal.pone.0260466 (PMC8789135; doi:10.1371/journal.pone.0260466)
Supplement: S2 File — (ZIP) [file pone.0260466.s005.zip › Supplementary materials/3D Reconstruction Results/Pipes/calib.txt]

cam0=[989.886 0 392.942; 0 989.886 243.221; 0 0 1]
cam1=[989.886 0 412.274; 0 989.886 243.221; 0 0 1]
doffs=19.331
baseline=236.922
width=735
height=485
ndisp=75
isint=0
vmin=6
vmax=69
dyavg=0.324
dymax=1.298
