# Supplementary material for: 3D reconstruction method based on second-order semiglobal stereo matching and fast point positioning Delaunay triangulation
Source: PLoS One. 2022 Jan 25;17(1):e0260466. doi: 10.1371/journal.pone.0260466 (PMC8789135; doi:10.1371/journal.pone.0260466)
Supplement: S2 File — (ZIP) [file pone.0260466.s005.zip › Supplementary materials/3D Reconstruction Results/Playtable/calib.txt]

cam0=[585.489 0 285.413; 0 585.489 234.124; 0 0 1]
cam1=[585.489 0 312.353; 0 585.489 234.124; 0 0 1]
doffs=26.94
baseline=193.006
width=680
height=463
ndisp=73
isint=0
vmin=6
vmax=68
dyavg=0.24
dymax=0.666
