# Supplementary material for: 3D reconstruction method based on second-order semiglobal stereo matching and fast point positioning Delaunay triangulation
Source: PLoS One. 2022 Jan 25;17(1):e0260466. doi: 10.1371/journal.pone.0260466 (PMC8789135; doi:10.1371/journal.pone.0260466)
Supplement: S2 File — (ZIP) [file pone.0260466.s005.zip › Supplementary materials/3D Reconstruction Results/Recycle/calib.txt]

cam0=[746.775 0 326.835; 0 746.775 239.722; 0 0 1]
cam1=[746.775 0 370.947; 0 746.775 239.722; 0 0 1]
doffs=44.112
baseline=178.232
width=720
height=486
ndisp=65
isint=0
vmin=8
vmax=57
dyavg=0.099
dymax=0.366
