# Supplementary material for: 3D reconstruction method based on second-order semiglobal stereo matching and fast point positioning Delaunay triangulation
Source: PLoS One. 2022 Jan 25;17(1):e0260466. doi: 10.1371/journal.pone.0260466 (PMC8789135; doi:10.1371/journal.pone.0260466)
Supplement: S2 File — (ZIP) [file pone.0260466.s005.zip › Supplementary materials/3D Reconstruction Results/Shelves/calib.txt]

cam0=[1349.525 0 288.423; 0 1349.525 244.5; 0 0 1]
cam1=[1349.525 0 335.985; 0 1349.525 244.5; 0 0 1]
doffs=47.561
baseline=176.506
width=738
height=497
ndisp=60
isint=0
vmin=13
vmax=52
dyavg=0.112
dymax=0.319
