# Supplementary material for: 3D reconstruction method based on second-order semiglobal stereo matching and fast point positioning Delaunay triangulation
Source: PLoS One. 2022 Jan 25;17(1):e0260466. doi: 10.1371/journal.pone.0260466 (PMC8789135; doi:10.1371/journal.pone.0260466)
Supplement: S2 File — (ZIP) [file pone.0260466.s005.zip › Supplementary materials/3D Reconstruction Results/Teddy/calib.txt]

cam0=[1500 0 199; 0 1500 187; 0 0 1]
cam1=[1500 0 251; 0 1500 187; 0 0 1]
doffs=52
baseline=80
width=450
height=375
ndisp=64
isint=0
vmin=12
vmax=55
dyavg=0
dymax=0
