# Supplementary material for: 3D reconstruction method based on second-order semiglobal stereo matching and fast point positioning Delaunay triangulation
Source: PLoS One. 2022 Jan 25;17(1):e0260466. doi: 10.1371/journal.pone.0260466 (PMC8789135; doi:10.1371/journal.pone.0260466)
Supplement: S2 File — (ZIP) [file pone.0260466.s005.zip › Supplementary materials/3D Reconstruction Results/Vintage/calib.txt]

cam0=[992.854 0 263.061; 0 992.854 239.773; 0 0 1]
cam1=[992.854 0 299.693; 0 992.854 239.773; 0 0 1]
doffs=36.633
baseline=195.187
width=722
height=480
ndisp=190
isint=0
vmin=8
vmax=181
dyavg=0.064
dymax=0.346
